# Supplementary material for: A Multiomics Approach Unravels New Toxins With Possible In Silico Antimicrobial, Antiviral, and Antitumoral Activities in the Venom of Acanthoscurria rondoniae
Source: Front Pharmacol. 2020 Jul 17;11:1075. doi: 10.3389/fphar.2020.01075 (PMC7388414; doi:10.3389/fphar.2020.01075)
Supplement: Supplementary file 1 [file DataSheet_1.xlsx]

## Sheet: Supp.Table_1
Supplementary Table 1. Peptide ions observed in the native peptidomics LC-MS/MS analysis of Acanthoscurria rondoniae venom. Ions filtered by intensity (>5E5) and redundance (clustered to the most intense ion for each charge state).
#	m/z	Retention time (min)	Retention time window (min)	Mass (Da)	Mass (round, Da)	Charge	Maximum CV	Description	Intensity_01	Intensity_02	log(I_01)	log(I_02)	Av_log(I)
140	300.199	10.031	0.415983	598.383	598.4	2	96.0961		1.20781e+06	6.32928e+06	6.082	6.80135	6.44168
1	300.673	9.06258	0.299583	599.332	599.3	2	1.51141		6.79121e+08	6.93794e+08	8.83195	8.84123	8.83659
335	301.165	10.2688	0.193517	600.316	600.3	2	28.3371		1.14803e+06	1.72339e+06	6.05995	6.23638	6.14817
435	302.731	8.69732	0.124767	603.447	603.4	2	7.48057		898129	998450	5.95334	5.99933	5.97633
12439	303.246	1.45363	1.07207	604.478	604.5	2	8.85938		593787	673155	5.77363	5.82812	5.80087
2788	304.184	16.6744	0.623017	606.353	606.4	2	14.049		515463	629173	5.7122	5.79877	5.75548
16746	307.191	0.68425	1.11637	612.367	612.4	2	6.79057		994399	903279	5.99756	5.95582	5.97669
5267	308.197	0.517733	1.65448	614.379	614.4	2	25.0845		1.3508e+06	1.93332e+06	6.13059	6.2863	6.20845
646	309.163	8.49413	0.203983	616.311	616.3	2	29.8394		1.14416e+06	745457	6.05849	5.87242	5.96545
1834	309.72	1.51383	2.02817	617.426	617.4	2	11.3138		4.80898e+06	5.64533e+06	6.68205	6.75169	6.71687
2476	310.198	34.3965	0.515917	618.382	618.4	2	8.55896		524792	592406	5.71999	5.77262	5.7463
645	312.673	10.9858	0.303533	623.331	623.3	2	20.4794		1.04627e+06	1.4006e+06	6.01964	6.14632	6.08298
813	313.189	2.35902	0.901883	624.364	624.4	2	19.4908		7.4423e+06	5.63938e+06	6.87171	6.75123	6.81147
3787	313.699	1.36257	0.587433	625.384	625.4	2	18.4602		1.71712e+06	1.32059e+06	6.2348	6.12077	6.17778
1443	314.443	8.60687	0.455833	626.871	626.9	2	34.5744		612663	1.00916e+06	5.78722	6.00396	5.89559
95	314.689	8.6517	0.37515	627.363	627.4	2	6.90356		1.06301e+07	1.17212e+07	7.02654	7.06897	7.04775
466	317.654	10.1137	0.236333	633.293	633.3	2	78.1397		670077	2.32489e+06	5.82612	6.3664	6.09626
261	320.197	8.11227	1.11823	638.379	638.4	2	70.904		1.89576e+07	6.2962e+06	7.27778	6.79908	7.03843
678	321.678	10.9735	0.315567	641.342	641.3	2	22.6432		1.09391e+06	1.51098e+06	6.03898	6.17926	6.10912
23	322.195	2.37122	0.887083	642.376	642.4	2	18.7127		3.49022e+08	2.67451e+08	8.54285	8.42724	8.48505
626	323.718	8.54988	0.1351	645.421	645.4	2	4.69737		844847	790527	5.92678	5.89792	5.91235
672	324.132	11.0829	0.280333	646.249	646.2	2	12.9983		1.05874e+06	1.27306e+06	6.02479	6.10485	6.06482
524	325.189	9.03967	0.102783	648.363	648.4	2	17.9523		998896	773859	5.99952	5.88866	5.94409
707	327.163	12.4369	0.418183	652.311	652.3	2	8.27554		1.11078e+06	1.24886e+06	6.04563	6.09651	6.07107
742	328.176	8.82377	0.161733	654.338	654.3	2	4.26373		724188	681799	5.85985	5.83366	5.84675
90	328.958	8.20217	0.224483	655.902	655.9	2	0.458111		8.06928e+06	8.12173e+06	6.90683	6.90965	6.90824
8	329.202	8.07888	1.39563	656.39	656.4	2	77.4764		7.97733e+08	2.33036e+08	8.90186	8.36742	8.63464
3309	330.191	3.778	4.78378	658.368	658.4	2	57.4783		5.68889e+06	2.40092e+06	6.75503	6.38038	6.5677
480	332.197	9.23583	0.197017	662.379	662.4	2	6.45056		1.27436e+06	1.39617e+06	6.10529	6.14494	6.12511
332	334.194	9.01662	0.1712	666.374	666.4	2	11.2542		2.26892e+06	1.93442e+06	6.35582	6.28655	6.32119
346	335.184	9.17842	0.172917	668.353	668.4	2	7.17619		2.14527e+06	2.37463e+06	6.33148	6.3756	6.35354
884	335.676	9.36467	0.164617	669.338	669.3	2	7.32145		666456	739229	5.82377	5.86878	5.84628
226	336.209	7.90308	0.281667	670.404	670.4	2	112.93	PLPVFV	7.14778e+06	800663	6.85417	5.90345	6.37881
216	337.199	7.95773	1.03368	672.384	672.4	2	59.0182		5.77571e+06	1.4049e+07	6.76161	7.14765	6.95463
6242	338.189	3.778	2.06192	674.363	674.4	2	75.2856		2.05239e+06	626358	6.31226	5.79682	6.05454
265	339.175	8.44837	0.236617	676.336	676.3	2	15.6021		5.32637e+06	6.64735e+06	6.72643	6.82265	6.77454
1466	340.725	35.8695	0.4674	679.435	679.4	2	1.71609		1.03576e+06	1.0612e+06	6.01526	6.0258	6.02053
233	341.202	9.22412	0.2434	680.39	680.4	2	4.50596		3.24944e+06	3.46332e+06	6.51181	6.53949	6.52565
765	342.138	8.8684	0.1839	682.262	682.3	2	3.4697		1.11013e+06	1.16598e+06	6.04537	6.06669	6.05603
25	343.199	9.03967	0.332183	684.384	684.4	2	5.64755		4.29421e+07	3.96441e+07	7.63288	7.59818	7.61553
726	343.701	10.1967	0.370167	685.387	685.4	2	33.5645		838352	1.36013e+06	5.92343	6.13358	6.0285
680	344.189	8.33647	0.257333	686.364	686.4	2	6.83382		1.74313e+06	1.58243e+06	6.24133	6.19932	6.22033
386	345.197	7.95773	0.998817	688.379	688.4	2	47.8737		3.49929e+06	7.08088e+06	6.54398	6.85009	6.69703
224	346.183	8.68532	0.282133	690.351	690.4	2	18.7403		6.96652e+06	9.09487e+06	6.84302	6.9588	6.90091
15079	347.194	3.7891	2.48955	692.374	692.4	2	55.2079		1.32675e+06	581722	6.12279	5.76472	5.94375
457	348.666	9.36467	0.515367	695.317	695.3	2	2.55202		3.3813e+06	3.26142e+06	6.52908	6.51341	6.52125
964	349.199	8.98295	0.1125	696.384	696.4	2	2.1724		520063	536289	5.71606	5.7294	5.72273
11	350.208	9.22412	0.25515	698.401	698.4	2	10.681		7.19333e+07	8.36867e+07	7.85693	7.92266	7.88979
144	353.193	8.36993	0.191833	704.372	704.4	2	5.74593		7.28577e+06	7.90289e+06	6.86248	6.89779	6.88013
637	354.225	37.2531	0.562167	706.435	706.4	2	2.24628		2.59269e+06	2.51162e+06	6.41375	6.39995	6.40685
18351	355.192	3.778	2.23325	708.369	708.4	2	52.6579		1.09457e+06	500609	6.03924	5.6995	5.86937
602	357.197	8.8002	0.218233	712.38	712.4	2	15.7542		1.34034e+06	1.6764e+06	6.12722	6.22438	6.1758
50	357.671	9.82042	0.3727	713.327	713.3	2	6.06644		2.90556e+07	3.16601e+07	7.46323	7.50051	7.48187
940	362.738	37.2531	0.5497	723.461	723.5	2	13.2793		1.55638e+06	1.87895e+06	6.19211	6.27392	6.23301
44	364.223	9.03967	0.449083	726.431	726.4	2	6.02542		1.95223e+07	2.12599e+07	7.29053	7.32756	7.30905
584	364.739	8.01027	0.1775	727.463	727.5	2	77.3049		2.78191e+06	815477	6.44434	5.91141	6.17788
1038	365.195	9.28253	0.197567	728.374	728.4	2	13.2204		765284	923120	5.88382	5.96526	5.92454
115	366.676	9.57673	0.3162	731.338	731.3	2	9.50471		1.42983e+07	1.63587e+07	7.15528	7.21375	7.18452
1849	368.222	39.9476	3.8388	734.43	734.4	2	20.294		3.72143e+06	2.78741e+06	6.57071	6.4452	6.50795
495	370.187	8.32547	0.280367	738.359	738.4	2	11.7359		2.69358e+06	2.28078e+06	6.43033	6.35808	6.39421
539	371.194	9.01662	0.332067	740.374	740.4	2	5.0703		2.07401e+06	1.93044e+06	6.31681	6.28566	6.30123
408	371.747	1.408	6.61825	741.479	741.5	2	0.643726		4.73429e+07	4.69138e+07	7.67525	7.6713	7.67328
569	372.202	9.73972	0.278533	742.39	742.4	2	7.43481		2.16483e+06	2.40508e+06	6.33542	6.38113	6.35828
2624	374.198	11.378	0.308283	746.382	746.4	2	9.90621		555683	639396	5.74483	5.80577	5.7753
592	376.238	38.3768	0.5837	750.461	750.5	2	52.5072		4.24276e+06	1.94526e+06	6.62765	6.28898	6.45831
2269	376.736	39.9476	6.02973	751.458	751.5	2	16.1812		3.32236e+06	2.64015e+06	6.52145	6.42163	6.47154
285	377.195	8.48253	0.41845	752.375	752.4	2	0.832208		6.40195e+06	6.47774e+06	6.80631	6.81142	6.80887
5	379.74	8.32547	4.60202	757.37	757.4	2	7.82502	VVVPFVV	3.65935e+08	3.27563e+08	8.5634	8.51529	8.53935
5549	383.228	40.8761	1.27727	764.44	764.4	2	24.3815		1.29436e+06	913684	6.11205	5.9608	6.03643
3790	384.235	30.8124	0.457467	766.456	766.5	2	29.7289		501605	768626	5.70036	5.88572	5.79304
690	384.751	38.3648	0.595767	767.488	767.5	2	42.1423		3.18194e+06	1.72093e+06	6.50269	6.23576	6.36923
20	385.745	8.56108	0.215233	769.476	769.5	2	38.7284		3.13475e+07	5.49916e+07	7.4962	7.7403	7.61825
2	386.201	8.49413	2.976	770.387	770.4	2	8.14619	VENLAEP	6.36479e+08	5.67148e+08	8.80378	8.7537	8.77874
33	388.197	8.23567	2.77857	774.38	774.4	2	21.8708		6.33925e+07	4.64113e+07	7.80204	7.66662	7.73433
1389	390.235	41.1388	5.32533	778.456	778.5	2	25.9718		7.91093e+06	5.4561e+06	6.89823	6.73688	6.81755
2113	391.192	9.63498	0.232567	780.37	780.4	2	10.9638		615826	527212	5.78946	5.72199	5.75572
6523	391.741	40.7767	1.10347	781.467	781.5	2	25.1174		940014	656468	5.97313	5.81721	5.89517
21	392.752	8.69732	0.365233	783.49	783.5	2	40.2357		3.14145e+07	5.6398e+07	7.49713	7.75126	7.6242
264	393.208	8.52712	0.213717	784.401	784.4	2	0.732969		4.60074e+06	4.5533e+06	6.66283	6.65833	6.66058
13	395.205	8.3919	1.30163	788.396	788.4	2	4.78799		2.31526e+08	2.16362e+08	8.3646	8.33518	8.34989
894	396.173	8.97192	0.297567	790.331	790.3	2	12.5653		1.76416e+06	1.47625e+06	6.24654	6.16916	6.20785
597	398.251	40.2568	0.9908	794.488	794.5	2	15.7711		8.60817e+06	6.88085e+06	6.93491	6.83764	6.88628
1498	398.749	41.1139	5.20288	795.484	795.5	2	25.7934		6.45779e+06	4.46552e+06	6.81008	6.64987	6.72998
66	400.198	9.63498	0.361517	798.381	798.4	2	2.94988		3.48637e+07	3.63491e+07	7.54237	7.56049	7.55143
704	402.213	8.4603	0.146183	802.412	802.4	2	1.90912		1.16567e+06	1.19758e+06	6.06658	6.0783	6.07244
920	403.18	9.12098	0.38485	804.346	804.3	2	14.5375		1.98071e+06	2.43458e+06	6.29682	6.38642	6.34162
1768	405.178	8.92717	0.2278	808.341	808.3	2	4.66872		820246	767819	5.91394	5.88526	5.8996
733	406.764	39.5405	0.650483	811.514	811.5	2	4.40887		3.37075e+06	3.16694e+06	6.52773	6.50064	6.51418
37	407.205	10.1729	0.757017	812.396	812.4	2	38.859	VLPPLKF	2.99448e+07	5.26359e+07	7.47632	7.72128	7.5988
120	409.202	9.32933	0.467083	816.39	816.4	2	6.59949		1.43001e+07	1.57001e+07	7.15534	7.1959	7.17562
1078	412.248	42.1007	1.62252	822.482	822.5	2	93.7308		5.94068e+06	1.20481e+06	6.77384	6.08092	6.42738
51	414.273	8.01027	0.438917	826.532	826.5	2	96.2048		9.63234e+07	1.83288e+07	7.98373	7.26313	7.62343
526	414.653	8.3919	0.225167	827.292	827.3	2	33.5941		2.79694e+06	1.7232e+06	6.44668	6.23633	6.34151
9363	415.263	5.34828	1.4691	828.511	828.5	2	54.2424	VPPILKY	1.21626e+06	541912	6.08503	5.73393	5.90948
75	416.21	9.90297	0.2913	830.406	830.4	2	18.1569		1.67794e+07	2.17226e+07	7.22478	7.33691	7.28084
549	420.264	41.323	0.6336	838.514	838.5	2	79.9866		1.11269e+07	3.08743e+06	7.04638	6.4896	6.76799
1287	420.762	42.0508	0.4123	839.51	839.5	2	103.576		3.40098e+06	525363	6.5316	5.72046	6.12603
24	421.281	8.08988	0.357567	840.547	840.5	2	11.4462		6.45644e+07	5.48957e+07	7.80999	7.73954	7.77477
499	421.661	8.5051	0.462683	841.307	841.3	2	15.0358		5.49636e+06	4.43994e+06	6.74008	6.64738	6.69373
698	422.271	8.02155	0.3039	842.528	842.5	2	89.2906		826758	3.65893e+06	5.91738	6.56335	6.24037
1535	426.183	9.20148	0.27935	850.351	850.4	2	10.3775		869027	1.00667e+06	5.93903	6.00289	5.97096
4416	427.254	43.105	1.04208	852.493	852.5	2	26.5854		1.55322e+06	1.06166e+06	6.19123	6.02599	6.10861
2674	428.262	33.5074	0.332317	854.509	854.5	2	21.1081		583923	788812	5.76636	5.89697	5.83166
281	428.745	8.11227	0.311533	855.475	855.5	2	31.0693		1.08919e+07	6.96819e+06	7.03711	6.84312	6.94011
6131	429.276	42.4721	0.667917	856.537	856.5	2	1.87704		513836	527659	5.71082	5.72235	5.71659
1858	430.742	1.5845	1.38172	859.469	859.5	2	100.187		7.46665e+06	1.27431e+06	6.87313	6.10527	6.4892
870	434.262	43.1674	1.67792	866.509	866.5	2	91.5666		6.31598e+06	1.35149e+06	6.80044	6.13081	6.46563
4662	437.291	40.4181	0.631683	872.567	872.6	2	18.3652		822874	633719	5.91533	5.8019	5.85862
593	442.277	42.3129	1.38648	882.54	882.5	2	33.2227		1.4332e+07	8.87919e+06	7.15631	6.94837	7.05234
121	442.742	9.0056	0.33255	883.469	883.5	2	5.80435		1.30693e+07	1.4188e+07	7.11625	7.15192	7.13409
7130	443.258	2.3817	1.16225	884.501	884.5	2	14.1509		1.74888e+06	1.43072e+06	6.24276	6.15556	6.19916
732	449.179	10.511	0.37685	896.344	896.3	2	17.3313		2.80316e+06	3.58617e+06	6.44765	6.55463	6.50114
223	449.75	9.13232	0.537067	897.485	897.5	2	22.0544		7.61557e+06	1.04297e+07	6.8817	7.01827	6.94999
67	300.171	9.13232	0.524867	897.49	897.5	3	13.4708		2.0907e+07	2.53093e+07	7.32029	7.40328	7.36179
943	450.265	7.6384	1.07235	898.516	898.5	2	80.5472		4.04132e+06	1.10832e+06	6.60652	6.04466	6.32559
169	300.513	7.6384	3.49505	898.517	898.5	3	120.195		2.24793e+07	1.82388e+06	7.35178	6.261	6.80639
752	450.79	42.3129	1.00723	899.566	899.6	2	55.9947		8.92697e+06	3.86292e+06	6.9507	6.58692	6.76881
4796	451.288	44.0457	0.98875	900.562	900.6	2	8.94501		640884	564634	5.80678	5.75177	5.77927
290	301.5	8.94978	0.251033	901.479	901.5	3	10.1554		3.36739e+06	3.88843e+06	6.52729	6.58977	6.55853
366	451.747	8.94978	0.262967	901.48	901.5	2	9.41656		3.35672e+06	3.83563e+06	6.52592	6.58384	6.55488
485	301.85	8.35873	0.15745	902.527	902.5	3	11.6849		1.67156e+06	1.97267e+06	6.22312	6.29505	6.25909
268	303.15	8.85715	0.264467	906.427	906.4	3	5.17641		4.2826e+06	3.98016e+06	6.63171	6.5999	6.6158
653	454.221	8.85715	0.229433	906.428	906.4	2	13.6164		2.00788e+06	2.43573e+06	6.30274	6.38663	6.34468
1163	454.492	11.9208	2.15138	906.97	907	2	59.2684		5.67816e+06	1.38711e+07	6.75421	7.14211	6.94816
447	303.841	8.18007	0.134283	908.501	908.5	3	10.5931		1.97245e+06	1.69755e+06	6.29501	6.22982	6.26241
1662	456.275	44.0333	1.49507	910.535	910.5	2	37.641		2.43137e+06	1.40917e+06	6.38585	6.14896	6.26741
977	457.195	10.6936	0.402433	912.375	912.4	2	8.57491		2.64184e+06	2.98289e+06	6.42191	6.47464	6.44827
570	457.273	7.76418	0.779583	912.532	912.5	2	80.3822		7.04146e+06	1.93777e+06	6.84766	6.2873	6.56748
60	305.185	7.71978	5.04755	912.533	912.5	3	124.936		7.09767e+07	4.39283e+06	7.85112	6.64274	7.24693
209	306.172	9.0056	0.55585	915.495	915.5	3	12.0229		5.98479e+06	7.09692e+06	6.77705	6.85107	6.81406
655	458.755	9.05125	0.262817	915.495	915.5	2	13.3137		1.69643e+06	2.04903e+06	6.22954	6.31155	6.27054
1679	306.516	1.89	2.61293	916.526	916.5	3	1.8585		8.99783e+06	9.23747e+06	6.95414	6.96555	6.95985
1047	307.193	8.24665	0.39315	918.557	918.6	3	11.6552		1.35883e+06	1.60292e+06	6.13317	6.20491	6.16904
175	308.513	8.23567	0.39315	922.517	922.5	3	0.612068		5.7579e+06	5.70827e+06	6.76026	6.7565	6.75838
888	464.203	10.8523	1.20252	926.391	926.4	2	1.41985		4.33839e+06	4.25214e+06	6.63733	6.62861	6.63297
141	464.263	8.15808	0.2016	926.512	926.5	2	8.85849		1.49966e+07	1.70009e+07	7.17599	7.23047	7.20323
22	309.845	8.16908	0.269433	926.512	926.5	3	12.5757		6.07005e+07	5.07867e+07	7.78319	7.70575	7.74447
1456	464.29	43.242	1.26605	926.566	926.6	2	13.0596		4.66132e+06	3.87319e+06	6.66851	6.58807	6.62829
1836	464.788	44.0333	0.750267	927.562	927.6	2	32.031		1.72264e+06	1.08641e+06	6.2362	6.03599	6.1361
1658	310.516	7.70755	0.272417	928.526	928.5	3	8.26076		572515	509322	5.75779	5.70699	5.73239
2443	466.2	10.6936	0.219633	930.386	930.4	2	11.3586		572808	672856	5.75801	5.82792	5.79297
368	311.188	7.70755	1.03862	930.543	930.5	3	120.398		1.13419e+07	910741	7.05469	5.95939	6.50704
403	313.185	8.33647	0.13425	936.533	936.5	3	7.03537		1.7691e+06	1.95433e+06	6.24775	6.291	6.26938
47	471.271	8.23567	0.358483	940.528	940.5	2	22.169		3.09409e+07	4.24447e+07	7.49053	7.62782	7.55918
4	314.517	8.23567	1.4675	940.528	940.5	3	15.0642		2.41553e+08	1.95047e+08	8.38301	8.29014	8.33658
2266	472.288	35.7837	0.233467	942.561	942.6	2	14.6032		843815	685860	5.92625	5.83624	5.88124
2003	472.804	43.242	0.54705	943.593	943.6	2	65.2258		2.34085e+06	863125	6.36937	5.93607	6.15272
895	473.208	10.2688	0.544683	944.402	944.4	2	6.92763		2.09464e+06	2.31043e+06	6.32111	6.36369	6.3424
127	315.848	8.14708	0.147817	944.522	944.5	3	38.3987		9.98933e+06	5.72309e+06	6.99954	6.75763	6.87858
438	473.269	8.14708	0.1354	944.523	944.5	2	20.4693		3.59971e+06	2.68942e+06	6.55627	6.42966	6.49296
1248	316.505	8.07888	0.159417	946.494	946.5	3	28.034		1.09303e+06	731377	6.03863	5.86414	5.95139
94	478.279	8.32547	0.25845	954.543	954.5	2	31.4757		1.36466e+07	2.14602e+07	7.13502	7.33163	7.23333
7	319.189	8.32547	0.727917	954.544	954.5	3	3.84961		1.63134e+08	1.54488e+08	8.21255	8.1889	8.20072
7553	478.288	46.0906	1.63348	954.561	954.6	2	19.474		927718	1.22402e+06	5.96742	6.08779	6.0276
29	320.52	8.23567	1.8926	958.538	958.5	3	16.836		5.09482e+07	4.0108e+07	7.70713	7.60323	7.65518
263	480.276	8.2132	0.279283	958.538	958.5	2	23.6844		7.5249e+06	1.05524e+07	6.8765	7.02335	6.94993
3293	480.801	35.7837	0.2213	959.588	959.6	2	8.43909		509745	574442	5.70735	5.75925	5.7333
2095	323.528	10.9011	0.732583	967.561	967.6	3	10.0578		1.55508e+06	1.34858e+06	6.19175	6.12988	6.16082
2560	486.304	44.0333	0.9995	970.593	970.6	2	25.7149		2.5126e+06	1.73944e+06	6.40012	6.24041	6.32027
8703	486.801	45.0861	0.79625	971.588	971.6	2	2.42525		604061	583692	5.78108	5.76618	5.77363
385	487.284	8.26897	0.258133	972.553	972.6	2	26.9557		4.37958e+06	6.44228e+06	6.64143	6.80904	6.72524
31	325.192	8.26897	0.804333	972.554	972.6	3	2.73141		4.84188e+07	4.65839e+07	7.68501	7.66824	7.67662
1019	325.837	8.6517	0.169133	974.488	974.5	3	7.75333		892234	995741	5.95048	5.99815	5.97431
2781	488.759	9.80903	0.314317	975.503	975.5	2	31.0125		729390	1.13914e+06	5.86296	6.05658	5.95977
1822	489.954	11.5506	2.46763	977.892	977.9	2	1.91379		7.80553e+06	7.59709e+06	6.8924	6.88065	6.88652
3181	327.168	1.31133	2.37957	978.482	978.5	3	80.9038		6.69746e+06	1.82307e+06	6.82591	6.2608	6.54336
2052	328.2	13.6583	0.337233	981.577	981.6	3	8.40535		818521	726682	5.91303	5.86134	5.88719
3130	494.301	36.7892	0.281383	986.587	986.6	2	21.4019		782201	576572	5.89332	5.76085	5.82709
3376	494.817	44.4258	1.17385	987.619	987.6	2	24.5621		1.51035e+06	1.06335e+06	6.17908	6.02667	6.10288
3436	495.212	9.58822	0.281	988.409	988.4	2	26.4229		848447	581313	5.92862	5.76441	5.84652
1088	331.513	8.49413	0.202133	991.517	991.5	3	2.16969		877862	905218	5.94343	5.95675	5.95009
1276	332.512	9.0747	0.240817	994.515	994.5	3	8.22779		951554	846920	5.97843	5.92784	5.95314
908	499.758	9.86692	0.23295	997.502	997.5	2	21.6369	YPPPPPPPH	1.38023e+06	1.87886e+06	6.13995	6.27389	6.20692
1617	500.263	8.89258	0.262433	998.511	998.5	2	5.76963		1.49281e+06	1.6198e+06	6.174	6.20946	6.19173
202	333.844	9.2593	0.231467	998.511	998.5	3	104.64		1.16424e+07	1.7403e+06	7.06604	6.24062	6.65333
834	338.156	8.24665	0.178767	1011.45	1011.4	3	18.3581		1.04574e+06	805436	6.01942	5.90603	5.96273
319	507.271	8.9608	0.400967	1012.53	1012.5	2	8.64335		1.23281e+07	1.39332e+07	7.0909	7.14405	7.11747
43	338.516	8.94978	0.412583	1012.53	1012.5	3	2.25951		7.24067e+07	7.01294e+07	7.85978	7.8459	7.85284
4762	508.317	44.9865	0.9335	1014.62	1014.6	2	1.77889		1.01626e+06	991016	6.00701	5.99608	6.00154
642	341.172	8.66273	0.1248	1020.49	1020.5	3	6.00509		907238	987702	5.95772	5.99463	5.97617
1049	342.829	8.35873	0.112267	1025.47	1025.5	3	2.02881		580286	597178	5.76364	5.7761	5.76987
923	514.243	10.4382	0.1945	1026.47	1026.5	2	17.5849		1.69257e+06	1.3182e+06	6.22855	6.11998	6.17426
621	345.86	8.19105	0.201067	1034.56	1034.6	3	0.53542		2.14274e+06	2.15903e+06	6.33097	6.33426	6.33261
369	347.843	8.44837	0.14645	1040.51	1040.5	3	7.85354		2.35747e+06	2.10941e+06	6.37245	6.32416	6.3483
433	521.261	8.4603	0.14645	1040.51	1040.5	2	6.27308		2.97244e+06	3.24838e+06	6.47311	6.51167	6.49239
739	347.86	9.15555	0.507583	1040.56	1040.6	3	4.93272		3.27607e+06	3.51287e+06	6.51535	6.54566	6.53051
5217	349.836	9.63498	0.38465	1046.49	1046.5	3	7.82239		562070	627890	5.74979	5.79788	5.77384
851	349.858	9.91467	0.1751	1046.55	1046.6	3	17.0114		1.07696e+06	1.37148e+06	6.0322	6.13719	6.08469
331	350.532	8.23567	1.10988	1048.57	1048.6	3	32.19		8.32263e+06	5.23636e+06	6.92026	6.71903	6.81965
199	352.515	8.54988	0.328517	1054.52	1054.5	3	8.77897		7.01086e+06	6.19131e+06	6.84577	6.79178	6.81878
376	528.269	8.54988	0.1802	1054.52	1054.5	2	11.7047		4.26963e+06	5.04015e+06	6.63039	6.70244	6.66642
856	530.266	8.4255	0.146183	1058.52	1058.5	2	5.18642		1.4597e+06	1.35642e+06	6.16426	6.13239	6.14833
854	353.847	8.4142	0.135167	1058.52	1058.5	3	8.67912		1.07866e+06	953917	6.03288	5.97951	6.0062
873	355.843	9.36467	0.2697	1064.51	1064.5	3	14.8711		1.5914e+06	1.96542e+06	6.20178	6.29346	6.24762
163	357.187	8.6402	0.226933	1068.54	1068.5	3	4.43871		6.67837e+06	6.27191e+06	6.82467	6.7974	6.81104
479	535.276	8.6402	0.147117	1068.54	1068.5	2	6.55958		2.59602e+06	2.84856e+06	6.41431	6.45462	6.43447
399	358.518	8.49413	0.328433	1072.53	1072.5	3	1.2639		3.93218e+06	4.0031e+06	6.59463	6.6024	6.59851
1073	537.274	8.5051	0.283117	1072.53	1072.5	2	11.4422		2.17245e+06	2.55493e+06	6.33695	6.40738	6.37216
1310	359.864	8.38093	0.147033	1076.57	1076.6	3	2.70951		936910	973512	5.9717	5.98834	5.98002
541	362.207	8.6517	0.42105	1083.6	1083.6	3	18.6115		3.67754e+06	4.79218e+06	6.56556	6.68053	6.62305
389	363.19	8.57327	0.421283	1086.55	1086.5	3	2.45946		3.99987e+06	4.14146e+06	6.60205	6.61715	6.6096
1223	544.282	8.56108	0.171017	1086.55	1086.5	2	10.0344		1.13038e+06	1.30304e+06	6.05322	6.11496	6.08409
1436	364.535	8.47155	0.305417	1090.58	1090.6	3	18.4229		841589	1.0937e+06	5.9251	6.0389	5.982
134	366.88	8.49413	0.35985	1097.62	1097.6	3	13.1643		2.03763e+07	2.45592e+07	7.30913	7.39021	7.34967
1987	549.816	8.49413	0.112917	1097.62	1097.6	2	0.416858		673001	669045	5.82802	5.82546	5.82674
3611	555.097	12.4006	0.602017	1108.18	1108.2	2	2.1712		1.13865e+06	1.10422e+06	6.05639	6.04306	6.04972
8128	560.914	40.7767	0.7188	1119.81	1119.8	2	13.016		721443	867704	5.8582	5.93837	5.89829
3423	564.102	12.3387	0.307783	1126.19	1126.2	2	1.93547		602931	586651	5.78027	5.76838	5.77432
180	376.555	8.2132	1.56403	1126.64	1126.6	3	3.02917		1.62366e+07	1.69474e+07	7.2105	7.2291	7.2198
1661	380.883	9.58822	0.734283	1139.63	1139.6	3	15.9274		2.87062e+06	3.59928e+06	6.45798	6.55622	6.5071
49	381.227	8.29092	0.7348	1140.66	1140.7	3	29.5482		6.05591e+07	9.25492e+07	7.78218	7.96637	7.87428
439	571.337	8.29092	0.573617	1140.66	1140.7	2	65.6307		4.87211e+06	1.33101e+07	6.68772	7.12418	6.90595
372	578.345	8.32547	0.599417	1154.67	1154.7	2	61.828		6.19376e+06	1.58164e+07	6.79195	7.19911	6.99553
52	385.899	8.32547	0.236133	1154.68	1154.7	3	15.0705		4.61139e+07	5.71144e+07	7.66383	7.75675	7.71029
1071	390.558	8.82377	0.343033	1168.65	1168.7	3	13.9818		2.0685e+06	2.52239e+06	6.31566	6.40181	6.35873
317	395.23	8.89258	0.624283	1182.67	1182.7	3	20.2775		9.00291e+06	1.20168e+07	6.95438	7.07979	7.01709
1215	397.206	8.92717	0.19285	1188.6	1188.6	3	38.1744		1.55315e+06	892883	6.19121	5.95079	6.071
12863	397.914	0.738083	1.65623	1190.72	1190.7	3	5.47008		1.6858e+06	1.56025e+06	6.22681	6.19319	6.21
373	399.902	8.73167	0.307317	1196.68	1196.7	3	19.0944		6.21687e+06	8.15768e+06	6.79357	6.91157	6.85257
124	300.179	8.73167	0.318517	1196.69	1196.7	4	9.96554		1.38528e+07	1.59531e+07	7.14154	7.20285	7.17219
1152	303.94	8.27995	0.505567	1211.73	1211.7	4	35.5091		1.54686e+06	2.58409e+06	6.18945	6.41231	6.30088
771	305.687	8.14708	0.167767	1218.72	1218.7	4	10.549		1.51392e+06	1.30375e+06	6.1801	6.11519	6.14765
1755	307.186	9.23583	0.47795	1224.71	1224.7	4	10.2674		904696	1.04634e+06	5.9565	6.01967	5.98809
546	409.59	8.0679	0.573383	1225.75	1225.7	3	35.0869		5.23768e+06	3.15535e+06	6.71914	6.49905	6.60909
136	307.444	8.0679	1.17588	1225.75	1225.7	4	37.6676		3.48164e+07	2.01706e+07	7.54178	7.30472	7.42325
848	309.191	8.18007	0.11055	1232.73	1232.7	4	3.0521		1.17578e+06	1.22765e+06	6.07033	6.08908	6.0797
88	310.948	8.1236	0.8308	1239.76	1239.8	4	4.16989		2.89939e+07	2.7333e+07	7.46231	7.43669	7.4495
658	414.262	8.1236	0.156767	1239.76	1239.8	3	18.84		2.77368e+06	3.62627e+06	6.44306	6.55946	6.50126
6717	313.692	12.6219	0.663667	1250.74	1250.7	4	3.06638		593756	568554	5.77361	5.75477	5.76419
1241	314.197	8.4255	0.213917	1252.76	1252.8	4	49.5406		1.34486e+06	2.79512e+06	6.12868	6.4464	6.28754
2599	628.238	12.4006	0.626733	1254.46	1254.5	2	42.4263		2.28859e+06	1.23232e+06	6.35957	6.09072	6.22515
3271	314.701	1.45363	2.27367	1254.77	1254.8	4	8.1679		6.30313e+06	5.6148e+06	6.79956	6.74933	6.77445
3629	633.815	9.6467	0.197567	1265.62	1265.6	2	18.792		715162	934348	5.8544	5.97051	5.91246
345	317.947	8.68532	0.548317	1267.76	1267.8	4	34.8746		5.61295e+06	9.28738e+06	6.74919	6.96789	6.85854
4408	423.937	2.35902	1.94232	1268.79	1268.8	3	11.9709		3.83258e+06	4.54142e+06	6.58349	6.65719	6.62034
262	318.205	8.24665	1.25248	1268.79	1268.8	4	24.9951		1.62054e+07	2.31635e+07	7.20966	7.3648	7.28723
374	321.451	8.73167	0.5015	1281.77	1281.8	4	31.5097		5.77056e+06	9.0792e+06	6.76122	6.95805	6.85963
155	321.709	8.22417	0.650317	1282.81	1282.8	4	36.9066		2.42894e+07	4.14437e+07	7.38542	7.61746	7.50144
1072	428.609	8.19105	0.33625	1282.81	1282.8	3	108.312		505981	3.81651e+06	5.70413	6.58167	6.1429
1645	646.248	11.1198	0.21945	1290.48	1290.5	2	15.3344		1.27034e+06	1.02181e+06	6.10392	6.00937	6.05664
1401	433.229	9.01662	0.5604	1296.66	1296.7	3	18.0291		2.94806e+06	2.28138e+06	6.46954	6.3582	6.41387
174	325.213	7.77583	0.250183	1296.82	1296.8	4	130.285		2.47277e+07	1.01346e+06	7.39318	6.00581	6.6995
1529	327.216	0.14185	2.28597	1304.84	1304.8	4	33.6123		3.68219e+06	5.97823e+06	6.56611	6.77657	6.67134
1823	327.691	8.16908	0.179633	1306.73	1306.7	4	28.6058		847859	562567	5.92832	5.75017	5.83925
2763	328.449	8.94978	0.251033	1309.77	1309.8	4	14.8489		677287	548575	5.83077	5.73924	5.785
625	437.941	8.20217	0.0995667	1310.8	1310.8	3	35.1271		1.27733e+06	2.12157e+06	6.1063	6.32666	6.21648
251	328.708	8.01027	0.253017	1310.8	1310.8	4	125.503		1.06416e+07	634643	7.02701	5.80253	6.41477
6602	329.676	9.20148	0.409167	1314.67	1314.7	4	17.2205		690123	540297	5.83893	5.73263	5.78578
3403	439.232	9.47062	0.676333	1314.67	1314.7	3	25.6466		1.33009e+06	1.91938e+06	6.12388	6.28316	6.20352
1267	330.72	0.100917	0.3455	1318.85	1318.9	4	17.1359		1.54137e+06	1.9664e+06	6.18791	6.29367	6.24079
1020	331.194	8.19105	0.166133	1320.75	1320.7	4	4.96875		1.05034e+06	979040	6.02133	5.9908	6.00607
635	442.613	8.23567	0.121867	1324.82	1324.8	3	33.4756		1.72689e+06	2.79795e+06	6.23726	6.44684	6.34205
58	332.211	8.24665	0.721317	1324.82	1324.8	4	25.2038		3.24268e+07	4.64914e+07	7.5109	7.66737	7.58914
3758	443.904	9.4361	0.66435	1328.69	1328.7	3	28.7682		1.27842e+06	1.93136e+06	6.10667	6.28586	6.19627
1507	334.224	0.14185	2.61293	1332.87	1332.9	4	3.23389		8.47722e+06	8.87399e+06	6.92825	6.94812	6.93819
149	335.715	8.26897	0.336067	1338.83	1338.8	4	20.8653		1.02561e+07	1.38063e+07	7.01098	7.14008	7.07553
410	339.21	8.6402	0.455833	1352.81	1352.8	4	31.7058		3.70774e+06	5.85068e+06	6.56911	6.76721	6.66816
2622	683.35	15.0525	0.0937167	1364.69	1364.7	2	23.829		730688	1.02682e+06	5.86373	6.0115	5.93761
341	342.714	8.73167	0.376233	1366.83	1366.8	4	34.0841		3.34559e+06	5.47032e+06	6.52447	6.73801	6.63124
580	685.274	9.84377	0.129333	1368.53	1368.5	2	13.5896		2.84115e+06	3.44523e+06	6.45349	6.53722	6.49536
4575	685.704	9.70447	0.139317	1369.39	1369.4	2	5.31542		577077	535269	5.76123	5.72857	5.7449
801	346.218	8.51612	0.225017	1380.84	1380.8	4	34.7926		1.00824e+06	1.66621e+06	6.00356	6.22173	6.11265
5788	350.742	1.30362	0.608017	1398.94	1398.9	4	11.2264		1.11467e+06	950715	6.04715	5.97805	6.0126
586	357.206	8.3919	0.269383	1424.8	1424.8	4	28.2997		3.27854e+06	2.1852e+06	6.51568	6.33949	6.42759
449	360.71	8.4374	0.681017	1438.81	1438.8	4	15.7412		6.00421e+06	7.50824e+06	6.77846	6.87554	6.827
352	720.792	10.8647	0.5115	1439.57	1439.6	2	11.3131		1.95728e+07	2.29765e+07	7.29165	7.36128	7.32647
3302	362.987	13.3695	0.219317	1447.92	1447.9	4	8.22725		523468	588136	5.71889	5.76948	5.74418
567	364.214	8.47155	0.113233	1452.83	1452.8	4	10.3915		2.28882e+06	1.97548e+06	6.35961	6.29567	6.32764
1010	365.213	8.40288	0.19065	1456.82	1456.8	4	19.8719		1.69403e+06	1.27661e+06	6.22892	6.10606	6.16749
3901	366.258	0.0839667	0.647933	1461	1461	4	29.8976		879105	1.35045e+06	5.94404	6.13048	6.03726
1365	368.717	8.4374	0.157383	1470.84	1470.8	4	14.4604		1.02157e+06	832038	6.00927	5.92014	5.96471
4682	369.761	0.14185	0.863433	1475.02	1475	4	13.3265		1.06736e+06	1.28945e+06	6.02831	6.1104	6.06936
2477	371.213	8.68532	0.250533	1480.82	1480.8	4	3.11587		808951	774073	5.90792	5.88878	5.89835
3750	301.996	11.5879	0.3459	1504.94	1504.9	5	0.57503		518116	513919	5.71443	5.71089	5.71266
14482	304.694	1.5076	0.643633	1518.43	1518.4	5	19.1817		796822	606485	5.90136	5.78282	5.84209
945	385.698	8.51612	0.18015	1538.76	1538.8	4	33.5994		1.49028e+06	918088	6.17327	5.96288	6.06808
3411	778.306	12.0805	0.3321	1554.6	1554.6	2	19.115		1.69428e+06	2.22387e+06	6.22898	6.34711	6.28805
8304	787.35	33.2379	0.440417	1572.69	1572.7	2	16.1398		1.61002e+06	1.28018e+06	6.20683	6.10727	6.15705
2007	799.388	9.86692	0.140717	1596.76	1596.8	2	10.688		1.16206e+06	1.35206e+06	6.06523	6.131	6.09811
3580	801.747	13.113	0.208	1601.48	1601.5	2	16.5745		2.50811e+06	1.98189e+06	6.39935	6.29708	6.34821
1137	807.309	10.7671	0.535017	1612.6	1612.6	2	21.9514		6.13994e+06	8.39624e+06	6.78816	6.92408	6.85612
5063	814.859	8.98295	0.12535	1627.7	1627.7	2	2.92047		562844	540068	5.75039	5.73245	5.74142
5290	816.675	20.218	0.687983	1631.34	1631.3	2	61.5852		1.30465e+06	3.31745e+06	6.11549	6.5208	6.31815
2280	329.005	4.63132	2.18785	1639.99	1640	5	0.646012		5.87851e+06	5.93246e+06	6.76927	6.77323	6.77125
10876	823.337	29.3067	0.426017	1644.66	1644.7	2	0.560948		694843	689353	5.84189	5.83844	5.84016
5139	552.177	10.3051	0.460417	1653.51	1653.5	3	0.183774		1.07866e+06	1.07586e+06	6.03288	6.03175	6.03232
4698	834.838	30.1173	0.343717	1667.66	1667.7	2	15.6666		1.71407e+06	1.37218e+06	6.23403	6.13741	6.18572
2062	337.198	8.81182	0.285233	1680.95	1681	5	36.0046		1.24891e+06	742037	6.09653	5.87043	5.98348
249	842.829	13.113	0.415933	1683.64	1683.6	2	4.58665		3.45272e+07	3.2358e+07	7.53816	7.50998	7.52407
12789	844.401	36.716	0.5253	1686.79	1686.8	2	42.2899		897483	1.66322e+06	5.95303	6.22095	6.08699
2117	340.001	8.85715	0.229133	1694.97	1695	5	28.1625		1.0403e+06	694778	6.01716	5.84185	5.9295
1862	568.613	9.37598	0.152733	1702.82	1702.8	3	5.02415	FETPNNPDGKVTKQE	1.1662e+06	1.25212e+06	6.06677	6.09765	6.08221
3042	859.524	30.0708	0.282317	1717.03	1717	2	15.8368		2.22118e+06	2.78138e+06	6.34658	6.44426	6.39542
11726	861.524	29.1361	0.426467	1721.03	1721	2	13.6968		972024	800366	5.98768	5.90329	5.94548
6640	873.6	10.3412	0.428267	1745.18	1745.2	2	78.5462		726932	2.54316e+06	5.86149	6.40537	6.13343
2802	888.79	15.2644	0.0707667	1775.57	1775.6	2	17.4001		860157	671683	5.93458	5.82716	5.88087
3002	889.279	13.7412	0.130567	1776.54	1776.5	2	34.1624		1.34213e+06	819870	6.1278	5.91375	6.02077
27966	892.283	14.9229	0.0601667	1782.55	1782.6	2	8.47211		580965	655008	5.76415	5.81625	5.7902
6554	893.781	9.91467	0.35175	1785.55	1785.5	2	36.0201		822941	1.38541e+06	5.91537	6.14158	6.02847
1254	895.449	13.6936	1.10632	1788.88	1788.9	2	3.32149		1.4708e+07	1.54155e+07	7.16755	7.18796	7.17776
1690	895.783	13.8957	0.35685	1789.55	1789.6	2	3.16004		6.8483e+06	6.54894e+06	6.83558	6.81617	6.82588
1990	896.114	13.6817	0.142217	1790.21	1790.2	2	14.8219		2.55236e+06	2.0681e+06	6.40694	6.31557	6.36126
2728	900.122	13.9076	0.0953667	1798.23	1798.2	2	31.3825		1.5072e+06	959763	6.17817	5.98216	6.08017
2131	900.459	13.9076	0.02415	1798.9	1798.9	2	10.0976		888639	770197	5.94873	5.8866	5.91766
1567	902.794	14.4838	0.15575	1803.57	1803.6	2	30.1993		4.93968e+06	3.20125e+06	6.6937	6.50532	6.59951
2918	903.953	13.2596	0.2443	1805.89	1805.9	2	2.92462		2.44339e+06	2.34438e+06	6.38799	6.37003	6.37901
2884	909.794	13.6583	0.08335	1817.57	1817.6	2	22.82		1.22843e+06	887072	6.08935	5.94796	6.01866
8269	912.459	18.716	0.479767	1822.9	1822.9	2	87.5578		3.76765e+06	886276	6.57607	5.94757	6.26182
9343	912.623	18.728	0.28075	1823.23	1823.2	2	97.1702		3.06959e+06	569311	6.48708	5.75535	6.12122
27970	913.299	18.4856	0.62435	1824.58	1824.6	2	66.3758		6.34489e+06	2.29145e+06	6.80242	6.36011	6.58127
4110	919.133	24.5805	2.3638	1836.25	1836.3	2	23.59		1.34836e+07	1.88825e+07	7.12981	7.27606	7.20293
4254	920.797	27.2212	0.490017	1839.58	1839.6	2	98.1647		5.75656e+06	1.03933e+06	6.76016	6.01675	6.38846
4885	924.296	26.4213	0.217683	1846.58	1846.6	2	26.5976		1.79208e+06	2.62232e+06	6.25336	6.41868	6.33602
5996	924.462	26.5536	0.739783	1846.91	1846.9	2	9.95958		1.92481e+06	1.67154e+06	6.28439	6.22312	6.25375
763	927.881	21.3424	2.96027	1853.75	1853.7	2	58.0446		4.78032e+07	1.14362e+08	7.67946	8.05828	7.86887
1943	619.89	10.1729	0.323283	1856.65	1856.6	3	2.11391		1.79979e+06	1.85441e+06	6.25522	6.26821	6.26171
6794	929.803	15.8628	0.147767	1857.59	1857.6	2	31.6908		1.03776e+06	657804	6.0161	5.8181	5.9171
4952	930.956	17.9843	0.315783	1859.9	1859.9	2	2.97271		1.90754e+06	1.82899e+06	6.28047	6.26221	6.27134
5294	931.794	30.059	0.22345	1861.57	1861.6	2	46.126		999901	1.96787e+06	5.99996	6.294	6.14698
12887	932.125	22.4501	0.555117	1862.24	1862.2	2	59.8933		618131	1.52633e+06	5.79108	6.18365	5.98736
5326	932.628	30.2356	0.269567	1863.24	1863.2	2	53.6208		623350	1.38472e+06	5.79473	6.14136	5.96805
3254	933.136	15.2048	0.0941833	1864.26	1864.3	2	39.5002		1.11973e+06	630796	6.04912	5.79989	5.9245
2168	933.962	15.4063	0.153467	1865.91	1865.9	2	71.629		744249	2.27192e+06	5.87172	6.35639	6.11406
4011	934.385	27.4426	1.42273	1866.76	1866.8	2	39.5984		6.48526e+06	1.15294e+07	6.81193	7.06181	6.93687
2626	936.969	13.9076	0.0841167	1871.92	1871.9	2	24.0267		854451	606281	5.93169	5.78267	5.85718
2006	942.14	13.6229	0.179183	1882.27	1882.3	2	3.68286		2.68819e+06	2.55174e+06	6.42946	6.40684	6.41815
2282	942.797	15.1227	0.164183	1883.58	1883.6	2	21.5545		1.92731e+06	1.41752e+06	6.28495	6.15153	6.21824
3417	942.961	23.1153	0.848833	1883.91	1883.9	2	60.3675		1.64775e+06	4.10219e+06	6.21689	6.61302	6.41495
10634	943.631	29.716	0.191717	1885.25	1885.2	2	6.85164		1.17067e+06	1.28988e+06	6.06844	6.11055	6.08949
5025	943.807	13.4057	0.1697	1885.6	1885.6	2	3.30976		1.21734e+06	1.16167e+06	6.08541	6.06508	6.07525
2938	944.157	14.7099	0.0942667	1886.3	1886.3	2	84.8442		2.11869e+06	529774	6.32607	5.72409	6.02508
7033	945.951	20.4833	0.21695	1889.89	1889.9	2	37.739		663502	1.14651e+06	5.82184	6.05938	5.94061
2994	946.651	20.6635	0.73415	1891.29	1891.3	2	96.5826		1.79795e+06	9.54348e+06	6.25478	6.97971	6.61724
8189	637.234	9.62358	0.209317	1908.68	1908.7	3	6.4114		607721	555008	5.7837	5.7443	5.764
2842	957.32	14.2788	0.0370167	1912.63	1912.6	2	7.79021		572557	512771	5.75782	5.70992	5.73387
7158	959.457	30.0122	0.672117	1916.9	1916.9	2	13.2409		2.45118e+06	2.95759e+06	6.38938	6.47094	6.43016
8899	962.793	19.4699	0.203517	1923.57	1923.6	2	31.3635		915410	583083	5.96162	5.76573	5.86367
11162	963.14	20.4107	0.217	1924.27	1924.3	2	54.3604		718797	1.61642e+06	5.85661	6.20855	6.03258
8879	963.946	30.0708	0.3176	1925.88	1925.9	2	19.8816		1.64136e+06	2.17835e+06	6.2152	6.33813	6.27667
16827	965.795	20.0364	0.26515	1929.58	1929.6	2	10.9931		1.0501e+06	898616	6.02123	5.95357	5.9874
7284	967.609	18.4021	0.15535	1933.2	1933.2	2	7.0963		823379	744696	5.9156	5.87198	5.89379
4374	648.687	8.81182	0.207133	1943.04	1943	3	3.33006		795171	758584	5.90046	5.88	5.89023
4380	978.807	18.1163	0.2877	1955.6	1955.6	2	29.3687		2.6447e+06	1.73514e+06	6.42238	6.23934	6.33086
16954	984.614	22.9435	0.492233	1967.21	1967.2	2	61.9511		655235	1.67681e+06	5.8164	6.22448	6.02044
3101	999.462	28.6476	0.646883	1996.91	1996.9	2	129.112		586445	1.28884e+07	5.76823	7.1102	6.43921
939	999.469	29.4281	0.180483	1996.92	1996.9	2	98.8277		2.87713e+06	1.62284e+07	6.45896	7.21028	6.83462
2317	667.858	9.15555	0.138317	2000.55	2000.6	3	20.7674		743157	998987	5.87108	5.99956	5.93532
13643	1001.39	21.4163	0.443	2000.77	2000.8	2	88.7732		523169	2.28746e+06	5.71864	6.35935	6.039
10290	1002.61	26.6505	0.24155	2003.2	2003.2	2	51.6983		585928	1.26115e+06	5.76784	6.10077	5.93431
2305	525.217	8.3919	0.111933	2096.84	2096.8	4	23.6478		933955	666358	5.97033	5.82371	5.89702
5508	1101.76	19.3508	0.312717	2201.5	2201.5	2	34.0829		873232	1.42778e+06	5.94113	6.15466	6.0479
9298	1102.68	32.041	0.536917	2203.34	2203.3	2	26.7077		1.46575e+06	2.14827e+06	6.16606	6.33209	6.24907
6283	1104.69	39.111	0.22255	2207.36	2207.4	2	28.5645		1.36319e+06	905050	6.13456	5.95667	6.04561
3865	1106.42	33.4091	0.208933	2210.82	2210.8	2	20.7804		3.9433e+06	2.93292e+06	6.59586	6.4673	6.53158
8342	1108.98	26.7234	0.253617	2215.94	2215.9	2	72.7064		553771	1.72565e+06	5.74333	6.23695	5.99014
8410	1110.77	20.2412	0.144083	2219.52	2219.5	2	7.96166		765630	684018	5.88402	5.83507	5.85954
4141	1113.02	38.5589	0.146383	2224.02	2224	2	13.8792		1.35001e+06	1.10871e+06	6.13034	6.04482	6.08758
8791	1117.37	38.5223	0.0974833	2232.72	2232.7	2	25.692		1.07282e+06	742946	6.03052	5.87096	5.95074
10245	1117.69	37.4615	0.257217	2233.37	2233.4	2	35.5349		1.23066e+06	736399	6.09014	5.86711	5.97863
5746	1117.87	37.9628	0.159117	2233.72	2233.7	2	32.6767		917826	573290	5.96276	5.75837	5.86057
7728	751.803	26.2516	0.326283	2252.39	2252.4	3	47.5865		1.57869e+06	783754	6.1983	5.89418	6.04624
16858	1129.03	36.1031	0.2338	2256.05	2256.1	2	23.5996		626098	876912	5.79664	5.94296	5.8698
11468	1136.87	38.0372	0.208417	2271.72	2271.7	2	47.5093		1.20057e+06	596769	6.07939	5.77581	5.9276
4638	1139.45	20.4833	0.289317	2276.89	2276.9	2	99.9667		567468	3.30433e+06	5.75394	6.51908	6.13651
4666	1156.13	14.7919	0.0591167	2310.24	2310.2	2	41.6267		952652	519370	5.97893	5.71548	5.84721
5004	1162.86	32.3543	0.180467	2323.71	2323.7	2	25.1406		667474	956098	5.82443	5.9805	5.90247
18265	1179.21	32.5713	0.2404	2356.4	2356.4	2	0.566802		506194	502152	5.70432	5.70084	5.70258
15043	1194.37	36.3368	0.208017	2386.73	2386.7	2	27.8014		711631	1.05989e+06	5.85225	6.02526	5.93876
7334	1209.2	34.7516	0.281733	2416.39	2416.4	2	88.6249		570744	2.48687e+06	5.75644	6.39565	6.07605
9423	1215.53	34.2867	0.346017	2429.05	2429.1	2	29.1981		1.01084e+06	1.53684e+06	6.00468	6.18663	6.09566
4584	810.842	15.8262	0.19655	2429.5	2429.5	3	13.2261		969450	1.16949e+06	5.98653	6.068	6.02726
15996	1216.02	34.5683	0.391133	2430.03	2430	2	35.2743		1.50671e+06	905134	6.17803	5.95671	6.06737
2518	811.175	15.5005	0.275467	2430.5	2430.5	3	70.1573		1.06243e+06	3.1543e+06	6.0263	6.4989	6.2626
4379	816.006	17.8272	0.340217	2445	2445	3	80.1317		888468	3.21168e+06	5.94864	6.50673	6.22769
12962	816.166	29.2944	0.3637	2445.48	2445.5	3	3.6801		653888	620719	5.8155	5.7929	5.8042
5685	816.341	18.0561	0.156267	2446	2446	3	51.0665		551636	1.17518e+06	5.74165	6.0701	5.90588
6735	818.674	17.4984	0.437117	2453	2453	3	51.4581		1.20258e+06	2.57831e+06	6.08011	6.41134	6.24573
4442	818.841	17.2312	0.437117	2453.5	2453.5	3	57.9462		1.24291e+06	2.9685e+06	6.09444	6.47254	6.28349
8549	822.34	16.6866	0.1224	2464	2464	3	7.67568		536650	598247	5.72969	5.77688	5.75329
7901	822.828	16.5637	0.4673	2465.46	2465.5	3	24.5013		1.03957e+06	1.47527e+06	6.01685	6.16887	6.09286
15799	832.672	33.4582	0.4057	2494.99	2495	3	39.4685		1.2045e+06	678880	6.08081	5.83179	5.9563
3934	834.671	32.2222	1.9006	2500.99	2501	3	16.6414		1.12703e+07	8.89719e+06	7.05194	6.94925	7.00059
3433	834.838	31.9807	1.81322	2501.49	2501.5	3	17.9321		1.44599e+07	1.12056e+07	7.16017	7.04943	7.1048
7135	835.005	25.9116	0.219433	2501.99	2502	3	14.5295		1.05733e+06	860317	6.02421	5.93466	5.97944
13252	835.173	25.9116	0.5215	2502.5	2502.5	3	62.493		1.54982e+06	599882	6.19028	5.77807	5.98417
9160	835.337	25.6677	0.28045	2502.99	2503	3	11.9676		799536	947365	5.90284	5.97652	5.93968
7382	835.837	25.7529	0.341483	2504.49	2504.5	3	5.81696		1.2874e+06	1.18568e+06	6.10971	6.07397	6.09184
4387	628.969	9.3883	0.247867	2511.85	2511.8	4	5.37018		1.12819e+06	1.04565e+06	6.05238	6.01939	6.03588
4391	840.674	30.0708	0.116517	2519	2519	3	24.3833		997875	704380	5.99908	5.84781	5.92344
2740	842.362	15.655	0.302783	2524.07	2524.1	3	50.7445		1.30027e+06	2.75559e+06	6.11403	6.44021	6.27712
13942	842.504	31.5651	0.665633	2524.49	2524.5	3	102.865		5.32866e+06	841031	6.72662	5.92481	6.32571
8579	843.668	31.5651	0.666183	2527.98	2528	3	105.126		4.38042e+06	644852	6.64152	5.80946	6.22549
8070	844.358	16.4164	0.61495	2530.05	2530.1	3	91.6537		561820	2.63115e+06	5.7496	6.42015	6.08487
3471	847.261	13.1498	0.35475	2538.76	2538.8	3	24.591		4.75312e+06	3.34499e+06	6.67698	6.52439	6.60069
4058	847.43	13.3326	0.513217	2539.27	2539.3	3	19.5643		3.98431e+06	3.0159e+06	6.60035	6.47942	6.53988
13113	848.431	13.0887	0.19685	2542.27	2542.3	3	47.7359		1.80214e+06	892563	6.25579	5.95064	6.10321
3355	639.563	8.75368	0.13675	2554.22	2554.2	4	9.22909		730490	832490	5.86361	5.92038	5.892
6706	856.506	33.2503	0.67205	2566.5	2566.5	3	11.4592		2.96865e+06	2.52362e+06	6.47256	6.40202	6.43729
7503	856.673	33.2379	0.7577	2567	2567	3	13.8684		2.89687e+06	2.37945e+06	6.46193	6.37648	6.4192
6453	859.025	31.4546	0.604117	2574.05	2574.1	3	27.4087		2.45214e+06	1.65596e+06	6.38955	6.21905	6.3043
15651	1289.01	34.9354	0.331317	2576	2576	2	23.0059		1.15483e+06	1.60356e+06	6.06252	6.20509	6.1338
11441	867.2	24.082	0.328383	2598.58	2598.6	3	13.0566		810590	673567	5.9088	5.82838	5.86859
14314	869.197	29.2581	0.8659	2604.57	2604.6	3	85.7778		3.59035e+06	879317	6.55514	5.94415	6.24964
3143	870.598	13.9796	0.0600667	2608.77	2608.8	3	7.44509		665423	598865	5.8231	5.77733	5.80021
7199	661.729	10.0424	0.224733	2642.89	2642.9	4	11.9153		679512	804550	5.8322	5.90555	5.86888
3085	886.118	15.3116	0.0239167	2655.33	2655.3	3	11.0858		520834	609434	5.7167	5.78493	5.75081
3400	889.28	13.9076	0.155033	2664.82	2664.8	3	28.9414		1.91722e+06	1.26582e+06	6.28267	6.10237	6.19252
2962	889.446	14.5801	0.0721333	2665.32	2665.3	3	2.7642		1.04754e+06	1.00738e+06	6.02017	6.00319	6.01168
2654	889.612	14.4358	0.0962667	2665.81	2665.8	3	49.2824		1.65908e+06	801589	6.21987	5.90395	6.06191
7012	890.249	9.98417	0.21185	2667.72	2667.7	3	36.128		902391	1.52164e+06	5.95539	6.18231	6.06885
6672	890.899	9.90297	0.164067	2669.67	2669.7	3	11.4723		664333	781631	5.82239	5.893	5.85769
4319	891.451	14.5801	0.0357333	2671.33	2671.3	3	11.835		617058	521755	5.79033	5.71747	5.7539
2672	891.954	14.3155	0.108333	2672.84	2672.8	3	3.6715		745557	707825	5.87248	5.84993	5.8612
2692	892.572	9.79732	0.3255	2674.69	2674.7	3	28.9697		4.20413e+06	6.37026e+06	6.62368	6.80416	6.71392
2515	892.618	14.698	0.0467833	2674.83	2674.8	3	1.45827		718593	703925	5.85648	5.84753	5.852
3726	893.282	14.4959	0.0722667	2676.83	2676.8	3	18.2902		591011	766592	5.7716	5.88456	5.82808
2315	893.452	15.1584	0.07075	2677.34	2677.3	3	24.2566		775936	1.09722e+06	5.88983	6.04029	5.96506
3030	893.626	15.1227	0.10515	2677.85	2677.9	3	17.1014		991444	1.26421e+06	5.99627	6.10182	6.04904
2575	895.118	13.8713	0.120067	2682.33	2682.3	3	47.638		1.35751e+06	673396	6.13274	5.82827	5.98051
6350	895.285	13.2351	0.194967	2682.83	2682.8	3	18.2775		1.13341e+06	1.46985e+06	6.05439	6.16727	6.11083
1945	895.451	14.0753	0.130917	2683.33	2683.3	3	40.6499		1.56107e+06	2.8205e+06	6.19342	6.45033	6.32187
1521	895.622	14.8521	0.1179	2683.84	2683.8	3	29.7674		3.55167e+06	2.3165e+06	6.55043	6.36483	6.45763
1590	896.283	14.0396	0.131717	2685.83	2685.8	3	27.7602		3.32682e+06	2.23505e+06	6.52203	6.34929	6.43566
2366	896.618	14.5801	0.0479333	2686.83	2686.8	3	27.6391		883843	594851	5.94638	5.77441	5.86039
6615	897.402	9.55302	0.152117	2689.18	2689.2	3	5.36265		625550	579842	5.79626	5.76331	5.77979
4525	897.901	9.45895	0.2587	2690.68	2690.7	3	3.48558		2.08379e+06	1.98354e+06	6.31885	6.29744	6.30815
1411	897.955	13.6347	0.1304	2690.84	2690.8	3	4.68171		1.75024e+06	1.63807e+06	6.2431	6.21433	6.22871
8021	898.617	13.1744	0.1473	2692.83	2692.8	3	41.7252		1.12637e+06	613141	6.05168	5.78756	5.91962
13269	899.379	26.9525	0.459117	2695.12	2695.1	3	44.5653		1.13035e+06	588651	6.05321	5.76986	5.91154
1974	899.454	14.8991	0.213533	2695.34	2695.3	3	11.9582		4.29519e+06	3.62544e+06	6.63298	6.55936	6.59617
3988	899.619	13.6347	0.0708333	2695.84	2695.8	3	18.6628		1.39078e+06	1.0665e+06	6.14326	6.02796	6.08561
2327	899.948	14.2306	0.07095	2696.82	2696.8	3	7.27711		1.7318e+06	1.9197e+06	6.2385	6.28323	6.26087
2956	900.121	13.7058	0.08315	2697.34	2697.3	3	19.472		1.49951e+06	1.13656e+06	6.17595	6.05559	6.11577
6356	900.463	25.3507	0.793367	2698.37	2698.4	3	62.89		1.40106e+06	3.64508e+06	6.14646	6.56171	6.35408
4307	1351.18	14.508	0.0722667	2700.35	2700.4	2	1.07083		1.21876e+06	1.23736e+06	6.08592	6.0925	6.08921
2411	1351.42	14.135	0.132183	2700.83	2700.8	2	37.8935		2.8465e+06	1.64344e+06	6.45431	6.21575	6.33503
1819	1351.67	13.9435	0.0237167	2701.33	2701.3	2	12.721		812561	678444	5.90986	5.83151	5.87069
3746	901.965	15.4419	0.0713333	2702.87	2702.9	3	11.8817		671262	567210	5.82689	5.75374	5.79032
1322	902.296	15.0048	0.2364	2703.87	2703.9	3	5.27147		5.06125e+06	4.69749e+06	6.70426	6.67187	6.68806
4793	902.628	18.1163	0.1672	2704.86	2704.9	3	17.3488		1.98604e+06	1.55201e+06	6.29799	6.1909	6.24444
3466	902.795	18.1286	0.384517	2705.36	2705.4	3	30.2579		3.90056e+06	2.52564e+06	6.59113	6.40237	6.49675
6465	1354.44	15.3116	0.036	2706.87	2706.9	2	5.08448		717459	667660	5.8558	5.82456	5.84018
2158	1354.68	14.0396	0.16785	2707.35	2707.3	2	10.7194		3.04922e+06	2.61954e+06	6.48419	6.41823	6.45121
3305	1354.94	14.5801	0.047	2707.87	2707.9	2	58.1216		1.61866e+06	675716	6.20916	5.82976	6.01946
2316	1355.93	14.2912	0.0479667	2709.85	2709.8	2	20.4734		1.21302e+06	906218	6.08387	5.95723	6.02055
3799	904.63	20.2895	0.397933	2710.87	2710.9	3	4.52541		2.36402e+06	2.21741e+06	6.37365	6.34585	6.35975
4443	1358.45	15.4419	0.1181	2714.88	2714.9	2	7.76592		1.71753e+06	1.91713e+06	6.23491	6.28265	6.25878
3328	1358.68	13.7296	0.0941833	2715.35	2715.3	2	6.47441		1.42891e+06	1.56602e+06	6.155	6.1948	6.1749
2833	1359.33	14.8638	0.0113	2716.64	2716.6	2	28.4931		776766	516253	5.89029	5.71286	5.80158
1660	1359.44	14.5556	0.0239667	2716.86	2716.9	2	4.77117		736243	688187	5.86702	5.83771	5.85236
2786	906.794	14.9229	0.106333	2717.36	2717.4	3	1.63305		1.26124e+06	1.23245e+06	6.1008	6.09077	6.09578
6593	909.798	8.84612	0.20715	2726.37	2726.4	3	1.80179		1.75098e+06	1.70692e+06	6.24328	6.23221	6.23775
2791	909.965	8.75368	0.3654	2726.87	2726.9	3	9.32805		6.50205e+06	7.42037e+06	6.81305	6.87043	6.84174
1682	1364.69	14.0872	0.0477333	2727.36	2727.4	2	47.1198		580428	1.16047e+06	5.76375	6.06464	5.91419
9398	912.295	25.2285	1.53457	2733.86	2733.9	3	17.0934		5.51562e+06	4.32607e+06	6.74159	6.63609	6.68884
6779	912.465	27.8514	0.851433	2734.37	2734.4	3	118.555		5.75135e+06	505861	6.75977	5.70403	6.2319
1124	1368.44	14.5678	0.16635	2734.86	2734.9	2	7.78894		4.74246e+06	4.24734e+06	6.676	6.62812	6.65206
1098	1368.69	13.9796	0.0960333	2735.36	2735.4	2	47.929		5.23874e+06	2.58664e+06	6.71923	6.41274	6.56598
1801	1368.94	14.1111	0.119483	2735.86	2735.9	2	3.96022		1.97788e+06	1.87012e+06	6.2962	6.27187	6.28403
3176	913.131	18.4261	0.179267	2736.37	2736.4	3	41.9118		672419	1.23884e+06	5.82764	6.09302	5.96033
3284	913.465	19.5307	0.67275	2737.37	2737.4	3	117.764		1.17607e+06	1.28846e+07	6.07043	7.11007	6.59025
2847	913.629	19.2191	0.708317	2737.87	2737.9	3	113.759		1.04584e+06	9.64758e+06	6.01947	6.98442	6.50194
1742	1371.44	14.7568	0.0469833	2740.87	2740.9	2	54.2002		2.2802e+06	1.01666e+06	6.35797	6.00718	6.18258
1670	1371.69	14.6271	0.0476833	2741.36	2741.4	2	63.6171		1.81454e+06	688547	6.25877	5.83793	6.04835
1548	915.624	14.2421	1.0004	2743.85	2743.8	3	34.5514		5.02445e+07	3.0514e+07	7.70109	7.4845	7.59279
1170	915.792	14.1592	0.286633	2744.35	2744.4	3	7.71427		9.25403e+06	8.29667e+06	6.96633	6.9189	6.94262
2604	915.963	20.2536	0.410883	2744.87	2744.9	3	79.3777		851799	3.03136e+06	5.93034	6.48164	6.20599
3245	916.127	15.4653	0.212983	2745.36	2745.4	3	26.0909		3.31069e+06	2.27937e+06	6.51992	6.35782	6.43887
3212	1373.94	15.181	0.0703667	2745.87	2745.9	2	29.9869		1.35441e+06	880517	6.13175	5.94474	6.03824
6067	916.458	16.2073	0.147933	2746.35	2746.4	3	78.4305		1.74675e+06	500471	6.24223	5.69938	5.97081
3548	1376.19	15.4886	0.0941	2750.36	2750.4	2	10.6669		1.37488e+06	1.18202e+06	6.13826	6.07262	6.10544
101	917.804	27.9994	1.89625	2750.39	2750.4	3	134.809		5.35355e+08	1.28149e+07	8.72864	7.10772	7.91818
1930	1376.43	14.4838	0.0843	2750.85	2750.9	2	12.5144		1.98166e+06	1.65945e+06	6.29703	6.21997	6.2585
117	917.968	27.9994	0.233983	2750.88	2750.9	3	126.729		1.68451e+08	9.22977e+06	8.22647	6.96519	7.59583
10431	920.281	22.9314	0.345167	2757.82	2757.8	3	78.9212		507550	1.78935e+06	5.70548	6.2527	5.97909
1564	920.627	15.3352	1.42567	2758.86	2758.9	3	28.6045		1.77383e+07	1.17698e+07	7.24891	7.07077	7.15984
6984	1381.93	14.1469	0.0838833	2761.85	2761.9	2	3.39045		580171	608672	5.76356	5.78438	5.77397
15719	926.626	25.6432	0.48775	2776.86	2776.9	3	3.21605		586785	614094	5.76848	5.78823	5.77836
13502	927.13	33.0309	0.3164	2778.37	2778.4	3	81.2182		2.01559e+06	545028	6.3044	5.73642	6.02041
901	927.783	13.8004	4.00678	2780.33	2780.3	3	39.4604		7.42613e+07	4.18602e+07	7.87076	7.6218	7.74628
2948	927.953	15.512	1.5679	2780.84	2780.8	3	52.171		2.10593e+07	9.70882e+06	7.32344	6.98717	7.15531
13273	928.285	13.1744	0.478533	2781.83	2781.8	3	21.1441		2.16462e+06	1.60154e+06	6.33538	6.20454	6.26996
15093	928.788	23.103	0.625867	2783.34	2783.3	3	75.7777		727601	2.40746e+06	5.86189	6.38156	6.12173
3852	929.295	19.398	0.5046	2784.86	2784.9	3	85.586		1.75448e+06	7.13312e+06	6.24415	6.85328	6.54871
3154	929.459	17.7781	0.21915	2785.36	2785.4	3	34.0043		807781	1.31921e+06	5.90729	6.12031	6.0138
7400	929.627	22.8941	1.12943	2785.86	2785.9	3	101.554		2.85183e+06	1.73809e+07	6.45512	7.24007	6.8476
10751	929.793	22.0321	0.2092	2786.36	2786.4	3	71.7463		610611	1.86814e+06	5.78576	6.27141	6.02859
1239	930.141	15.2048	1.09948	2787.4	2787.4	3	11.9366		1.90989e+07	1.61258e+07	7.28101	7.20752	7.24427
4493	930.31	16.905	0.192367	2787.91	2787.9	3	86.7203		2.70809e+06	649314	6.43266	5.81245	6.12256
4580	930.472	17.0738	0.1568	2788.39	2788.4	3	56.2267		538764	1.24991e+06	5.7314	6.09688	5.91414
6334	930.961	29.4646	0.770467	2789.86	2789.9	3	1.12849		5.27944e+06	5.36437e+06	6.72259	6.72952	6.72605
4734	931.112	26.3844	0.651983	2790.31	2790.3	3	47.8161		9.44947e+06	4.67412e+06	6.97541	6.6697	6.82255
5967	931.632	26.3365	0.993383	2791.87	2791.9	3	84.6943		7.38537e+06	1.85281e+06	6.86837	6.26783	6.5681
3418	931.794	18.0683	0.26555	2792.36	2792.4	3	5.38135		1.43026e+06	1.54342e+06	6.15542	6.18848	6.17195
5641	932.126	30.1757	0.14125	2793.36	2793.4	3	70.0736		588262	1.74377e+06	5.76957	6.24149	6.00553
4420	932.291	18.0324	0.108683	2793.85	2793.9	3	48.0332		567490	1.15126e+06	5.75396	6.06117	5.90756
1906	1398.56	18.6911	0.15965	2795.11	2795.1	2	122.024		9.88347e+06	727700	6.99491	5.86195	6.42843
3392	932.802	15.0288	0.04755	2795.39	2795.4	3	15.5267		599427	747283	5.77774	5.87348	5.82561
2937	560.476	8.6289	0.1584	2797.34	2797.3	5	26.9938		1.25996e+06	856062	6.10036	5.93251	6.01643
2191	933.64	15.0753	0.0825	2797.9	2797.9	3	31.6517		1.15938e+06	735321	6.06422	5.86648	5.96535
4825	933.798	30.0355	1.50285	2798.37	2798.4	3	6.08793		1.39642e+07	1.28115e+07	7.14501	7.1076	7.12631
2641	933.965	15.2292	0.06	2798.87	2798.9	3	4.69516		778929	728871	5.8915	5.86265	5.87707
5282	934.468	30.2833	0.182567	2800.38	2800.4	3	49.3644		592123	1.22716e+06	5.77241	6.0889	5.93066
17110	934.958	25.057	0.452633	2801.85	2801.9	3	43.2773		931167	1.75237e+06	5.96903	6.24363	6.10633
5086	935.126	30.1879	0.153333	2802.36	2802.4	3	42.6355		634415	1.18203e+06	5.80237	6.07263	5.9375
1344	935.635	13.4665	0.74935	2803.88	2803.9	3	7.16968		1.58395e+07	1.4311e+07	7.19974	7.15567	7.17771
1710	935.801	13.6583	0.712467	2804.38	2804.4	3	4.78912		1.17324e+07	1.09638e+07	7.06939	7.03996	7.05467
19851	702.745	12.3143	0.6515	2806.95	2807	4	14.4398		691396	848640	5.83973	5.92872	5.88423
4271	1406.18	18.3661	0.0955	2810.34	2810.3	2	68.6764		1.50694e+06	521769	6.1781	5.71748	5.94779
4007	937.804	13.6114	0.143633	2810.39	2810.4	3	18.9227		1.04423e+06	797762	6.01879	5.90187	5.96033
7190	937.964	16.1459	0.2588	2810.87	2810.9	3	47.6395		1.83643e+06	910944	6.26397	5.95949	6.11173
2879	938.29	19.2675	0.509117	2811.85	2811.8	3	11.7478		3.22061e+06	3.80416e+06	6.50794	6.58026	6.5441
1924	938.482	15.2644	0.0821833	2812.42	2812.4	3	22.3453		2.30143e+06	1.67339e+06	6.362	6.2236	6.2928
1611	939.307	14.5801	0.27465	2814.9	2814.9	3	37.0115		7.97757e+06	4.66807e+06	6.90187	6.66914	6.7855
14428	1409.19	32.0651	0.133033	2816.36	2816.4	2	12.5929		831101	993580	5.91965	5.9972	5.95843
6247	1409.94	20.2055	0.108883	2817.86	2817.9	2	11.3859		625200	734685	5.79602	5.8661	5.83106
6352	942.3	20.386	0.205267	2823.88	2823.9	3	21.6923		647059	881525	5.81094	5.94523	5.87809
10939	942.461	18.8758	0.369183	2824.36	2824.4	3	110.792		5.03289e+06	611206	6.70182	5.78619	6.244
12401	942.631	25.4483	0.390967	2824.87	2824.9	3	13.2184		688351	830296	5.83781	5.91923	5.87852
27975	943.287	22.9925	0.40525	2826.84	2826.8	3	90.3935		523948	2.38025e+06	5.71929	6.37662	6.04796
27989	944.142	13.3203	0.0853833	2829.4	2829.4	3	13.7052		673649	818228	5.82843	5.91287	5.87065
6648	945.461	20.8073	0.679467	2833.36	2833.4	3	54.3997		1.56987e+06	3.5326e+06	6.19586	6.54809	6.37198
5628	945.625	20.7476	0.215767	2833.85	2833.9	3	48.2066		887231	1.8049e+06	5.94804	6.25645	6.10225
6469	945.954	20.0364	0.0968333	2834.84	2834.8	3	14.8685		826700	1.02096e+06	5.91735	6.00901	5.96318
6881	946.316	15.5588	0.337783	2835.93	2835.9	3	55.6951		1.89041e+06	822142	6.27656	5.91495	6.09575
10555	946.489	15.6912	0.170267	2836.45	2836.4	3	46.1546		1.04816e+06	532342	6.02043	5.72619	5.87331
2109	1419.44	14.1592	0.0843167	2836.86	2836.9	2	81.1303		2.28622e+06	619355	6.35912	5.79194	6.07553
4658	946.649	14.9352	0.0717667	2836.93	2836.9	3	58.8784		1.80996e+06	745880	6.25767	5.87267	6.06517
4045	1419.69	13.9796	0.03635	2837.36	2837.4	2	36.7575		1.11171e+06	653028	6.04599	5.81493	5.93046
1588	946.798	19.675	0.927067	2837.37	2837.4	3	65.2888		1.09383e+07	2.96991e+07	7.03895	7.47274	7.25585
1988	946.948	20.0124	0.554817	2837.82	2837.8	3	83.5131		4.41373e+06	1.71444e+07	6.64481	7.23412	6.93946
4817	947.479	20.7476	0.288217	2839.41	2839.4	3	94.9042		647539	3.28976e+06	5.81127	6.51716	6.16422
6169	947.631	29.5843	0.41955	2839.87	2839.9	3	56.0895		1.89583e+06	819069	6.2778	5.91332	6.09556
3598	947.811	13.5147	0.108983	2840.41	2840.4	3	5.74597		552062	508952	5.74199	5.70668	5.72433
2967	1422.8	17.9843	0.0605167	2843.58	2843.6	2	35.6064		622999	1.04227e+06	5.79449	6.01798	5.90623
3479	1422.93	18.6423	0.121283	2843.84	2843.8	2	34.7803		1.49351e+06	903904	6.17421	5.95612	6.06517
2152	1423.05	18.0803	0.107617	2844.09	2844.1	2	31.2962		1.73411e+06	1.10567e+06	6.23908	6.04363	6.14135
2321	1423.17	18.4143	0.09585	2844.33	2844.3	2	11.2451		1.26702e+06	1.08037e+06	6.10278	6.03357	6.06818
3182	1423.43	18.1996	0.0593667	2844.84	2844.8	2	33.6243		916635	564485	5.9622	5.75165	5.85692
9082	949.633	27.987	0.404917	2845.88	2845.9	3	102.542		4.37459e+06	697160	6.64094	5.84333	6.24213
10419	949.964	29.2094	0.598167	2846.87	2846.9	3	77.1351		2.82961e+06	832303	6.45173	5.92028	6.186
4943	950.121	17.8757	0.21915	2847.34	2847.3	3	45.9906		995118	1.95427e+06	5.99787	6.29098	6.14443
3560	950.462	31.8107	0.243567	2848.36	2848.4	3	54.8224		2.20902e+06	974801	6.3442	5.98892	6.16656
4695	951.124	19.8313	0.0846667	2850.35	2850.3	3	17.3475		612245	783448	5.78693	5.89401	5.84047
4997	952.123	16.5024	0.344167	2853.35	2853.3	3	48.3		2.77209e+06	1.36063e+06	6.44281	6.13374	6.28827
4202	952.292	16.4412	0.405533	2853.85	2853.9	3	57.2656		3.31806e+06	1.40539e+06	6.52088	6.1478	6.33434
5584	952.803	25.2896	3.28727	2855.39	2855.4	3	35.0502		1.58136e+07	9.53193e+06	7.19903	6.97918	7.08911
6040	952.97	25.302	0.47585	2855.89	2855.9	3	29.3215		1.62756e+06	1.06856e+06	6.21154	6.0288	6.12017
4204	953.125	29.4646	0.2157	2856.35	2856.4	3	60.4037		2.38226e+06	956300	6.37699	5.98059	6.17879
7465	954.157	17.401	0.472683	2859.45	2859.4	3	15.6787		2.22449e+06	1.78047e+06	6.34723	6.25054	6.29888
3818	1434.92	18.8019	0.3325	2867.83	2867.8	2	99.0926		1.83656e+07	3.2322e+06	7.264	6.5095	6.88675
2853	1435.17	18.8019	0.1726	2868.33	2868.3	2	114.071		1.32145e+07	1.41463e+06	7.12105	6.15064	6.63585
6382	957.953	19.7946	0.29	2870.84	2870.8	3	16.8289		1.55083e+06	1.22099e+06	6.19056	6.08671	6.13864
3115	958.451	32.1986	0.217167	2872.33	2872.3	3	31.8205		2.66414e+06	1.68546e+06	6.42556	6.22672	6.32614
12153	959.124	29.5244	0.23955	2874.35	2874.3	3	50.8489		1.20059e+06	565559	6.07939	5.75248	5.91594
8339	959.783	17.7416	0.12175	2876.33	2876.3	3	64.6412		592055	1.58896e+06	5.77236	6.20111	5.98674
7441	960.291	32.1869	0.169217	2877.85	2877.9	3	16.5844		798511	630887	5.90228	5.79995	5.85112
5833	960.778	19.5062	0.1206	2879.31	2879.3	3	24.3454		928884	656042	5.96796	5.81693	5.89245
8524	961.615	19.3508	0.299767	2881.82	2881.8	3	15.1393		982925	792829	5.99252	5.89918	5.94585
10155	961.784	19.0361	0.561833	2882.33	2882.3	3	76.5593		6.36466e+06	1.89386e+06	6.80378	6.27735	6.54056
13970	961.951	19.8914	0.204917	2882.83	2882.8	3	4.33338		615750	579137	5.7894	5.76278	5.77609
10684	962.282	19.0236	0.478833	2883.83	2883.8	3	71.2493		5.06345e+06	1.67072e+06	6.70445	6.2229	6.46367
16367	963.129	32.1019	0.3267	2886.37	2886.4	3	40.0821		1.05123e+06	586937	6.0217	5.76859	5.89514
7634	963.314	20.3019	0.133517	2886.92	2886.9	3	51.752		551373	1.18781e+06	5.74145	6.07475	5.9081
8251	963.607	29.6318	0.155767	2887.8	2887.8	3	15.2277		741684	920681	5.87022	5.96411	5.91716
5682	963.781	29.5965	0.453283	2888.32	2888.3	3	11.1261		2.48111e+06	2.90485e+06	6.39465	6.46312	6.42888
3127	964.113	29.4525	0.2059	2889.32	2889.3	3	9.04219		1.36481e+06	1.55125e+06	6.13507	6.19068	6.16288
12699	964.28	30.2235	0.141783	2889.82	2889.8	3	8.1766		521265	585240	5.71706	5.76733	5.7422
8428	965.46	20.64	0.323617	2893.36	2893.4	3	30.8582		879883	1.37103e+06	5.94443	6.13705	6.04074
11364	966.464	20.8073	0.301417	2896.37	2896.4	3	30.573		502054	778996	5.70075	5.89154	5.79614
8232	968.797	32.1986	0.2903	2903.37	2903.4	3	5.17542		885706	952995	5.94729	5.97909	5.96319
4804	971.316	28.6599	0.19545	2910.93	2910.9	3	62.3173		2.62981e+06	1.02105e+06	6.41992	6.00905	6.21449
6472	972.788	16.736	0.241417	2915.34	2915.3	3	7.58644		3.34547e+06	3.72475e+06	6.52446	6.5711	6.54778
5049	972.954	16.7847	0.352017	2915.84	2915.8	3	85.899		1.4279e+06	5.84612e+06	6.1547	6.76687	6.46078
4812	973.334	13.3203	0.390533	2916.98	2917	3	7.77958		2.69516e+06	2.4141e+06	6.43058	6.38275	6.40667
4386	973.501	13.3574	0.402717	2917.48	2917.5	3	12.111		2.74253e+06	2.30985e+06	6.43815	6.36358	6.40087
7530	975.148	17.9961	0.276933	2922.42	2922.4	3	32.118		1.15223e+06	725729	6.06154	5.86077	5.96116
2356	977.138	19.7465	0.19205	2928.39	2928.4	3	111.076		670345	5.57773e+06	5.8263	6.74646	6.28638
4766	979.139	18.2596	0.612733	2934.39	2934.4	3	52.3346		4.3184e+06	1.98555e+06	6.63532	6.29788	6.4666
8392	979.625	18.851	0.4521	2935.85	2935.9	3	89.5661		6.43635e+06	1.44492e+06	6.80864	6.15984	6.48424
9185	979.802	19.11	0.3193	2936.38	2936.4	3	85.8778		5.27186e+06	1.28825e+06	6.72196	6.11	6.41598
5980	987.792	18.582	0.327883	2960.35	2960.4	3	50.3943		2.88151e+06	1.36743e+06	6.45962	6.13591	6.29776
3967	987.958	14.8043	0.176467	2960.85	2960.9	3	112.259		4.8305e+06	555309	6.68399	5.74453	6.21426
576	741.589	8.98295	0.752967	2962.33	2962.3	4	13.6631		1.03434e+07	8.52083e+06	7.01466	6.93048	6.97257
9503	990.132	13.3203	0.2687	2967.37	2967.4	3	13.0419		1.7836e+06	1.48241e+06	6.2513	6.17097	6.21113
3843	742.965	8.99457	0.181533	2967.83	2967.8	4	17.051		1.41477e+06	1.11032e+06	6.15068	6.04545	6.09807
4205	990.293	13.2596	1.90228	2967.86	2967.9	3	31.1765		1.18085e+07	7.54255e+06	7.0722	6.87752	6.97486
3543	990.953	14.7801	0.165817	2969.84	2969.8	3	87.6712		4.27979e+06	1.00413e+06	6.63142	6.00179	6.31661
3151	743.838	8.69732	0.3767	2971.32	2971.3	4	24.8383		970926	680824	5.98719	5.83303	5.91011
18808	992.467	34.1748	0.840117	2974.38	2974.4	3	64.4919		882498	2.36214e+06	5.94571	6.37331	6.15951
8555	997.976	26.9525	0.3153	2990.91	2990.9	3	87.1786		721656	3.04134e+06	5.85833	6.48306	6.1707
18148	998.12	12.4369	0.381233	2991.34	2991.3	3	27.6429		1.06754e+06	1.58627e+06	6.02839	6.20038	6.11438
9588	998.455	13.0887	0.44105	2992.34	2992.3	3	41.4677		3.07348e+06	1.67974e+06	6.48763	6.22524	6.35644
18541	999.265	19.2071	0.220133	2994.77	2994.8	3	38.374		1.05487e+06	604585	6.0232	5.78146	5.90233
4672	1005.97	27.6406	0.346883	3014.88	3014.9	3	72.4698		703943	2.18367e+06	5.84754	6.33919	6.09336
3122	1008.8	26.2516	1.71218	3023.38	3023.4	3	110.316		3.89647e+06	3.15346e+07	6.59067	7.49879	7.04473
5223	1008.96	26.0576	1.05237	3023.86	3023.9	3	131.215		555604	1.48415e+07	5.74477	7.17148	6.45812
9603	1011.14	32.3792	0.288433	3030.39	3030.4	3	8.5072		1.23224e+06	1.0924e+06	6.0907	6.03838	6.06454
13501	1011.47	32.0776	0.181617	3031.38	3031.4	3	8.03717		636022	712670	5.80347	5.85289	5.82818
1370	609.1	8.3919	0.168667	3040.47	3040.5	5	24.3826		3.38321e+06	2.38816e+06	6.52933	6.37806	6.4537
2708	761.124	8.4142	0.1016	3040.47	3040.5	4	29.8625		1.15796e+06	754192	6.06369	5.87748	5.97059
9674	1019.3	31.7615	0.268133	3054.88	3054.9	3	68.3745		696908	2.00157e+06	5.84318	6.30137	6.07227
6808	1019.47	31.871	0.365133	3055.38	3055.4	3	62.1241		741132	1.90239e+06	5.8699	6.2793	6.0746
5621	1026.96	31.9562	0.55845	3077.86	3077.9	3	72.4302		1.50965e+06	4.67944e+06	6.17887	6.67019	6.42453
13398	1027.13	31.713	0.171617	3078.36	3078.4	3	49.5807		528801	1.09975e+06	5.72329	6.04129	5.88229
9088	1027.62	32.4629	0.493767	3079.84	3079.8	3	32.6677		1.93491e+06	3.09735e+06	6.28666	6.49099	6.38883
6774	1030.29	33.5935	0.22165	3087.84	3087.8	3	63.5349		4.46797e+06	1.6979e+06	6.65011	6.22991	6.44001
6567	1031.12	32.0901	0.182383	3090.34	3090.3	3	55.4225		611804	1.40037e+06	5.78661	6.14624	5.96643
3683	1033.28	28.3547	0.1099	3096.83	3096.8	3	40.1752		2.26956e+06	1.26536e+06	6.35594	6.10221	6.22908
4795	1036.12	28.0732	0.258383	3105.32	3105.3	3	98.2727		3.20739e+06	577380	6.50615	5.76146	6.13381
10089	1037.46	33.5566	0.320283	3109.35	3109.4	3	65.5368		527070	1.43747e+06	5.72187	6.1576	5.93973
6055	1040.63	31.9195	0.70385	3118.85	3118.9	3	116.356		813344	8.36467e+06	5.91027	6.92245	6.41636
5293	1040.79	32.1869	1.1258	3119.35	3119.3	3	121.739		966426	1.29218e+07	5.98517	7.11132	6.54825
7667	1052.14	26.2999	0.254783	3153.38	3153.4	3	6.56195		1.35561e+06	1.23539e+06	6.13214	6.0918	6.11197
11639	1052.3	26.3483	0.157033	3153.88	3153.9	3	9.36842		830941	948842	5.91957	5.97719	5.94838
3318	796.249	9.87892	0.1404	3180.97	3181	4	57.5644		1.26214e+06	531895	6.10111	5.72583	5.91347
5020	1064.96	13.4299	0.3896	3191.85	3191.8	3	44.2304		2.36768e+06	1.23951e+06	6.37432	6.09325	6.23379
8891	649.737	8.85715	0.207117	3243.65	3243.7	5	3.6252		725053	763203	5.86037	5.88264	5.87151
6036	653.529	8.75368	0.2726	3262.61	3262.6	5	2.37968		882925	913147	5.94592	5.96054	5.95323
8682	1090.02	38.7546	0.318	3267.03	3267	3	19.8631		2.14564e+06	1.61714e+06	6.33156	6.20875	6.27015
5634	1090.18	38.5953	0.598617	3267.53	3267.5	3	10.6218		3.15805e+06	2.71681e+06	6.49942	6.43406	6.46674
6012	1092.61	28.7825	0.745067	3274.82	3274.8	3	113.82		1.10396e+06	1.0209e+07	6.04295	7.00898	6.52597
6811	1092.78	28.4646	0.684183	3275.32	3275.3	3	112.849		924372	8.22608e+06	5.96585	6.91519	6.44052
2874	821.118	33.3484	0.5626	3280.44	3280.4	4	8.02164		5.72447e+06	6.41292e+06	6.75774	6.80706	6.7824
6847	1102.95	32.3668	0.2648	3305.84	3305.8	3	99.9826		525820	3.0632e+06	5.72084	6.48618	6.10351
6209	1106.85	39.8111	0.17325	3317.54	3317.5	3	52.8122		2.94556e+06	1.34376e+06	6.46917	6.12832	6.29875
12933	1108.79	27.1715	0.461783	3323.35	3323.4	3	48.0157		1.4987e+06	3.03954e+06	6.17572	6.48281	6.32926
2858	1109.63	31.3192	0.185017	3325.86	3325.9	3	64.2994		1.00784e+06	2.68838e+06	6.00339	6.42949	6.21644
2145	1110.1	19.3626	0.09525	3327.28	3327.3	3	68.0782		847043	2.41952e+06	5.92791	6.38373	6.15582
6526	1111.43	18.5221	0.363367	3331.28	3331.3	3	58.2187		2.76685e+06	1.15312e+06	6.44199	6.06187	6.25193
13018	1112.86	37.4615	0.1103	3335.57	3335.6	3	16.6691		697598	550489	5.84361	5.74075	5.79218
10344	1113.02	37.5225	0.269333	3336.04	3336	3	63.9089		1.72636e+06	651703	6.23713	5.81405	6.02559
4465	1115.93	19.6272	0.986517	3344.77	3344.8	3	41.2163		1.40435e+07	7.70506e+06	7.14748	6.88678	7.01713
27978	1116.44	19.8914	0.783483	3346.29	3346.3	3	51.5823		8.27575e+06	3.85219e+06	6.91781	6.58571	6.75176
8937	1117.53	38.6077	0.122317	3349.56	3349.6	3	36.1842		1.10065e+06	652172	6.04165	5.81436	5.92801
4800	840.023	30.0476	0.0583333	3356.06	3356.1	4	8.11948		942470	1.05728e+06	5.97427	6.02419	5.99923
12529	1119.93	19.2907	0.434767	3356.77	3356.8	3	76.8759		1.81146e+06	535607	6.25803	5.72885	5.99344
19224	842.276	27.0136	0.292867	3365.08	3365.1	4	19.3211		704273	534967	5.84774	5.72833	5.78803
8634	842.776	28.5017	0.231467	3367.07	3367.1	4	23.4385		840046	601184	5.9243	5.77901	5.85166
6585	842.875	30.4784	0.444117	3367.47	3367.5	4	64.0966		1.50096e+06	3.98935e+06	6.17637	6.6009	6.38864
2442	843.151	38.1224	0.121783	3368.58	3368.6	4	2.66794		1.27375e+06	1.32273e+06	6.10508	6.12147	6.11328
6183	843.277	36.716	0.28105	3369.08	3369.1	4	56.1312		628307	1.45531e+06	5.79817	6.16296	5.98056
11167	843.402	36.6545	0.1464	3369.58	3369.6	4	60.0481		754713	1.86857e+06	5.87778	6.27151	6.07465
6903	843.901	36.4102	0.576983	3371.58	3371.6	4	36.7675		1.84525e+06	3.14181e+06	6.26605	6.49718	6.38162
6748	844.027	36.4589	0.6138	3372.08	3372.1	4	40.7929		1.78877e+06	3.23903e+06	6.25255	6.51041	6.38148
3858	844.276	37.9628	1.63787	3373.08	3373.1	4	11.6932		9.63799e+06	1.13755e+07	6.98399	7.05597	7.01998
2934	1126.37	29.3187	0.255483	3376.07	3376.1	3	97.6281		1.51773e+06	8.28467e+06	6.18119	6.91828	6.54974
3464	1126.87	28.1345	0.5297	3377.58	3377.6	3	83.0921		9.62083e+06	2.49952e+06	6.98321	6.39786	6.69053
11725	845.517	26.6989	0.0964833	3378.04	3378	4	3.0152		511694	533988	5.70901	5.72753	5.71827
3034	1127.03	28.0608	0.431633	3378.08	3378.1	3	75.0064		8.97755e+06	2.75493e+06	6.95316	6.44011	6.69663
6689	1129.44	27.6904	0.198083	3385.3	3385.3	3	78.154		659462	2.28872e+06	5.81919	6.35959	6.08939
3915	1129.53	39.111	1.12108	3385.58	3385.6	3	54.6941		1.39124e+07	6.15242e+06	7.1434	6.78905	6.96622
5022	847.779	32.813	0.772483	3387.09	3387.1	4	26.1598		3.82773e+06	2.6327e+06	6.58294	6.4204	6.50167
857	1130.12	14.7452	0.39225	3387.33	3387.3	3	26.7436		2.22394e+07	1.51659e+07	7.34712	7.18087	7.264
6480	848.027	38.1586	0.133867	3388.08	3388.1	4	16.7457		624506	792266	5.79554	5.89887	5.8472
14399	1131.7	39.7244	0.576867	3392.08	3392.1	3	97.9372		2.7571e+06	500881	6.44045	5.69973	6.07009
7368	1132.2	38.1346	0.121783	3393.58	3393.6	3	38.9179		1.38612e+06	787857	6.1418	5.89645	6.01912
12123	1132.36	38.1467	0.133867	3394.07	3394.1	3	33.3418		1.48576e+06	918843	6.17195	5.96324	6.06759
7202	1132.87	37.8285	0.31795	3395.58	3395.6	3	44.7247		1.68873e+06	877237	6.22756	5.94312	6.08534
8319	1133.7	39.074	0.370383	3398.08	3398.1	3	63.6516		3.0067e+06	1.14023e+06	6.47809	6.05699	6.26754
10677	1134.37	38.1467	0.194933	3400.09	3400.1	3	47.0243		1.28848e+06	645432	6.11008	5.80985	5.95996
15353	1136.19	39.4181	0.183033	3405.55	3405.5	3	5.19114		865708	931684	5.93737	5.96927	5.95332
11169	1136.36	37.8898	0.3298	3406.05	3406.1	3	44.2626		1.78428e+06	933620	6.25146	5.97017	6.11082
17681	1136.53	37.0339	0.12185	3406.56	3406.6	3	15.1224		630294	508519	5.79954	5.70631	5.75292
12817	1136.87	36.716	0.2445	3407.58	3407.6	3	20.7223		883941	1.18746e+06	5.94642	6.07462	6.01052
13456	1137.87	37.7064	0.5511	3410.58	3410.6	3	59.5064		2.36389e+06	963719	6.37363	5.98395	6.17879
4513	1138.53	37.449	0.147	3412.58	3412.6	3	54.0429		1.24337e+06	555825	6.0946	5.74494	5.91977
10483	1140.02	37.4367	0.2694	3417.05	3417.1	3	35.3805		1.80704e+06	1.08381e+06	6.25697	6.03495	6.14596
4038	856.772	30.0355	0.356667	3423.06	3423.1	4	24.754		1.22486e+06	1.74463e+06	6.08809	6.2417	6.16489
5184	1143.36	38.2555	0.132917	3427.06	3427.1	3	19.6364		1.74005e+06	1.31575e+06	6.24056	6.11917	6.17987
8918	1144.19	38.4614	0.17085	3429.55	3429.6	3	0.358706		933974	938724	5.97033	5.97254	5.97144
9439	860.021	29.6556	0.2877	3436.05	3436.1	4	1.2542		908992	925259	5.95856	5.96626	5.96241
7624	1153.2	38.4614	0.1933	3456.58	3456.6	3	32.2731		1.53633e+06	965417	6.18648	5.98471	6.0856
2787	1158.79	20.7117	0.336133	3473.35	3473.4	3	113.285		931225	8.43014e+06	5.96905	6.92583	6.44744
5147	697.974	9.61205	0.444217	3484.83	3484.8	5	21.7455		1.67319e+06	2.28124e+06	6.22355	6.35817	6.29086
1294	1162.97	15.3705	0.2361	3485.88	3485.9	3	111.927		1.39614e+06	1.19924e+07	6.14493	7.07891	6.61192
1425	1163.13	15.3352	0.537733	3486.38	3486.4	3	87.3756		2.96597e+06	1.25561e+07	6.47217	7.09886	6.78551
3152	701.565	9.29442	0.432567	3502.79	3502.8	5	8.58326		3.13167e+06	3.53637e+06	6.49578	6.54856	6.52217
6941	1189.52	39.4181	0.121833	3565.54	3565.5	3	4.38966		656188	698229	5.81703	5.844	5.83051
16246	1189.68	39.565	0.158867	3566.03	3566	3	7.07703		577213	522196	5.76134	5.71783	5.73959
7417	1193.21	32.8248	0.266283	3576.6	3576.6	3	32.0344		1.79733e+06	1.13345e+06	6.25463	6.0544	6.15452
11641	1195.04	35.1564	0.2329	3582.1	3582.1	3	10.1681		851371	737156	5.93012	5.86756	5.89884
16137	1198.04	37.9628	0.183783	3591.09	3591.1	3	20.069		830087	1.10464e+06	5.91912	6.04322	5.98117
6357	1198.21	37.5962	0.575483	3591.6	3591.6	3	39.7581		4.36993e+06	2.45205e+06	6.64047	6.38953	6.515
9498	1199.05	34.1748	0.296483	3594.12	3594.1	3	48.3222		1.24874e+06	612702	6.09647	5.78725	5.94186
11073	1199.87	34.4461	0.182783	3596.58	3596.6	3	43.5307		990959	524491	5.99606	5.71974	5.8579
20810	1200.2	36.2751	0.2575	3597.59	3597.6	3	16.9572		859895	1.0942e+06	5.93445	6.0391	5.98677
11681	1200.37	36.0293	0.540417	3598.1	3598.1	3	32.5593		1.27114e+06	2.0315e+06	6.10419	6.30782	6.206
4092	1203.04	32.6552	0.822183	3606.11	3606.1	3	56.5333		6.23124e+06	2.67212e+06	6.79457	6.42686	6.61071
7690	1203.21	32.3306	0.3242	3606.61	3606.6	3	56.4588		2.3236e+06	997672	6.36616	5.99899	6.18258
19607	1203.87	35.144	0.2329	3608.6	3608.6	3	52.6991		549582	1.20246e+06	5.74003	6.08007	5.91005
10260	1204.03	33.569	0.2463	3609.08	3609.1	3	38.3578		790757	1.37936e+06	5.89804	6.13968	6.01886
11352	1204.2	34.1249	0.345933	3609.59	3609.6	3	69.8948		614516	1.81551e+06	5.78853	6.259	6.02377
13772	1205.54	32.9457	0.13345	3613.61	3613.6	3	18.8356		766683	586461	5.88462	5.76824	5.82643
16565	1207.04	32.6675	0.18145	3618.11	3618.1	3	28.6841		807839	535395	5.90733	5.72867	5.818
7316	1207.21	32.813	0.447167	3618.6	3618.6	3	5.71452		2.71725e+06	2.94609e+06	6.43413	6.46925	6.45169
10375	1207.87	36.8382	0.15915	3620.58	3620.6	3	113.077		1.01347e+06	9.09973e+06	6.00581	6.95903	6.48242
2257	1208.16	15.1584	0.164183	3621.46	3621.5	3	64.1021		1.89417e+06	5.03493e+06	6.27742	6.70199	6.48971
8064	1210.37	37.4002	0.232683	3628.07	3628.1	3	89.3446		625643	2.77239e+06	5.79633	6.44285	6.11959
3491	909.028	29.954	0.310067	3632.08	3632.1	4	100.378		722646	4.25732e+06	5.85893	6.62914	6.24403
1281	1212.39	14.4715	0.06015	3634.16	3634.2	3	63.9012		3.63079e+06	1.37082e+06	6.56	6.13698	6.34849
9948	1213.19	39.4181	0.5036	3636.56	3636.6	3	1.88203		2.47299e+06	2.53969e+06	6.39322	6.40478	6.399
7999	1214.03	36.1527	0.417817	3639.06	3639.1	3	103.731		1.09095e+06	7.09588e+06	6.03781	6.85101	6.44441
3557	1214.2	34.6412	2.63192	3639.59	3639.6	3	71.789		1.29966e+07	3.97949e+07	7.11383	7.59983	7.35683
3235	1214.5	14.9229	0.07195	3640.48	3640.5	3	30.7167		2.23724e+06	1.4388e+06	6.34971	6.158	6.25386
27976	1214.7	34.4461	0.796517	3641.08	3641.1	3	68.6791		3.23789e+06	9.35195e+06	6.51026	6.9709	6.74058
1896	911.779	29.2703	0.376933	3643.09	3643.1	4	103.652		1.14749e+06	7.44561e+06	6.05975	6.8719	6.46582
11868	1216.02	35.3403	0.197167	3645.05	3645	3	26.1203		829562	1.20542e+06	5.91885	6.08114	5.99999
18971	1217.36	39.6015	0.307883	3649.07	3649.1	3	37.102		1.10764e+06	647244	6.0444	5.81107	5.92773
16765	1217.52	38.0248	0.195867	3649.55	3649.5	3	29.9718		518736	797741	5.71495	5.90186	5.8084
10122	1218.19	38.4258	0.12095	3651.55	3651.5	3	13.617		665740	807604	5.8233	5.9072	5.86525
11129	1218.36	38.4493	0.145517	3652.06	3652.1	3	3.74036		866669	913759	5.93785	5.96083	5.94934
3605	1220.19	37.7189	1.71185	3657.56	3657.6	3	23.283		1.86853e+07	1.34025e+07	7.2715	7.12719	7.19934
4331	1220.35	37.7064	2.534	3658.04	3658	3	11.6358		2.24956e+07	1.90752e+07	7.3521	7.28047	7.31628
12407	1220.52	36.0169	0.307533	3658.54	3658.5	3	27.9105		1.24357e+06	1.85512e+06	6.09467	6.26837	6.18152
5221	1221.19	37.9019	0.20835	3660.54	3660.5	3	2.43816		1.07845e+06	1.11628e+06	6.0328	6.04778	6.04029
5491	1222.01	16.7847	0.0850833	3663.01	3663	3	86.0463		3.64979e+06	888511	6.56227	5.94866	6.25547
11733	1223.69	38.3407	0.157433	3668.05	3668	3	25.7759		536498	775656	5.72957	5.88967	5.80962
7331	1223.86	38.5465	0.11025	3668.55	3668.6	3	1.16884		829152	842972	5.91863	5.92581	5.92222
14243	1229.55	36.1527	0.246133	3685.62	3685.6	3	47.3942		594441	1.19369e+06	5.77411	6.07689	5.9255
486	1231.17	25.3143	3.59003	3690.49	3690.5	3	25.6395	U1-TRTX-Agm3a	3.12173e+08	4.50432e+08	8.4944	8.65363	8.57401
53	923.636	25.3262	4.99387	3690.51	3690.5	4	4.63498	U1-TRTX-Agm3a	3.00082e+09	3.20419e+09	9.47724	9.50572	9.49148
4332	924.883	30.0476	1.51923	3695.5	3695.5	4	6.0969		6.30169e+06	5.7808e+06	6.79946	6.76199	6.78072
10664	1233.03	39.6015	0.441483	3696.08	3696.1	3	7.35508		2.12484e+06	2.35799e+06	6.32733	6.37254	6.34993
12122	1233.54	39.5893	0.320367	3697.59	3697.6	3	17.0728		924751	725524	5.96602	5.86065	5.91334
20157	1234.87	39.8111	0.272133	3701.58	3701.6	3	38.1966		1.00808e+06	579335	6.0035	5.76293	5.88321
6218	1236.84	20.736	2.54148	3707.49	3707.5	3	57.9794		8.47359e+06	2.02493e+07	6.92807	7.30641	7.11724
9741	742.708	26.4213	0.434817	3708.5	3708.5	5	51.9892		2.91097e+06	1.34602e+06	6.46404	6.12905	6.29654
1553	928.882	21.1831	2.2704	3711.5	3711.5	4	38.0995		3.67521e+07	2.11524e+07	7.56528	7.32536	7.44532
17709	1238.7	39.5038	0.306983	3713.09	3713.1	3	77.7977		1.79301e+06	520383	6.25358	5.71632	5.98495
5235	931.383	25.2775	1.96388	3721.5	3721.5	4	16.2117		1.07748e+07	1.3565e+07	7.03241	7.13242	7.08242
10680	934.886	31.4791	0.5797	3735.51	3735.5	4	8.53764		2.10008e+06	1.86095e+06	6.32224	6.26973	6.29598
7990	935.128	25.4728	0.268367	3736.48	3736.5	4	2.53994		1.12031e+06	1.08078e+06	6.04934	6.03374	6.04154
6094	935.878	25.2405	0.268667	3739.48	3739.5	4	35.7632		1.02509e+06	611277	6.01076	5.78624	5.8985
5838	749.689	25.1062	1.73107	3743.41	3743.4	5	77.1211		1.45627e+07	4.28469e+06	7.16324	6.63192	6.89758
837	754.105	12.2281	2.52947	3765.49	3765.5	5	3.427		7.94066e+07	8.33507e+07	7.89986	7.92091	7.91038
7519	768.509	10.9374	0.83005	3837.51	3837.5	5	14.4987		3.49184e+06	2.84244e+06	6.54305	6.45369	6.49837
13339	1282.17	39.5893	0.231883	3843.49	3843.5	3	11.8498		708545	598986	5.85037	5.77742	5.81389
8227	770.723	9.45895	0.235233	3848.58	3848.6	5	37.7542		1.02967e+06	595748	6.0127	5.77506	5.89388
2468	643.093	10.8891	1.84013	3852.52	3852.5	6	26.1388	U1-TRTX-Ar1a	1.15458e+07	7.94358e+06	7.06242	6.90002	6.98122
2025	1285.18	10.9858	1.81478	3852.52	3852.5	3	5.0579	U1-TRTX-Ar1a	3.52858e+07	3.2849e+07	7.5476	7.51652	7.53206
200	964.138	10.9011	3.03923	3852.52	3852.5	4	11.9325	U1-TRTX-Ar1a	4.78186e+08	5.66316e+08	8.6796	8.75306	8.71633
73	771.515	10.9981	3.70842	3852.54	3852.5	5	3.36905	U1-TRTX-Ar1a	1.18495e+09	1.24278e+09	9.0737	9.0944	9.08405
10058	771.711	16.736	0.1224	3853.52	3853.5	5	51.1832		1.33405e+06	625021	6.12517	5.79589	5.96053
2008	772.18	9.80903	0.361167	3855.86	3855.9	5	11.6742		5.23762e+06	6.18014e+06	6.71913	6.791	6.75507
6423	643.652	9.80903	0.22125	3855.87	3855.9	6	3.00637		950885	911298	5.97813	5.95966	5.96889
9260	772.382	9.28253	0.243217	3856.87	3856.9	5	8.351		859356	967216	5.93417	5.98552	5.95985
5993	1289.51	32.9698	1.88262	3865.51	3865.5	3	12.8751		1.94501e+07	2.33463e+07	7.28892	7.36822	7.32857
3591	967.386	32.7158	1.943	3865.51	3865.5	4	12.6286		1.94141e+07	2.32214e+07	7.28812	7.36589	7.327
12165	774.506	11.3042	0.552617	3867.49	3867.5	5	35.1142		1.62765e+06	980150	6.21156	5.99129	6.10143
11730	968.386	32.958	0.134083	3869.51	3869.5	4	4.33056		667577	627907	5.8245	5.7979	5.8112
6446	775.113	9.54148	0.281	3870.53	3870.5	5	13.1793		1.78775e+06	1.48295e+06	6.25231	6.17113	6.21172
8603	970.414	25.2775	1.63413	3877.63	3877.6	4	9.89752		8.62515e+06	7.49684e+06	6.93577	6.87488	6.90532
11053	1295.19	39.333	0.33335	3882.56	3882.6	3	50.6777		1.03939e+06	2.20034e+06	6.01678	6.34249	6.17963
4999	1295.86	38.8159	0.36775	3884.56	3884.6	3	101.863		1.02902e+06	6.3284e+06	6.01242	6.80129	6.40686
7947	778.021	8.78882	0.172217	3885.07	3885.1	5	17.7698		1.04279e+06	1.34251e+06	6.0182	6.12792	6.07306
270	779.921	13.647	1.34638	3894.57	3894.6	5	10.1794	U1-TRTX-Ar1a (Ac. N-term.)	7.82339e+07	6.77278e+07	7.8934	7.83077	7.86208
933	1299.2	13.6347	0.42955	3894.57	3894.6	3	7.74521	U1-TRTX-Ar1a (Ac. N-term.)	3.30829e+07	2.96473e+07	7.5196	7.47199	7.49579
444	974.65	13.647	0.92775	3894.57	3894.6	4	6.61804	U1-TRTX-Ar1a (Ac. N-term.)	5.63695e+07	5.13296e+07	7.75104	7.71037	7.73071
3097	974.894	14.1832	0.0482833	3895.55	3895.5	4	45.36		583075	1.13373e+06	5.76572	6.05451	5.91012
2329	975.144	14.0872	0.0715333	3896.55	3896.5	4	34.9241		598052	990296	5.77674	5.99576	5.88625
4970	975.671	24.1672	0.7654	3898.66	3898.7	4	72.8363		2.28615e+06	731809	6.3591	5.8644	6.11175
2567	651.512	8.76497	0.262383	3903.03	3903	6	0.549631		3.44844e+06	3.42174e+06	6.53762	6.53425	6.53593
2367	651.662	8.14708	0.0899	3903.93	3903.9	6	42.4876		1.54352e+06	830337	6.18851	5.91925	6.05388
1932	781.794	8.15808	0.101183	3903.93	3903.9	5	25.5835		1.61894e+06	2.33404e+06	6.20923	6.36811	6.28867
3607	781.815	8.74263	0.2282	3904.04	3904	5	26.9564		1.81349e+06	2.66764e+06	6.25852	6.42613	6.34232
6657	782.093	10.8647	0.867683	3905.43	3905.4	5	24.3043		5.03597e+06	3.55888e+06	6.70208	6.55131	6.6267
641	785.121	17.014	2.4253	3920.57	3920.6	5	39.0705	U1-TRTX-Ar1b	7.6279e+07	1.34515e+08	7.8824	8.12877	8.00559
782	981.151	16.7964	2.26837	3920.58	3920.6	4	42.6327	U1-TRTX-Ar1b	8.27779e+07	1.54224e+08	7.91791	8.18815	8.05303
21328	1308.02	39.9352	0.284433	3921.04	3921	3	17.1445		601785	767823	5.77944	5.88526	5.83235
4603	1308.2	16.8927	0.506967	3921.58	3921.6	3	71.5467		1.07322e+07	3.52124e+06	7.03069	6.5467	6.78869
3639	788.322	15.6793	0.44765	3936.57	3936.6	5	118.087		805911	8.9628e+06	5.90629	6.95244	6.42937
6834	791.132	9.22412	0.4108	3950.62	3950.6	5	8.50446		1.20433e+06	1.0677e+06	6.08075	6.02845	6.0546
11674	791.501	10.9011	1.05298	3952.47	3952.5	5	17.542		3.61661e+06	2.81841e+06	6.5583	6.45	6.50415
5201	989.126	10.9981	1.25048	3952.48	3952.5	4	10.5048		1.27408e+07	1.09789e+07	7.1052	7.04056	7.07288
2014	991.393	21.909	0.9969	3961.54	3961.5	4	130.34		4.04302e+07	1.64853e+06	7.60671	6.2171	6.9119
1778	991.655	22.8079	1.38887	3962.59	3962.6	4	94.7201		1.06967e+07	5.4087e+07	7.02925	7.73309	7.38117
5819	797.394	9.24762	0.209117	3981.93	3981.9	5	22.1932		816679	1.12071e+06	5.91205	6.04949	5.98077
6979	797.591	9.71653	0.361467	3982.92	3982.9	5	19.9433		1.64896e+06	2.19039e+06	6.21721	6.34052	6.27887
2761	799.399	8.15808	0.0329833	3991.96	3992	5	22.862		519394	719705	5.7155	5.85715	5.78633
4229	666.334	8.15808	0.0774	3991.96	3992	6	15.5799		674951	540995	5.82927	5.73319	5.78123
3966	667.497	9.35305	0.258633	3998.94	3998.9	6	20.0807		2.57039e+06	1.9312e+06	6.41	6.28583	6.34791
1816	800.795	9.37598	0.282617	3998.94	3998.9	5	6.5515		6.31054e+06	6.92362e+06	6.80007	6.84033	6.8202
3585	667.661	9.6812	0.384383	3999.92	3999.9	6	7.69668		3.4284e+06	3.07449e+06	6.53509	6.48777	6.51143
2438	801.027	8.98295	0.135783	4000.1	4000.1	5	44.2237		1.58144e+06	3.02051e+06	6.19905	6.48008	6.33957
931	667.691	8.98295	0.505617	4000.1	4000.1	6	3.9396		8.24334e+06	7.79652e+06	6.9161	6.8919	6.904
2891	572.451	8.98295	0.239117	4000.1	4000.1	7	46.2676		2.40164e+06	1.21757e+06	6.38051	6.0855	6.233
1934	801.594	9.73972	0.432183	4002.93	4002.9	5	14.2976		4.83691e+06	5.92493e+06	6.68457	6.77268	6.72863
9493	802.536	9.36467	0.259383	4007.64	4007.6	5	32.5626		1.0413e+06	651521	6.01757	5.81393	5.91575
2940	575.016	8.9388	0.2048	4018.06	4018.1	7	30.5496		2.829e+06	1.82389e+06	6.45163	6.261	6.35632
1106	670.685	8.90388	0.239117	4018.06	4018.1	6	2.01222		8.51957e+06	8.76551e+06	6.93042	6.94278	6.9366
2464	804.621	8.9608	0.227733	4018.07	4018.1	5	52.46		2.49903e+06	5.44635e+06	6.39777	6.73611	6.56694
1405	806.312	15.5829	1.37702	4026.52	4026.5	5	40.7795		1.36702e+07	2.47483e+07	7.13577	7.39355	7.26466
6287	673.517	8.78882	0.114717	4035.06	4035.1	6	2.96144		548640	572110	5.73929	5.75748	5.74838
10060	811.935	10.7914	0.231717	4054.64	4054.6	5	39.1669		526732	930244	5.72159	5.9686	5.84509
9732	814.742	10.9489	0.758183	4068.67	4068.7	5	55.377		4.91642e+06	2.14956e+06	6.69165	6.33235	6.512
7044	819.942	8.99457	0.239717	4094.68	4094.7	5	16.0819		957133	761677	5.98097	5.88177	5.93137
4969	1024.91	25.9362	1.47072	4095.59	4095.6	4	0.326108		1.49799e+07	1.4911e+07	7.17551	7.17351	7.17451
6133	1030.96	33.3725	0.171633	4119.8	4119.8	4	16.0612		1.26089e+06	1.0037e+06	6.10068	6.0016	6.05114
15533	825.938	13.113	0.565317	4124.65	4124.7	5	6.51991		1.3696e+06	1.50199e+06	6.1366	6.17667	6.15663
12443	827.342	10.8767	0.708667	4131.67	4131.7	5	31.2664		3.10268e+06	1.97916e+06	6.49174	6.29648	6.39411
5779	1378.36	32.7884	0.532383	4132.07	4132.1	3	116.478		800378	8.2755e+06	5.9033	6.91779	6.41054
7426	1378.53	32.5948	0.338317	4132.57	4132.6	3	116.607		640448	6.65946e+06	5.80648	6.82344	6.31496
8174	1382.02	39.111	0.16045	4143.03	4143	3	17.3276		1.58031e+06	2.02164e+06	6.19874	6.3057	6.25222
6574	691.791	9.1897	0.172883	4144.7	4144.7	6	47.427		1.14421e+06	569501	6.05851	5.75549	5.907
5943	829.949	9.13232	0.27935	4144.71	4144.7	5	12.5647		1.27889e+06	1.07019e+06	6.10683	6.02946	6.06815
11082	1384.85	39.6137	0.6382	4151.53	4151.5	3	62.3667		2.53416e+06	6.53259e+06	6.40383	6.81509	6.60946
5137	701.128	9.20148	0.290683	4200.73	4200.7	6	58.2442		1.59512e+06	664500	6.20279	5.82249	6.01264
9978	849.604	13.1867	0.257	4242.98	4243	5	35.797		1.21908e+06	726585	6.08603	5.86129	5.97366
7194	851.087	25.4728	0.8192	4250.4	4250.4	5	110.121		567563	4.56109e+06	5.75401	6.65907	6.20654
3393	1063.61	25.2528	1.45237	4250.4	4250.4	4	98.6626		6.2266e+06	3.49614e+07	6.79425	7.54359	7.16892
6824	851.489	25.5706	1.03888	4252.41	4252.4	5	88.1009		1.1201e+06	4.82157e+06	6.04926	6.68319	6.36622
9282	1064.36	26.0819	0.254633	4253.41	4253.4	4	59.4012		1.72744e+06	705522	6.2374	5.84851	6.04296
4166	710.706	8.76497	0.2167	4258.19	4258.2	6	6.49384		1.71557e+06	1.8807e+06	6.23441	6.27432	6.25436
3993	713.698	8.6402	0.19235	4276.14	4276.1	6	3.349		1.74186e+06	1.66127e+06	6.24101	6.22044	6.23073
4656	1070.89	11.1318	1.89358	4279.55	4279.6	4	111.158		4.9666e+06	4.14522e+07	6.69606	7.61755	7.1568
7391	715.524	8.9388	0.14845	4287.1	4287.1	6	21.5433		508936	691857	5.70666	5.84002	5.77334
3420	715.633	8.74263	0.432333	4287.75	4287.8	6	46.5335		8.05941e+06	4.06874e+06	6.9063	6.60946	6.75788
4198	858.959	8.68532	0.42105	4289.76	4289.8	5	3.70912		3.57127e+06	3.38872e+06	6.55282	6.53004	6.54143
5240	866.764	9.60023	0.6187	4328.78	4328.8	5	5.69215		4.09369e+06	3.7769e+06	6.61211	6.57714	6.59463
2254	867.5	11.0104	2.03688	4332.46	4332.5	5	28.9848		1.96997e+07	2.98563e+07	7.29446	7.47504	7.38475
5672	1084.12	10.8523	1.50913	4332.47	4332.5	4	28.0045		9.75727e+06	1.45757e+07	6.98933	7.16363	7.07648
3925	625.339	8.9388	0.181817	4370.32	4370.3	7	21.6649		1.66082e+06	1.21957e+06	6.22032	6.08621	6.15326
3570	729.394	8.9388	0.2278	4370.32	4370.3	6	32.2172		1.7235e+06	2.74043e+06	6.23641	6.43782	6.33711
2916	732.387	8.88025	0.273933	4388.28	4388.3	6	30.2959		2.90699e+06	4.49204e+06	6.46344	6.65244	6.55794
3021	627.905	8.83508	0.354367	4388.28	4388.3	7	7.26031		3.64873e+06	3.29239e+06	6.56214	6.51751	6.53983
11724	878.77	10.0774	0.331333	4388.81	4388.8	5	35.5142		800916	1.33806e+06	5.90359	6.12648	6.01503
13776	1102.93	32.053	0.145667	4407.68	4407.7	4	36.0439		596367	1.00434e+06	5.77551	6.00188	5.8887
1973	1106.17	36.5816	4.65443	4420.65	4420.7	4	8.68528		1.58227e+08	1.78934e+08	8.19928	8.25269	8.22599
3904	1106.92	33.7418	0.13515	4423.66	4423.7	4	31.4946		1.96314e+06	3.08804e+06	6.29295	6.48968	6.39132
5177	1107.43	34.7393	0.0734833	4425.68	4425.7	4	1.34204		715033	701590	5.85433	5.84608	5.8502
6509	886.199	27.2699	0.618417	4425.96	4426	5	108.107		1.15774e+06	8.67145e+06	6.06361	6.93809	6.50085
12567	1110.42	33.5074	0.369317	4437.64	4437.6	4	20.9762		2.44701e+06	1.81487e+06	6.38864	6.25885	6.32374
5061	741.332	25.3873	2.41228	4441.95	4441.9	6	44.6016		8.93808e+06	4.65202e+06	6.95124	6.66764	6.80944
2862	889.4	25.5827	3.6746	4441.96	4442	5	5.25007		3.47137e+07	3.22285e+07	7.5405	7.50824	7.52437
9044	742	25.7529	0.378633	4445.96	4446	6	31.4903		891755	566946	5.95025	5.75354	5.85189
6035	747.821	9.86692	0.58035	4480.88	4480.9	6	26.0825		3.04712e+06	2.09816e+06	6.48389	6.32184	6.40286
2043	747.898	9.01662	0.2278	4481.35	4481.3	6	7.77217		3.45846e+06	3.8607e+06	6.53888	6.58667	6.56277
2547	641.2	8.9388	0.216117	4481.35	4481.4	7	20.8773		2.56866e+06	1.90782e+06	6.40971	6.28054	6.34512
5404	897.396	9.89127	0.340367	4481.94	4481.9	5	13.9475		1.21907e+06	1.48584e+06	6.08603	6.17197	6.129
8905	748.061	9.32933	0.2465	4482.32	4482.3	6	12.9416		963182	1.15722e+06	5.98371	6.06342	6.02356
1366	643.773	9.15555	0.324733	4499.36	4499.4	7	29.0426		7.6849e+06	5.06629e+06	6.88564	6.70469	6.79516
715	750.901	9.10965	0.325717	4499.36	4499.4	6	24.5185		1.11715e+07	1.58576e+07	7.04811	7.20024	7.12418
2569	901.08	9.21278	0.1614	4500.37	4500.4	5	75.8319		560044	1.85504e+06	5.74822	6.26835	6.00829
696	753.895	9.01662	0.74555	4517.32	4517.3	6	14.4704		1.93841e+07	2.3803e+07	7.28745	7.37663	7.33204
957	646.34	8.97192	0.642117	4517.33	4517.3	7	27.2799		1.27111e+07	8.60016e+06	7.10418	6.93451	7.01934
3492	904.674	8.99457	0.13535	4518.33	4518.3	5	76.3514		940871	3.14886e+06	5.97353	6.49815	6.23584
7959	754.984	8.98295	0.216417	4523.86	4523.9	6	20.8126		725709	539510	5.86076	5.732	5.79638
3840	756.895	8.81182	0.229133	4535.33	4535.3	6	25.4474		2.54041e+06	3.65526e+06	6.4049	6.56292	6.48391
4147	648.911	8.91542	0.251283	4535.33	4535.3	7	23.5686		1.9871e+06	1.41939e+06	6.29822	6.1521	6.22516
16842	767.812	21.1462	0.633517	4600.83	4600.8	6	14.9584		765355	946412	5.88386	5.97608	5.92997
6673	929.388	27.9008	0.358317	4641.9	4641.9	5	18.1358		1.84179e+06	1.4231e+06	6.26524	6.15324	6.20924
3431	776.327	10.0072	0.721483	4651.92	4651.9	6	3.00607		4.2668e+06	4.08918e+06	6.6301	6.61164	6.62087
3461	942.592	9.92605	1.36443	4707.93	4707.9	5	14.8901		1.30555e+07	1.61282e+07	7.11579	7.20759	7.16169
1803	785.665	9.91467	1.53335	4707.94	4707.9	6	14.4587		2.04604e+07	1.66648e+07	7.31091	7.2218	7.26636
8747	785.829	12.3758	1.23027	4708.93	4708.9	6	34.3938		3.81747e+06	6.271e+06	6.58178	6.79734	6.68956
17340	942.799	12.1175	0.381333	4708.96	4709	5	16.1027		825173	1.03723e+06	5.91654	6.01588	5.96621
2448	786.331	9.94893	1.09572	4711.94	4711.9	6	6.81426		6.59913e+06	5.99242e+06	6.81949	6.7776	6.79854
8123	951.092	19.9636	0.108783	4750.42	4750.4	5	23.7348		572312	803159	5.75763	5.9048	5.83122
8718	793.351	8.94978	0.0790667	4754.06	4754.1	6	11.7081		515889	609018	5.71256	5.78463	5.74859
9005	796.825	25.1062	0.366733	4774.91	4774.9	6	32.448		1.85174e+06	1.16058e+06	6.26758	6.06468	6.16613
2189	957.377	20.9394	2.95123	4781.85	4781.8	5	64.7876		2.91094e+07	7.83287e+07	7.46403	7.89392	7.67898
8924	957.994	19.2675	0.38735	4784.93	4784.9	5	54.2489		6.19208e+06	2.75861e+06	6.79184	6.44069	6.61626
5687	967.605	16.6005	0.52795	4832.99	4833	5	5.99595		4.46314e+06	4.10008e+06	6.64964	6.61279	6.63122
3126	806.676	15.4299	0.2724	4834.01	4834	6	24.5316		1.08516e+06	1.54064e+06	6.03549	6.1877	6.1116
5461	968.968	33.3484	0.159383	4839.8	4839.8	5	22.2933		745915	542770	5.87269	5.73462	5.80365
2992	810.677	17.352	1.56912	4858.02	4858	6	29.0574		1.19925e+07	1.81951e+07	7.07891	7.25995	7.16943
5175	972.809	16.3792	0.331733	4859.01	4859	5	26.8518		2.7316e+06	4.01201e+06	6.43642	6.60336	6.51989
5226	811.007	18.1879	0.131717	4860	4860	6	47.5248		745623	1.5004e+06	5.87252	6.17621	6.02436
3321	811.341	16.5759	0.968467	4862.01	4862	6	12.4893		1.13943e+07	9.54511e+06	7.05669	6.97978	7.01823
500	812.522	24.0212	8.25907	4869.09	4869.1	6	2.86526		4.73095e+08	4.92662e+08	8.67495	8.69255	8.68375
705	974.826	24.0212	7.14417	4869.09	4869.1	5	11.3145		3.56216e+08	4.18172e+08	8.55171	8.62135	8.58653
7760	1218.53	23.9606	1.74503	4870.09	4870.1	4	107.894		2.74494e+06	2.04121e+07	6.43853	7.30989	6.87421
1396	697.579	15.5005	0.37185	4876	4876	7	103.618		1.26165e+06	8.17795e+06	6.10094	6.91264	6.50679
126	976.21	15.5005	1.44072	4876.01	4876	5	3.52087		7.27188e+08	7.64321e+08	8.86165	8.88328	8.87246
280	1220.01	15.4534	5.86662	4876.01	4876	4	18.3471	U2-TRTX-Ar1a	9.35757e+08	7.20841e+08	8.97116	8.85784	8.9145
63	813.677	15.5005	1.56117	4876.02	4876	6	7.2198		1.25478e+09	1.13289e+09	9.09857	9.05419	9.07638
13104	813.844	26.2397	0.459883	4877.02	4877	6	91.0293		3.35764e+06	727890	6.52603	5.86207	6.19405
6319	1220.51	20.5187	0.314083	4878.01	4878	4	109.297		678962	5.29903e+06	5.83185	6.7242	6.27802
11708	976.615	24.471	0.486483	4878.04	4878	5	40.58		1.4012e+06	2.52893e+06	6.1465	6.40294	6.27472
2997	698.152	17.2553	0.619033	4880.01	4880	7	108.188		741027	5.56579e+06	5.86983	6.74553	6.30768
5891	814.359	8.97192	0.14845	4880.11	4880.1	6	11.1218		685618	585642	5.83608	5.76763	5.80186
5968	1221.75	17.5582	0.146333	4882.96	4883	4	52.0836		2.16238e+06	998333	6.33493	5.99928	6.1671
8069	815.832	31.418	1.0236	4888.95	4888.9	6	79.604		1.2812e+07	3.58332e+06	7.10762	6.55429	6.83095
5512	816	30.2	0.62835	4889.96	4890	6	68.1558		1.56304e+06	4.4711e+06	6.19397	6.65041	6.42219
4175	979.002	30.2712	0.620267	4889.97	4890	5	97.5388		884145	4.81457e+06	5.94652	6.68256	6.31454
6226	816.026	9.7626	0.4544	4890.11	4890.1	6	5.50351		3.01361e+06	2.78784e+06	6.47909	6.44527	6.46218
3372	816.172	16.6005	0.889583	4890.99	4891	6	14.5959		1.26676e+07	1.55833e+07	7.10269	7.19266	7.14768
6308	816.174	18.4976	0.216167	4891	4891	6	40.1034		899098	1.61086e+06	5.95381	6.20706	6.08043
8277	979.216	16.5637	0.269917	4891.04	4891	5	48.0842		5.03844e+06	2.48158e+06	6.7023	6.39473	6.54851
2835	816.338	15.6912	0.662367	4891.98	4892	6	73.5013		2.50899e+06	7.93932e+06	6.3995	6.89978	6.64964
8612	816.341	20.1571	0.422717	4892	4892	6	27.0241		700282	1.03114e+06	5.84527	6.01332	5.92929
8475	979.41	16.1949	0.233317	4892.02	4892	5	45.4124		1.21535e+06	2.36508e+06	6.0847	6.37384	6.22927
7179	980.007	16.7727	0.183467	4895	4895	5	29.219		1.3974e+06	918844	6.14532	5.96324	6.05428
1668	816.843	13.6114	0.727383	4895.01	4895	6	18.8113		1.52379e+07	1.16601e+07	7.18293	7.0667	7.12481
3894	980.213	13.5513	0.240283	4896.03	4896	5	24.8488		2.03821e+06	1.42899e+06	6.30925	6.15503	6.23214
3800	818.673	16.9532	0.901783	4905.99	4906	6	47.9956		3.91015e+06	7.92767e+06	6.59219	6.89915	6.74567
3214	818.859	8.94978	0.2278	4907.11	4907.1	6	4.41226		4.17285e+06	3.92034e+06	6.62043	6.59332	6.60688
5907	819.028	9.50625	0.50375	4908.13	4908.1	6	18.7867		2.90817e+06	3.79919e+06	6.46362	6.57969	6.52166
7832	982.809	16.5272	0.3676	4909.01	4909	5	13.6078		2.71277e+06	2.23654e+06	6.43341	6.34958	6.39149
10848	819.197	9.89127	0.151133	4909.14	4909.1	6	3.07452		547835	572184	5.73865	5.75754	5.74809
4365	819.341	16.6866	0.527767	4910	4910	6	18.8672		3.69341e+06	4.83061e+06	6.56743	6.684	6.62571
6433	820.504	31.4546	0.690717	4916.98	4917	6	51.3798		4.51323e+06	2.10776e+06	6.65449	6.32382	6.48915
12169	820.669	31.6759	0.196233	4917.97	4918	6	1.77674		535518	522229	5.72877	5.71786	5.72332
783	820.675	18.0445	2.9519	4918.01	4918	6	3.05648		1.95028e+08	2.03645e+08	8.2901	8.30887	8.29949
1368	984.611	24.7879	3.7242	4918.02	4918	5	26.6552		8.17762e+07	1.19762e+08	7.91263	8.07832	7.99547
1340	984.814	15.655	0.518167	4919.04	4919	5	65.5611		5.93054e+06	1.61813e+07	6.77309	7.20901	6.99105
2360	985.013	19.5186	1.41228	4920.03	4920	5	18.9481		2.98642e+07	3.91048e+07	7.47515	7.59223	7.53369
941	821.178	15.5472	0.4015	4921.02	4921	6	54.8028		7.93064e+06	1.79659e+07	6.89931	7.25445	7.07688
19308	985.406	21.4533	0.540617	4921.99	4922	5	44.3228		3.62233e+06	6.92931e+06	6.55899	6.84069	6.69984
891	821.344	16.8212	0.931733	4922.02	4922	6	28.9336		4.23321e+07	2.79525e+07	7.62667	7.44642	7.53654
3188	985.611	15.6912	0.389917	4923.02	4923	5	67.5875		1.62117e+06	4.58921e+06	6.20983	6.66174	6.43578
1747	821.844	18.0082	0.2523	4925.02	4925	6	88.5035		1.19883e+06	5.20885e+06	6.07876	6.71674	6.39775
17254	822.672	31.4667	0.8388	4929.99	4930	6	49.7437		2.9281e+06	1.40424e+06	6.46659	6.14744	6.30701
13698	987.205	31.5037	0.542417	4930.99	4931	5	7.42647		3.30571e+06	2.97584e+06	6.51926	6.47361	6.49644
12369	987.402	31.713	0.22055	4931.97	4932	5	27.4162		603605	893917	5.78075	5.9513	5.86602
5183	823.171	31.4791	1.60675	4932.98	4933	6	35.6065		1.57978e+07	9.4428e+06	7.1986	6.9751	7.08685
12483	823.503	29.1361	0.658083	4934.97	4935	6	19.9432		1.43999e+06	1.08405e+06	6.15836	6.03505	6.0967
8218	825.336	31.6387	0.887583	4945.97	4946	6	47.6434		9.08783e+06	4.50765e+06	6.95846	6.65395	6.80621
6690	826.533	8.91542	0.1708	4953.16	4953.2	6	11.9046		1.27686e+06	1.51158e+06	6.10614	6.17943	6.14279
780	992.602	29.6199	6.04335	4957.97	4958	5	8.48502		1.69817e+08	1.91496e+08	8.22998	8.28216	8.25607
6332	1240.75	29.5965	0.88965	4958.96	4959	4	40.6295		6.58411e+06	1.18923e+07	6.8185	7.07526	6.94688
4063	992.802	25.3262	1.59757	4958.97	4959	5	49.462		1.4221e+07	2.9519e+07	7.15293	7.4701	7.31152
7297	993.404	21.7737	2.91005	4961.98	4962	5	29.0118		2.25935e+07	3.42558e+07	7.35398	7.53473	7.44436
5140	993.803	30.2473	0.465167	4963.98	4964	5	45.4786		1.30071e+06	2.53384e+06	6.11418	6.40378	6.25898
5702	1242.01	22.6232	2.52483	4964	4964	4	57.9737		1.26713e+07	3.02776e+07	7.10282	7.48112	7.29197
6738	828.342	20.4465	1.12103	4964.01	4964	6	5.35336		2.8362e+06	2.62931e+06	6.45274	6.41984	6.43629
4005	828.505	31.4667	1.28133	4964.99	4965	6	50.8544		1.06799e+07	5.03054e+06	7.02857	6.70161	6.86509
14815	994.609	23.876	0.5242	4968.01	4968	5	44.7245		707257	1.3615e+06	5.84958	6.13402	5.9918
8396	995.613	19.183	0.1925	4973.03	4973	5	20.9111		1.5424e+06	1.14503e+06	6.1882	6.05882	6.12351
8754	995.8	31.5404	0.14745	4973.96	4974	5	0.197072		909805	912344	5.95895	5.96016	5.95955
3632	1244.75	16.7727	1.28777	4974.98	4975	4	135.395		938506	4.31084e+07	5.97244	7.63456	6.8035
5509	830.172	16.7483	0.193683	4974.99	4975	6	14.5923		1.03663e+06	1.27516e+06	6.01562	6.10557	6.06059
930	711.861	31.4667	2.16097	4975.98	4976	7	75.872		8.85216e+07	2.67037e+07	7.94705	7.42657	7.68681
547	1245	30.2591	0.877083	4975.98	4976	4	103.379		3.30951e+07	2.12966e+08	7.51976	8.32831	7.92404
86	996.206	31.4791	2.59835	4975.99	4976	5	5.80358		1.92748e+09	1.77552e+09	9.28499	9.24933	9.26716
57	830.345	31.4667	2.69625	4976.02	4976	6	33.2105		2.94621e+09	1.82562e+09	9.46926	9.26141	9.36534
2972	712.004	30.3076	0.62835	4976.98	4977	7	71.9232		3.1533e+06	9.67997e+06	6.49877	6.98587	6.74232
5681	1245.25	20.7716	1.2707	4976.99	4977	4	53.8682		6.80678e+06	1.51827e+07	6.83294	7.18135	7.00715
8096	831.67	29.8356	0.20055	4983.98	4984	6	4.90819		4.60987e+06	4.30062e+06	6.66369	6.63353	6.64861
5598	998.006	26.4089	0.133	4985	4985	5	33.1416		899601	558014	5.95405	5.74665	5.85035
9309	998.802	32.9698	0.145917	4988.98	4989	5	21.9496		809053	1.10634e+06	5.90798	6.04389	5.97593
5888	832.503	30.3927	0.25595	4988.98	4989	6	37.7161		578292	998924	5.76215	5.99953	5.88084
12197	999.005	32.8008	0.1211	4989.99	4990	5	9.96885		722684	627508	5.85895	5.79762	5.82828
530	832.833	29.221	1.86968	4990.96	4991	6	27.9493		2.43616e+08	1.63214e+08	8.38671	8.21276	8.29973
1517	833	31.5404	2.83302	4991.96	4992	6	82.393		1.32338e+08	3.49027e+07	8.12169	7.54286	7.83227
2056	999.401	31.4791	1.78703	4991.97	4992	5	70.9925		8.22455e+07	2.72696e+07	7.91511	7.43568	7.6754
5669	1249	29.2825	1.1281	4991.98	4992	4	25.3663		9.70074e+06	1.39413e+07	6.98681	7.1443	7.06555
7098	834.172	23.6066	1.00368	4998.99	4999	6	39.4743		1.91626e+06	3.40023e+06	6.28245	6.53151	6.40698
7631	1000.81	23.9606	1.361	4998.99	4999	5	47.3999		2.50796e+06	5.03669e+06	6.39932	6.70215	6.55073
3713	1001	32.2101	2.4312	4999.99	5000	5	10.2055		4.67888e+07	4.04904e+07	7.67014	7.60735	7.63875
8789	834.339	25.8141	0.657	4999.99	5000	6	39.8397		2.86768e+06	1.60709e+06	6.45753	6.20604	6.33179
7270	1001.2	30.2	0.27725	5000.98	5001	5	32.9014		1.20698e+06	1.93885e+06	6.0817	6.28754	6.18462
13075	1001.41	26.82	0.289883	5001.99	5002	5	23.5241		909533	1.27249e+06	5.95882	6.10465	6.03174
7708	1001.61	33.1286	0.487383	5002.99	5003	5	21.3871		3.6255e+06	4.91744e+06	6.55937	6.69174	6.62555
7797	1001.8	29.7037	0.568317	5003.98	5004	5	7.29692		4.8487e+06	4.37289e+06	6.68563	6.64077	6.6632
4466	835.005	33.2379	0.708383	5003.99	5004	6	23.1794		8.17162e+06	5.87013e+06	6.91231	6.76865	6.84048
11590	1002	25.9603	0.32875	5004.96	5005	5	17.7933		1.2505e+06	1.61046e+06	6.09708	6.20695	6.15202
9453	835.337	25.4728	0.34175	5005.98	5006	6	17.9026		1.33038e+06	1.71603e+06	6.12398	6.23452	6.17925
6430	1002.2	32.7158	0.158217	5005.98	5006	5	11.7275		699723	592560	5.84493	5.77273	5.80883
11679	1002.41	25.2651	0.268883	5007	5007	5	12.127		1.54285e+06	1.83227e+06	6.18832	6.26299	6.22566
2139	835.669	31.4791	2.40457	5007.97	5008	6	85.2649		8.1779e+07	2.02589e+07	7.91264	7.30662	7.60963
10546	1002.61	25.6677	0.45115	5008.02	5008	5	54.77		1.44011e+06	3.26062e+06	6.1584	6.5133	6.33585
12323	835.837	22.7343	0.960383	5008.98	5009	6	27.5969		1.33304e+06	1.97944e+06	6.12484	6.29654	6.21069
14340	1002.8	24.0094	0.916233	5008.98	5009	5	39.8132		2.2301e+06	3.97775e+06	6.34832	6.59964	6.47398
7282	1003	29.2581	1.44208	5009.97	5010	5	86.8081		9.47144e+06	2.26643e+06	6.97642	6.35534	6.66588
16928	1003.2	24.7508	0.2935	5010.99	5011	5	21.24		560774	758988	5.74879	5.88024	5.81451
10301	836.188	16.7237	0.13475	5011.08	5011.1	6	33.702		944927	581230	5.9754	5.76435	5.86987
7404	1003.6	31.2944	1.5877	5012.98	5013	5	83.1027		1.17976e+07	3.06434e+06	7.07179	6.48634	6.77906
2124	1255.51	33.1771	1.27448	5018	5018	4	13.702		3.58083e+07	4.34916e+07	7.55398	7.6384	7.59619
6569	1004.61	20.4833	0.192917	5018.02	5018	5	25.9379		631549	915244	5.80041	5.96154	5.88097
4162	1255.76	30.0476	0.969783	5019	5019	4	74.9703		5.07185e+06	1.6516e+07	6.70517	7.21791	6.96154
2433	1005.81	27.5914	2.90423	5023.99	5024	5	18.2502		1.9211e+07	2.4904e+07	7.28355	7.39627	7.33991
5350	838.367	8.97192	0.170517	5024.16	5024.2	6	4.20715		1.55627e+06	1.46635e+06	6.19209	6.16624	6.17916
1069	838.505	31.5651	2.5026	5024.98	5025	6	81.5057		1.37158e+08	3.68637e+07	8.13722	7.5666	7.85191
20401	1006.01	27.9746	0.0985833	5025	5025	5	5.48763		557669	602695	5.74638	5.7801	5.76324
2167	1006.21	31.5651	2.73252	5025.99	5026	5	65.1828		5.77864e+07	2.13236e+07	7.76183	7.32886	7.54534
13744	1006.6	30.3322	0.69765	5027.98	5028	5	87.517		3.51989e+06	828771	6.54653	5.91843	6.23248
14096	839.669	33.5198	0.517017	5031.97	5032	6	77.2401		1.90727e+06	559821	6.28041	5.74805	6.01423
5809	1007.4	25.9971	2.9064	5031.97	5032	5	3.98168		3.66914e+07	3.46819e+07	7.56456	7.5401	7.55233
2923	1007.6	31.2572	1.66142	5032.95	5033	5	17.7928		4.01201e+07	3.1153e+07	7.60336	7.4935	7.54843
3806	839.834	30.3322	0.91275	5032.96	5033	6	55.5481		2.15593e+07	9.39927e+06	7.33363	6.97309	7.15336
2371	840.002	31.5161	1.86407	5033.97	5034	6	49.4683		5.66876e+07	2.73069e+07	7.75349	7.43627	7.59488
13329	1008.41	22.376	1.04657	5037	5037	5	5.94024		2.94399e+06	3.20215e+06	6.46894	6.50544	6.48719
7243	1008.41	25.6074	0.965233	5037	5037	5	44.0518		2.80003e+06	5.3336e+06	6.44716	6.72702	6.58709
12587	840.674	22.7218	1.28012	5038	5038	6	5.50604		2.08631e+06	2.25534e+06	6.31938	6.35321	6.3363
12417	1008.81	25.0446	0.330717	5038.99	5039	5	34.3376		553928	909173	5.74345	5.95865	5.85105
13438	1009.01	30.4537	0.295683	5039.99	5040	5	22.0291		727975	531749	5.86212	5.72571	5.79391
8845	841.173	29.7996	0.225767	5040.99	5041	6	81.0188		2.11345e+06	573899	6.32499	5.75884	6.04191
12127	1009.21	29.7037	0.53555	5040.99	5041	5	43.6537		1.64875e+06	870968	6.21715	5.94	6.07858
10823	1009.4	31.5037	0.591983	5041.97	5042	5	110.393		7.85512e+06	967917	6.89515	5.98584	6.4405
4721	841.513	16.4532	0.245933	5043.03	5043	6	47.3436		760655	1.52624e+06	5.88119	6.18362	6.03241
7707	1009.62	29.4646	0.470267	5043.04	5043	5	30.915		1.48924e+06	2.3225e+06	6.17297	6.36596	6.26946
11350	842.044	9.37598	0.19965	5046.22	5046.2	6	19.3968		1.0053e+06	762798	6.0023	5.88241	5.94235
3036	1010.43	16.3916	0.82085	5047.1	5047.1	5	7.02511		1.71266e+07	1.89171e+07	7.23367	7.27685	7.25526
2562	842.192	16.4288	1.22347	5047.11	5047.1	6	26.8905		1.79368e+07	2.63594e+07	7.25374	7.42094	7.33734
3307	1010.64	16.0475	0.270367	5048.14	5048.1	5	13.3078		2.28575e+06	2.76061e+06	6.35903	6.44101	6.40002
2760	1263.51	26.4809	1.23648	5050.02	5050	4	38.7692		2.72385e+07	4.78132e+07	7.43518	7.67955	7.55737
411	1011.01	26.4809	5.60877	5050.03	5050	5	2.71962		2.97381e+08	3.09043e+08	8.47331	8.49002	8.48167
501	842.681	26.4089	4.01455	5050.04	5050	6	23.2328		2.1842e+08	1.56782e+08	8.33929	8.1953	8.26729
2881	842.865	15.655	0.216533	5051.14	5051.1	6	57.1136		611273	1.43948e+06	5.78624	6.1582	5.97222
4956	843.038	8.98295	0.136367	5052.18	5052.2	6	3.26954		1.1145e+06	1.06413e+06	6.04708	6.027	6.03704
19631	1012.6	31.5037	0.6154	5057.96	5058	5	81.345		2.01218e+06	542653	6.30367	5.73452	6.01909
1685	844.341	34.1249	1.58642	5060	5060	6	3.73312		2.98984e+07	2.83605e+07	7.47565	7.45271	7.46418
2260	1013.01	34.4089	2.16583	5060.01	5060	5	6.36498		3.99953e+07	4.37651e+07	7.60201	7.64113	7.62157
15921	1013.2	29.4884	0.21765	5060.98	5061	5	5.44948		837827	904984	5.92315	5.95664	5.9399
17738	1013.41	28.7825	0.232483	5061.99	5062	5	29.2096		999423	657248	5.99975	5.81773	5.90874
4264	844.675	33.5814	0.0858667	5062.01	5062	6	9.45889		1.13718e+06	994598	6.05583	5.99765	6.02674
15180	1013.61	26.9891	0.304367	5063.03	5063	5	19.1507		827959	1.08732e+06	5.91801	6.03636	5.97718
2349	1013.83	16.7727	1.14585	5064.13	5064.1	5	8.82308		3.53248e+07	3.11759e+07	7.54808	7.49382	7.52095
4567	845.166	34.0136	0.35865	5064.95	5065	6	20.7787		1.97442e+06	2.65454e+06	6.29544	6.42399	6.35971
8734	845.174	32.0776	0.218433	5065	5065	6	63.778		1.83012e+06	692481	6.26248	5.84041	6.05144
9883	1014.01	26.4809	0.665067	5065.01	5065	5	6.0718		5.92199e+06	5.43441e+06	6.77247	6.73515	6.75381
2610	845.21	9.3883	0.2915	5065.21	5065.2	6	0.653093		3.45818e+06	3.49027e+06	6.53885	6.54286	6.54085
11280	845.383	9.86692	0.1401	5066.25	5066.3	6	16.9488		759330	966117	5.88043	5.98503	5.93273
12378	1014.41	32.126	0.470867	5066.99	5067	5	37.2067		2.82942e+06	1.65073e+06	6.4517	6.21768	6.33469
9799	1014.41	33.1407	0.4016	5067.01	5067	5	14.758		1.58659e+06	1.28674e+06	6.20046	6.10949	6.15498
14623	1014.61	24.5199	0.3411	5068.02	5068	5	37.4227		546269	939406	5.73741	5.97285	5.85513
9788	845.678	24.5075	0.3896	5068.02	5068	6	25.1558		997610	1.42931e+06	5.99896	6.15513	6.07704
13387	845.846	23.5694	0.503333	5069.04	5069	6	13.3381		1.49933e+06	1.8116e+06	6.1759	6.25806	6.21698
9565	846.422	9.82042	0.198133	5072.49	5072.5	6	40.1236		666319	1.19417e+06	5.82368	6.07707	5.95037
7579	725.653	9.78533	0.16345	5072.52	5072.5	7	26.0945		757765	521686	5.87953	5.71741	5.79847
3685	1015.8	31.5651	1.49822	5073.96	5074	5	29.821		3.69917e+07	2.41078e+07	7.5681	7.38216	7.47513
7439	846.833	31.6883	1.35278	5074.96	5075	6	51.9502		1.15278e+07	5.33381e+06	7.06175	6.72704	6.89439
5268	1016	30.3322	0.581533	5074.96	5075	5	56.8949		2.22429e+06	5.21864e+06	6.34719	6.71756	6.53237
6778	1016.2	29.4766	0.9952	5075.96	5076	5	4.17113		4.64407e+06	4.37797e+06	6.6669	6.64127	6.65409
10455	1016.25	24.1186	0.31595	5076.24	5076.2	5	92.3825		513241	2.44699e+06	5.71032	6.38863	6.04948
4126	847.048	24.0699	0.54695	5076.25	5076.2	6	72.9479		1.44515e+06	4.52433e+06	6.15991	6.65555	6.40773
18728	1016.6	28.4401	0.305267	5077.94	5077.9	5	80.7866		2.13151e+06	581634	6.32869	5.76465	6.04667
8906	848.432	10.0656	0.258567	5084.55	5084.5	6	51.1801		1.24967e+06	2.66716e+06	6.09679	6.42605	6.26142
6475	848.924	13.5389	0.181017	5087.5	5087.5	6	21.6191		912360	670403	5.96017	5.82634	5.89325
4732	1019.41	27.0376	1.30472	5092.02	5092	5	4.44384		1.3811e+07	1.47071e+07	7.14022	7.16753	7.15388
987	849.704	16.5148	2.73032	5092.18	5092.2	6	45.6099		7.76881e+07	1.51653e+08	7.89035	8.18085	8.0356
5054	849.871	19.1587	0.527783	5093.18	5093.2	6	17.6962		8.07507e+06	6.27894e+06	6.90715	6.79789	6.85252
14013	1019.81	27.7646	0.296933	5094.03	5094	5	28.5357		638327	961044	5.80504	5.98274	5.89389
1780	850.031	19.8069	0.614817	5094.14	5094.1	6	114.441		1.98949e+06	1.88668e+07	6.29874	7.2757	6.78722
1220	850.372	15.512	0.2003	5096.19	5096.2	6	3.44031		2.21733e+06	2.11201e+06	6.34583	6.3247	6.33526
3304	851.247	10.1252	1.01935	5101.44	5101.4	6	44.8888		8.12369e+06	1.56789e+07	6.90975	7.19532	7.05253
7573	730.083	10.0774	0.508033	5103.53	5103.5	7	6.83579		2.22225e+06	2.44799e+06	6.34679	6.38881	6.3678
4343	853.027	20.8914	2.48475	5112.12	5112.1	6	86.2074		5.59106e+06	2.305e+07	6.74749	7.36267	7.05508
5712	853.696	20.5187	0.2896	5116.13	5116.1	6	20.9487		1.1395e+06	845469	6.05672	5.9271	5.99191
2549	854.426	9.89127	0.42315	5120.51	5120.5	6	39.5049		5.84506e+06	1.03764e+07	6.76679	7.01605	6.89142
5956	732.647	9.98417	0.340367	5121.48	5121.5	7	0.0434615		2.67154e+06	2.6699e+06	6.42676	6.42649	6.42663
14196	641.32	9.93742	0.280467	5122.5	5122.5	8	32.9167		913937	568817	5.96092	5.75497	5.85794
9879	856.354	28.8803	0.475617	5132.08	5132.1	6	23.8473		2.38534e+06	3.35297e+06	6.37755	6.52543	6.45149
8907	856.507	34.348	0.753867	5133	5133	6	6.19548		2.53888e+06	2.77152e+06	6.40464	6.44272	6.42368
5660	1027.8	33.1893	0.255633	5133.97	5134	5	9.07688		2.83007e+06	3.21828e+06	6.4518	6.50762	6.47971
5071	858.857	29.2944	0.98395	5147.1	5147.1	6	12.7512		1.03405e+07	8.62999e+06	7.01454	6.93601	6.97527
6305	858.944	9.6812	0.220583	5147.62	5147.6	6	21.5551		1.25891e+06	1.71168e+06	6.09999	6.23342	6.16671
27990	859.193	31.5037	0.110733	5149.11	5149.1	6	44.2064		1.3081e+06	685063	6.11664	5.83573	5.97619
754	859.34	34.6042	2.80317	5150	5150	6	8.91188		1.14393e+08	1.2978e+08	8.0584	8.11321	8.0858
847	1031.01	34.7393	2.6677	5150	5150	5	7.67508		1.28131e+08	1.42836e+08	8.10765	8.15484	8.13125
12533	1031.21	31.5404	0.740683	5151.04	5151	5	0.6565		2.70599e+06	2.73124e+06	6.43233	6.43636	6.43434
5088	860.032	16.3792	0.884717	5154.15	5154.1	6	43.2704		4.19574e+06	7.89517e+06	6.62281	6.89736	6.76009
9931	860.177	32.3062	0.446467	5155.02	5155	6	10.7988		896761	769525	5.95268	5.88622	5.91945
5705	1032.41	33.1286	0.0734	5157.01	5157	5	5.8817		560401	609038	5.7485	5.78464	5.76657
9644	860.685	31.5037	0.825733	5158.07	5158.1	6	61.7847		9.0935e+06	3.56375e+06	6.95873	6.55191	6.75532
1549	1290.98	15.3944	0.35375	5159.9	5159.9	4	15.2035		1.27807e+07	1.02995e+07	7.10656	7.01282	7.05969
3300	738.663	9.78533	0.666333	5163.59	5163.6	7	7.75936		6.23577e+06	5.58709e+06	6.79489	6.74719	6.77104
4789	646.46	9.9604	0.305517	5163.62	5163.6	8	7.21065		1.37182e+06	1.23871e+06	6.1373	6.09297	6.11513
1289	861.612	9.80903	0.8896	5163.63	5163.6	6	21.4139		1.58454e+07	2.15003e+07	7.1999	7.33244	7.26617
4252	861.689	28.6476	0.366083	5164.09	5164.1	6	125.52		1.46866e+07	874839	7.16692	5.94193	6.55443
6773	1033.93	9.79732	0.221767	5164.63	5164.6	5	33.9506		1.44253e+06	2.35393e+06	6.15912	6.37179	6.26546
4160	862.005	33.1407	1.3522	5165.99	5166	6	12.4736		1.21931e+07	1.02165e+07	7.08611	7.0093	7.04771
19237	862.172	34.7641	0.3553	5166.99	5167	6	63.6983		1.49799e+06	567612	6.17551	5.75405	5.96478
6204	1034.41	33.1407	0.644933	5167	5167	5	35.6121		3.49329e+06	5.84476e+06	6.54323	6.76677	6.655
13056	862.183	31.418	0.728217	5167.06	5167.1	6	62.5162		6.80406e+06	2.63255e+06	6.83277	6.42038	6.62657
12076	1034.42	31.4791	0.641733	5167.06	5167.1	5	13.2951		3.44225e+06	2.85065e+06	6.53684	6.45494	6.49589
16887	1034.63	28.5621	0.24375	5168.1	5168.1	5	75.116		2.16615e+06	663290	6.33569	5.8217	6.0787
17280	863.694	29.5244	0.647283	5176.12	5176.1	6	58.4582		2.20134e+06	913699	6.34269	5.9608	6.15174
4009	648.705	9.92605	0.269617	5181.58	5181.6	8	4.45228		1.53667e+06	1.63657e+06	6.18658	6.21394	6.20026
1158	864.608	9.63498	0.887233	5181.6	5181.6	6	27.2739		2.50086e+07	3.69594e+07	7.39809	7.56773	7.48291
2024	741.239	9.48248	0.8659	5181.62	5181.6	7	0.565725		1.31103e+07	1.30058e+07	7.11761	7.11414	7.11588
6508	1037.43	24.0574	0.595617	5182.13	5182.1	5	7.08167		3.90569e+06	3.53319e+06	6.5917	6.54817	6.56993
3035	864.697	24.0336	0.997983	5182.14	5182.1	6	20.0085		7.45903e+06	5.61e+06	6.87268	6.74896	6.81082
5348	1037.53	9.48248	0.467917	5182.59	5182.6	5	44.8633		3.42965e+06	6.61664e+06	6.53525	6.82064	6.67794
6105	648.96	9.6812	0.502783	5183.62	5183.6	8	20.9503		2.53789e+06	1.88298e+06	6.40447	6.27485	6.33966
5992	865.358	31.713	0.404383	5186.1	5186.1	6	15.1328		3.03085e+06	2.44492e+06	6.48156	6.38826	6.43491
18763	865.692	31.3435	0.357633	5188.11	5188.1	6	28.9875		1.03686e+06	684106	6.01572	5.83512	5.92542
1033	866.196	31.3683	2.74178	5191.13	5191.1	6	54.3704		1.55616e+08	6.91883e+07	8.19205	7.84003	8.01604
2401	866.364	29.2458	1.96188	5192.14	5192.1	6	62.5428		7.63482e+07	2.95259e+07	7.8828	7.4702	7.6765
12668	1039.44	31.6262	0.270267	5192.15	5192.1	5	16.0464		1.09083e+06	1.37006e+06	6.03776	6.13674	6.08725
14860	867.199	22.5984	0.542633	5197.15	5197.2	6	34.6459		548063	903728	5.73883	5.95604	5.84743
2555	867.435	13.6229	0.300383	5198.57	5198.6	6	9.70529		5.65649e+06	4.92997e+06	6.75255	6.69284	6.7227
17152	867.535	30.2955	0.368367	5199.16	5199.2	6	10.6042		966980	1.12375e+06	5.98542	6.05067	6.01804
2559	867.605	9.44715	0.583483	5199.59	5199.6	6	38.2311		8.39754e+06	1.462e+07	6.92415	7.16495	7.04455
3231	743.949	9.37598	0.606017	5200.59	5200.6	7	14.8965		6.71223e+06	5.43293e+06	6.82687	6.73503	6.78095
9353	651.082	9.23583	0.315067	5200.6	5200.6	8	43.1042		1.14329e+06	609157	6.05816	5.78473	5.92144
5620	868.264	13.5389	0.19335	5203.54	5203.5	6	5.81311		1.12099e+06	1.2171e+06	6.0496	6.08533	6.06746
5478	744.522	9.3883	0.213083	5204.6	5204.6	7	2.20335		751269	728218	5.8758	5.86226	5.86903
4715	1043.46	28.0115	0.457217	5212.26	5212.3	5	12.5701		6.20547e+06	7.41622e+06	6.79277	6.87018	6.83148
1195	870.437	13.6583	0.8923	5216.58	5216.6	6	2.6644		2.93716e+07	2.82853e+07	7.46793	7.45156	7.45974
4634	870.597	10.031	0.511283	5217.54	5217.5	6	61.2313		2.65513e+06	6.70993e+06	6.42409	6.82672	6.6254
3587	1044.52	13.647	0.0236	5217.55	5217.5	5	40.1527		920125	513178	5.96385	5.71027	5.83706
9661	746.514	10.031	0.357883	5218.55	5218.6	7	21.1449		1.24865e+06	1.68768e+06	6.09644	6.22729	6.16187
15940	871.785	13.0147	0.19625	5224.67	5224.7	6	63.2114		1.73418e+06	662797	6.23909	5.82138	6.03024
4417	873.099	12.953	1.4736	5232.55	5232.6	6	10.7942		1.5611e+07	1.33969e+07	7.19343	7.127	7.16022
17929	873.265	10.7182	0.353483	5233.55	5233.5	6	27.1715		839652	1.23903e+06	5.9241	6.09308	6.00859
4605	873.367	33.2014	1.0922	5234.16	5234.2	6	48.1771		1.28202e+07	6.30495e+06	7.10789	6.79968	6.95379
6221	873.538	32.861	0.722917	5235.18	5235.2	6	49.5444		5.00544e+06	2.4082e+06	6.69944	6.38169	6.54057
8784	748.943	9.99552	0.246117	5235.55	5235.6	7	29.3007		908106	1.38274e+06	5.95814	6.14074	6.04944
6337	873.869	32.3062	0.664533	5237.17	5237.2	6	53.5335		3.49359e+06	1.57495e+06	6.54327	6.19727	6.37027
7176	875.932	9.97212	0.390617	5249.55	5249.5	6	60.8916		1.57327e+06	3.95248e+06	6.1968	6.59687	6.39684
8016	876.277	13.2351	0.342717	5251.62	5251.6	6	29.9333		1.73341e+06	1.1278e+06	6.2389	6.05223	6.14557
4094	876.696	31.6023	2.11608	5254.13	5254.1	6	51.3559		2.95311e+07	1.37969e+07	7.47028	7.13978	7.30503
7627	876.864	29.3552	0.4849	5255.14	5255.1	6	46.2976		4.33173e+06	2.19504e+06	6.63666	6.34144	6.48905
15723	1052.24	31.4667	0.320133	5256.14	5256.1	5	35.5861		1.85675e+06	1.11018e+06	6.26875	6.04539	6.15707
12273	878.874	26.59	0.786	5267.2	5267.2	6	101.14		6.45348e+06	1.0717e+06	6.80979	6.03007	6.41993
10051	758.918	10.1017	0.3347	5305.37	5305.4	7	14.6084		889716	1.0947e+06	5.94925	6.0393	5.99427
4729	886.113	9.87892	0.533567	5310.64	5310.6	6	57.2288		2.57617e+06	6.07841e+06	6.41097	6.78379	6.59738
7562	759.819	10.0191	0.376317	5311.68	5311.7	7	10.1549		1.68063e+06	1.94066e+06	6.22547	6.28795	6.25671
6145	1063.87	27.9994	0.419267	5314.32	5314.3	5	0.915584		3.71909e+06	3.67124e+06	6.57044	6.56481	6.56762
1989	888.065	9.83212	0.61925	5322.35	5322.3	6	27.1396		7.02062e+06	1.03551e+07	6.84638	7.01516	6.93077
994	761.345	9.79732	0.409067	5322.37	5322.4	7	5.93798		1.03357e+07	1.12417e+07	7.01434	7.05083	7.03258
5517	666.429	9.78533	0.128667	5323.38	5323.4	8	23.3273		967566	693565	5.98568	5.84109	5.91338
3615	888.953	13.647	0.0236	5327.68	5327.7	6	23.0824		726362	522522	5.86115	5.7181	5.78963
1779	889.116	9.89127	0.5908	5328.65	5328.7	6	43.9846		1.03707e+07	1.97338e+07	7.01581	7.29521	7.15551
2478	762.244	9.91467	0.6858	5328.66	5328.7	7	7.19353		8.0009e+06	8.85847e+06	6.90314	6.94736	6.92525
4745	667.092	9.99552	0.45835	5328.68	5328.7	8	14.5463		2.2554e+06	1.8347e+06	6.35322	6.26357	6.30839
10715	667.213	13.064	0.13495	5329.65	5329.6	8	45.732		1.16714e+06	596745	6.06712	5.77579	5.92146
1096	889.286	20.8547	1.20048	5329.67	5329.7	6	133.895		2.02752e+06	7.4163e+07	6.30697	7.87019	7.08858
5351	762.389	19.6627	1.24097	5329.67	5329.7	7	127.83		1.66052e+07	838235	7.22024	5.92337	6.5718
1955	889.446	14.1832	0.107967	5330.63	5330.6	6	1.72722		1.62843e+06	1.58913e+06	6.21177	6.20116	6.20646
3134	889.615	15.241	0.1191	5331.65	5331.6	6	52.4624		2.61022e+06	1.19764e+06	6.41668	6.07833	6.2475
4515	762.776	9.99552	0.296067	5332.38	5332.4	7	1.99511		2.05911e+06	2.11804e+06	6.31368	6.32593	6.31981
8348	763.774	9.3883	0.153567	5339.37	5339.4	7	1.87534		918024	893995	5.96285	5.95134	5.95709
16904	891.458	25.4728	0.426683	5342.71	5342.7	6	24.2796		652741	923325	5.81474	5.96535	5.89005
3383	891.616	14.1592	0.11865	5343.65	5343.7	6	3.4507		899206	856370	5.95386	5.93266	5.94326
1312	764.815	9.85527	0.410317	5346.66	5346.7	7	1.64665		1.00782e+07	1.03156e+07	7.00338	7.01349	7.00844
1574	892.118	9.85527	0.398633	5346.67	5346.7	6	50.5778		7.65102e+06	1.61706e+07	6.88372	7.20872	7.04622
2720	669.465	9.85527	0.386483	5347.66	5347.7	8	26.1208		3.46735e+06	2.38619e+06	6.54	6.3777	6.45885
1496	892.289	15.1925	0.34285	5347.69	5347.7	6	19.584		1.48762e+07	1.12573e+07	7.17249	7.05143	7.11196
1649	765.098	15.4653	0.307783	5348.64	5348.6	7	96.8033		1.18442e+06	6.32384e+06	6.0735	6.80098	6.43724
1468	892.447	15.5355	0.261283	5348.64	5348.6	6	57.054		3.84777e+06	9.05193e+06	6.58521	6.95674	6.77098
1128	765.205	9.80903	0.34945	5349.39	5349.4	7	0.694786		9.97263e+06	1.00711e+07	6.99881	7.00308	7.00094
2099	892.618	14.6158	0.18935	5349.66	5349.7	6	25.5939		4.42937e+06	3.07183e+06	6.64634	6.4874	6.56687
6053	669.931	9.78533	0.138767	5351.39	5351.4	8	14.9607		785229	634987	5.895	5.80276	5.84888
3797	893.451	14.9587	0.0950333	5354.66	5354.7	6	1.56206		1.38142e+06	1.41228e+06	6.14033	6.14992	6.14512
5887	1072.4	16.5024	0.538083	5356.95	5357	5	34.7821		4.02131e+06	6.64453e+06	6.60437	6.82246	6.71342
8881	894	16.6744	0.18445	5357.96	5358	6	2.47939		1.01593e+06	1.05219e+06	6.00686	6.02209	6.01448
14389	1072.6	16.1825	0.184367	5357.96	5358	5	59.7303		584828	1.44005e+06	5.76703	6.15838	5.9627
9324	894.9	9.62358	0.3498	5363.36	5363.4	6	23.477		1.86143e+06	2.60247e+06	6.26985	6.41539	6.34262
2503	894.951	13.6583	0.202767	5363.66	5363.7	6	10.2212		1.85985e+06	1.60913e+06	6.26948	6.20659	6.23804
5056	895.068	9.97212	0.34085	5364.37	5364.4	6	21.7776		1.90019e+06	2.59193e+06	6.2788	6.41362	6.34621
1818	895.118	14.4477	0.0959	5364.66	5364.7	6	42.9157		3.99488e+06	2.13478e+06	6.6015	6.32935	6.46543
7175	767.53	13.2596	0.280867	5365.66	5365.7	7	2.37906		1.97339e+06	2.04092e+06	6.29521	6.30983	6.30252
3067	767.671	13.6347	0.337233	5366.64	5366.6	7	7.2006		3.30624e+06	3.66098e+06	6.51933	6.5636	6.54147
990	895.452	15.0168	1.81908	5366.67	5366.7	6	18.5871		6.8471e+07	5.25634e+07	7.83551	7.72068	7.77809
1615	895.619	14.3392	0.264283	5367.67	5367.7	6	6.29108		8.90509e+06	8.14656e+06	6.94964	6.91097	6.93031
1219	895.788	14.6864	0.321433	5368.68	5368.7	6	25.1983		1.91212e+07	1.33377e+07	7.28151	7.12508	7.2033
2455	1074.75	15.2644	0.0472333	5368.69	5368.7	5	25.3286		1.60837e+06	1.11976e+06	6.20639	6.04913	6.12776
4100	1074.94	15.3352	0.0711333	5369.68	5369.7	5	19.928		1.0041e+06	1.33349e+06	6.00178	6.12499	6.06338
5103	768.242	13.5749	0.108067	5370.65	5370.6	7	4.85442		631631	676535	5.80046	5.83029	5.81538
2402	896.621	14.8521	0.10695	5373.69	5373.7	6	11.0296		1.42469e+06	1.21854e+06	6.15372	6.08584	6.11978
1878	896.785	14.4117	0.10835	5374.67	5374.7	6	63.8955		2.15749e+06	814648	6.33395	5.91097	6.12246
5364	897.066	9.6584	0.197717	5376.35	5376.4	6	21.0684		1.71763e+06	2.31899e+06	6.23493	6.3653	6.30011
3313	897.466	14.6627	0.0351833	5378.75	5378.8	6	29.9923		784272	509823	5.89447	5.70742	5.80094
2486	897.628	15.181	0.0826667	5379.72	5379.7	6	6.74696		1.58163e+06	1.7401e+06	6.1991	6.24057	6.21984
4925	897.792	25.302	0.366733	5380.71	5380.7	6	60.9888		765209	1.92566e+06	5.88378	6.28458	6.08418
2945	897.902	9.62358	0.77135	5381.37	5381.4	6	10.3353		1.07416e+07	1.24354e+07	7.03107	7.09466	7.06286
2645	897.962	17.4735	0.9814	5381.73	5381.7	6	127.782		4.25821e+07	2.15741e+06	7.62923	6.33393	6.98158
2100	1077.55	15.1925	0.165533	5382.71	5382.7	5	16.2815		3.48094e+06	2.76218e+06	6.5417	6.44125	6.49147
2794	769.965	15.3116	0.0826	5382.71	5382.7	7	35.7654		2.30681e+06	1.37555e+06	6.36301	6.13848	6.25074
717	898.126	15.2048	2.42003	5382.71	5382.7	6	22.7619		1.85222e+08	1.33865e+08	8.26769	8.12667	8.19718
2238	1077.75	15.3116	0.036	5383.71	5383.7	5	18.8787		1.70622e+06	1.30433e+06	6.23204	6.11539	6.17371
796	898.452	13.6817	1.03133	5384.67	5384.7	6	8.51465		8.32298e+07	7.37768e+07	7.92028	7.86792	7.8941
2299	1077.95	14.6746	0.0590167	5384.69	5384.7	5	13.7311		1.40007e+06	1.70118e+06	6.14615	6.23075	6.18845
2077	770.249	14.9587	0.0823833	5384.69	5384.7	7	2.08996		1.14985e+06	1.18435e+06	6.06064	6.07348	6.06706
1812	1078.14	14.0872	0.238017	5385.68	5385.7	5	14.943		4.43632e+06	5.48459e+06	6.64702	6.73914	6.69308
2262	770.391	15.1696	0.0829667	5385.69	5385.7	7	19.0086		795612	1.0427e+06	5.9007	6.01816	5.95943
2115	1078.34	14.3877	0.16835	5386.66	5386.7	5	33.1417		5.76914e+06	3.57854e+06	6.76111	6.55371	6.65741
840	898.953	14.4477	0.762367	5387.68	5387.7	6	24.8499		6.03995e+07	4.23456e+07	7.78103	7.62681	7.70392
3494	899.118	13.3818	0.50115	5388.67	5388.7	6	1.06223		4.09719e+06	4.15921e+06	6.61249	6.61901	6.61575
3202	899.213	27.8638	1.10902	5389.23	5389.2	6	47.7581		1.55131e+07	7.6806e+06	7.1907	6.88539	7.03805
2146	899.289	15.4886	0.140933	5389.69	5389.7	6	70.5535		831238	2.48634e+06	5.91973	6.39556	6.15764
17221	899.387	24.1549	0.644883	5390.28	5390.3	6	32.1286		1.05011e+06	661307	6.02124	5.8204	5.92082
2182	899.454	14.6746	0.08225	5390.68	5390.7	6	22.1651		2.6456e+06	1.92867e+06	6.42252	6.28526	6.35389
6106	899.621	13.5513	0.0602833	5391.68	5391.7	6	33.3441		701895	1.13499e+06	5.84627	6.05499	5.95063
2376	899.786	14.6627	0.106017	5392.67	5392.7	6	19.467		2.21131e+06	1.67619e+06	6.34465	6.22432	6.28449
2195	900.07	9.60023	0.8192	5394.37	5394.4	6	12.7722		1.63579e+07	1.96059e+07	7.21373	7.29239	7.25306
6006	900.133	24.4957	0.512133	5394.75	5394.8	6	103.848		871826	5.69112e+06	5.94043	6.7552	6.34781
4112	1080.15	15.2873	0.05905	5395.73	5395.7	5	14.6069		2.22923e+06	1.81184e+06	6.34815	6.25812	6.30314
794	900.297	15.2525	2.16322	5395.74	5395.7	6	20.2733		1.50472e+08	1.12739e+08	8.17745	8.05208	8.11477
1923	900.457	14.3155	0.03665	5396.7	5396.7	6	20.5498		1.84211e+06	1.37468e+06	6.26532	6.1382	6.20176
3078	1080.35	14.9815	0.10555	5396.7	5396.7	5	7.05495		2.2414e+06	2.02839e+06	6.35052	6.30715	6.32884
2822	772.112	15.1227	0.0597833	5397.73	5397.7	7	1.53637		675980	661450	5.82993	5.8205	5.82522
13116	900.631	25.948	0.15805	5397.74	5397.7	6	14.0543		863787	707622	5.93641	5.8498	5.8931
2698	1080.75	15.181	0.0238	5398.72	5398.7	5	6.28073		887241	969711	5.94804	5.98664	5.96734
3782	900.963	15.9608	0.578317	5399.73	5399.7	6	111.055		5.67994e+06	683143	6.75434	5.83451	6.29443
1676	1081.14	14.1592	0.323383	5400.66	5400.7	5	5.60971		1.29547e+07	1.40249e+07	7.11243	7.1469	7.12966
525	901.12	14.0637	2.29115	5400.67	5400.7	6	13.4688		2.82431e+08	2.33312e+08	8.45091	8.36794	8.40942
3038	1351.41	13.9918	0.03635	5401.63	5401.6	4	44.2512		2.32203e+06	1.21522e+06	6.36587	6.08465	6.22526
2141	772.673	14.3877	0.024	5401.66	5401.7	7	28.3484		601147	902572	5.77898	5.95548	5.86723
2936	1081.34	14.6627	0.0704833	5401.68	5401.7	5	0.261172		1.48515e+06	1.47968e+06	6.17177	6.17017	6.17097
2680	1351.67	14.0155	0.07175	5402.66	5402.7	4	22.6192		1.60757e+06	1.16424e+06	6.20617	6.06604	6.13611
2239	772.816	14.1234	0.118917	5402.66	5402.7	7	26.035		1.01933e+06	1.47932e+06	6.00832	6.17006	6.08919
6456	1081.61	31.5161	0.984433	5403.02	5403	5	16.2142		9.77285e+06	7.7624e+06	6.99002	6.89	6.94001
4661	1081.74	13.3933	0.0731833	5403.65	5403.6	5	18.2585		524300	679751	5.71958	5.83235	5.77596
2649	1351.92	13.9076	0.0596	5403.66	5403.7	4	54.0956		2.44076e+06	1.09014e+06	6.38753	6.03748	6.2125
1946	901.625	15.1925	0.095	5403.71	5403.7	6	30.1117		6.56704e+06	4.26142e+06	6.81737	6.62955	6.72346
5683	1352.17	14.4595	0.0474167	5404.66	5404.7	4	48.813		1.26146e+06	614096	6.10087	5.78824	5.94456
2347	1081.94	14.2788	0.0606667	5404.67	5404.7	5	27.3205		1.25565e+06	1.85696e+06	6.09887	6.2688	6.18383
2301	901.952	13.3818	0.414867	5405.67	5405.7	6	7.29983		8.33777e+06	9.24537e+06	6.92105	6.96592	6.94349
2436	1082.34	14.0872	0.0713333	5406.68	5406.7	5	38.646		511915	896899	5.7092	5.95274	5.83097
2229	902.464	14.7213	0.117817	5408.74	5408.7	6	34.4244		4.48243e+06	2.72743e+06	6.65151	6.43575	6.54363
1901	902.626	14.364	0.144533	5409.71	5409.7	6	20.3816		4.96741e+06	3.71596e+06	6.69613	6.57007	6.6331
2101	1083.15	15.1925	0.106567	5410.7	5410.7	5	25.5789		3.03763e+06	2.1071e+06	6.48253	6.32368	6.40311
755	902.797	15.135	1.97077	5410.74	5410.7	6	22.454		1.69433e+08	1.23002e+08	8.229	8.08991	8.15946
4761	1353.93	14.8158	0.0356333	5411.7	5411.7	4	8.9625		1.39198e+06	1.22606e+06	6.14363	6.08851	6.11607
5450	902.96	13.1377	0.268817	5411.72	5411.7	6	28.3405		1.95177e+06	1.3001e+06	6.29043	6.11398	6.2022
3062	774.11	15.1227	0.0244	5411.72	5411.7	7	36.1906		904992	536186	5.95664	5.72932	5.84298
2970	1083.35	15.2873	0.0233833	5411.73	5411.7	5	16.8826		1.13257e+06	1.43963e+06	6.05406	6.15825	6.10616
628	903.123	14.1957	1.78017	5412.69	5412.7	6	11.5734		1.81321e+08	1.53889e+08	8.25845	8.18721	8.22283
2492	1083.55	13.8957	0.359133	5412.7	5412.7	5	7.60105		8.85759e+06	7.95401e+06	6.94732	6.90059	6.92395
3451	903.126	20.35	1.02535	5412.71	5412.7	6	120.515		1.15109e+06	1.44221e+07	6.06111	7.15903	6.61007
2860	1354.19	15.1696	0.0821667	5412.73	5412.7	4	22.2205		3.07627e+06	2.24083e+06	6.48802	6.35041	6.41922
3096	1354.43	13.8957	0.0604	5413.71	5413.7	4	53.1948		3.28924e+06	1.49113e+06	6.5171	6.17352	6.34531
2743	774.396	14.4715	0.0361	5413.72	5413.7	7	23.721		714475	509221	5.85399	5.70691	5.78045
1888	1083.75	14.3155	0.216567	5413.72	5413.7	5	4.26117		6.30195e+06	6.69352e+06	6.79948	6.82565	6.81256
2757	1354.68	14.5317	0.0474167	5414.7	5414.7	4	17.5333		1.81875e+06	1.41752e+06	6.25977	6.15153	6.20565
2119	1083.95	14.4959	0.2269	5414.7	5414.7	5	15.5262		7.19211e+06	5.76914e+06	6.85686	6.76111	6.80898
2892	774.677	14.0155	0.1318	5415.69	5415.7	7	9.58723		1.3619e+06	1.18897e+06	6.13414	6.07517	6.10466
2092	1354.93	14.3392	0.144533	5415.71	5415.7	4	38.4737		9.24516e+06	5.29068e+06	6.96591	6.72351	6.84471
4075	903.631	17.401	0.571217	5415.74	5415.7	6	105.326		5.90995e+06	864537	6.77158	5.93678	6.35418
3503	1084.35	14.0515	0.08385	5416.69	5416.7	5	17.6101		1.40318e+06	1.80234e+06	6.14711	6.25584	6.20147
998	1085.14	13.5269	0.724267	5420.66	5420.7	5	2.71661	U3-TRTX-Ar1b	5.64841e+07	5.43549e+07	7.75193	7.73524	7.74358
275	904.453	13.599	2.3855	5420.67	5420.7	6	0.124563	U3-TRTX-Ar1b	2.48149e+08	2.48587e+08	8.39471	8.39548	8.3951
365	1085.36	14.7568	2.64077	5421.74	5421.7	5	18.5008	U3-TRTX-Ar1c	6.73241e+08	5.17471e+08	8.82817	8.71389	8.77103
304	775.543	14.698	2.54505	5421.75	5421.7	7	20.5888	U3-TRTX-Ar1c	3.69405e+08	2.75515e+08	8.5675	8.44014	8.50382
116	904.634	14.9352	2.58317	5421.76	5421.8	6	23.1726	U3-TRTX-Ar1c	2.45673e+09	1.76498e+09	9.39036	9.24674	9.31855
821	775.678	13.6347	0.745917	5422.69	5422.7	7	1.04716		3.41536e+07	3.46631e+07	7.53344	7.53987	7.53665
614	1356.69	14.5204	2.92407	5422.74	5422.7	4	30.6073		5.56855e+08	3.58704e+08	8.74574	8.55474	8.65024
4170	1085.56	24.2155	1.56115	5422.75	5422.7	5	113.599		4.00162e+06	3.66794e+07	6.60224	7.56442	7.08333
13230	1085.76	9.91467	0.140267	5423.74	5423.7	5	25.0343		619986	886697	5.79238	5.94778	5.87008
2500	1357.68	13.7296	0.261567	5426.7	5426.7	4	27.162		7.92964e+06	5.37441e+06	6.89925	6.73033	6.81479
2637	776.396	13.8595	0.155217	5427.72	5427.7	7	19.5571		3.46537e+06	2.62336e+06	6.53975	6.41886	6.4793
1384	905.636	25.4359	2.95883	5427.77	5427.8	6	49.9945		2.64371e+07	5.535e+07	7.42221	7.74312	7.58267
7272	776.528	19.4581	0.816833	5428.65	5428.6	7	117.091		9.78477e+06	920920	6.99055	5.96422	6.47739
12801	1086.74	19.4342	0.96245	5428.66	5428.7	5	116.047		5.21312e+06	513776	6.7171	5.71077	6.21394
2081	1358.18	13.8595	0.167683	5428.69	5428.7	4	31.7148		1.22219e+07	7.74431e+06	7.08714	6.88898	6.98806
613	905.794	13.848	0.1548	5428.72	5428.7	6	10.1255		2.97104e+07	2.57402e+07	7.47291	7.41061	7.44176
2756	905.954	19.4462	2.47865	5429.68	5429.7	6	10.0249		3.58928e+07	3.1141e+07	7.55501	7.49333	7.52417
1789	776.679	14.0872	0.130917	5429.71	5429.7	7	15.3916		1.57611e+06	1.96108e+06	6.19759	6.29249	6.24504
1547	1086.95	14.0396	0.299917	5429.71	5429.7	5	3.55488		1.00713e+07	1.05907e+07	7.00309	7.02492	7.01401
1583	1358.44	14.0155	0.420483	5429.72	5429.7	4	24.6632		2.17404e+07	1.52836e+07	7.33727	7.18422	7.26075
5163	1358.69	14.8399	0.0474833	5430.75	5430.7	4	19.6114		706695	534565	5.84923	5.728	5.78862
3192	776.964	14.2193	0.11865	5431.69	5431.7	7	2.2283		894617	923261	5.95164	5.96532	5.95848
1981	1358.93	14.4959	0.0722333	5431.71	5431.7	4	49.9119		7.2276e+06	3.45676e+06	6.85899	6.53867	6.69883
9114	1087.55	14.4959	0.108267	5432.7	5432.7	5	20.2779		903600	676967	5.95598	5.83057	5.89327
1296	1359.19	14.7099	0.0353833	5432.75	5432.7	4	29.0056		3.56717e+06	2.35295e+06	6.55232	6.37161	6.46197
2977	906.79	14.6035	0.178367	5434.7	5434.7	6	16.6523		3.40376e+06	2.68662e+06	6.53196	6.42921	6.48058
3595	907.126	14.0396	0.0954667	5436.71	5436.7	6	19.5532		1.20347e+06	911102	6.08043	5.95957	6.02
6186	907.292	13.2475	0.268833	5437.71	5437.7	6	18.4003		1.10921e+06	1.44102e+06	6.04501	6.15867	6.10184
56	1360.95	14.9936	2.22072	5439.76	5439.8	4	25.035	U3-TRTX-Ar1a	5.73917e+09	4.01284e+09	9.75885	9.60345	9.68115
35	1088.96	15.2873	4.696	5439.76	5439.8	5	38.4983	U3-TRTX-Ar1a	9.53818e+09	5.45631e+09	9.97947	9.7369	9.85818
36	778.117	15.1227	2.1982	5439.77	5439.8	7	16.4814	U3-TRTX-Ar1a	3.6097e+09	2.85616e+09	9.55747	9.45578	9.50663
9	907.641	15.2048	2.43247	5439.8	5439.8	6	22.65	U3-TRTX-Ar1a	2.26403e+10	1.63894e+10	10.3549	10.2146	10.2847
3382	1089.15	8.99457	0.204167	5440.73	5440.7	5	34.9516		2.96826e+06	4.91708e+06	6.4725	6.69171	6.5821
4061	778.256	9.13232	0.396633	5440.74	5440.7	7	17.7999		3.74667e+06	2.90897e+06	6.57365	6.46374	6.51869
787	681.101	15.3944	1.0148	5440.75	5440.8	8	0.882836		1.68237e+07	1.70351e+07	7.22592	7.23134	7.22863
8674	907.8	36.9484	2.36615	5440.76	5440.8	6	21.3341		6.99885e+06	9.48561e+06	6.84503	6.97707	6.91105
156	1361.33	15.2873	1.96867	5441.27	5441.3	4	11.2036		7.21281e+08	6.15388e+08	8.8581	8.78915	8.82363
7626	907.967	32.559	1.79978	5441.76	5441.8	6	47.2242		7.51985e+06	3.75492e+06	6.87621	6.5746	6.7254
9321	778.686	9.63498	0.197117	5443.75	5443.7	7	5.39513		1.36649e+06	1.26606e+06	6.13561	6.10245	6.11903
11528	908.301	36.5569	2.14808	5443.76	5443.8	6	6.79537		4.79794e+06	5.2823e+06	6.68105	6.72282	6.70194
9478	778.828	10.4987	0.36585	5444.74	5444.7	7	31.8398		957891	605832	5.98132	5.78235	5.88183
1218	1362.2	25.3143	1.14527	5444.76	5444.8	4	43.7069		1.79661e+07	3.40384e+07	7.25446	7.53197	7.39321
1641	1362.44	14.3034	0.108017	5445.73	5445.7	4	35.0363		1.36543e+07	8.2321e+06	7.13527	6.91551	7.02539
2469	908.797	8.97192	0.285983	5446.74	5446.7	6	18.9894		2.12069e+06	2.77854e+06	6.32648	6.44382	6.38515
4663	1090.36	10.0656	0.258567	5446.76	5446.8	5	50.6593		1.04207e+06	2.20535e+06	6.0179	6.34348	6.18069
6017	1090.56	20.35	1.14417	5447.75	5447.8	5	7.70452		5.4358e+06	4.87413e+06	6.73526	6.6879	6.71158
6619	779.258	20.6635	1.24302	5447.75	5447.8	7	26.4709		3.01452e+06	2.06395e+06	6.47922	6.3147	6.39696
12661	909.3	22.9925	1.42597	5449.76	5449.8	6	8.3681		3.36505e+06	3.78832e+06	6.52699	6.57845	6.55272
2664	909.798	15.2048	0.16435	5452.75	5452.7	6	2.27538		2.96399e+06	2.87012e+06	6.47188	6.4579	6.46489
1910	909.962	9.98417	0.605533	5453.73	5453.7	6	36.3201		5.89344e+06	9.96667e+06	6.77037	6.99855	6.88446
2339	910.135	15.0048	0.1292	5454.77	5454.8	6	3.05498		1.66799e+06	1.59745e+06	6.22219	6.20343	6.21281
882	683.221	13.5631	0.92265	5457.71	5457.7	8	0.050217	U3-TRTX-Ar1f	1.77817e+07	1.77943e+07	7.24997	7.25028	7.25013
19	1092.55	14.2666	9.35593	5457.72	5457.7	5	14.1069	U3-TRTX-Ar1f	1.19175e+10	9.75556e+09	10.0762	9.98925	10.0327
28	1365.44	14.2666	3.14353	5457.72	5457.7	4	27.1795	U3-TRTX-Ar1f	1.24744e+10	8.45253e+09	10.096	9.92699	10.0115
27	780.683	14.135	9.51852	5457.73	5457.7	7	21.7327	U3-TRTX-Ar1f	5.83307e+09	4.2791e+09	9.7659	9.63135	9.69862
6	910.632	14.1957	10.0722	5457.75	5457.7	6	20.2085	U3-TRTX-Ar1f	3.9603e+10	2.96999e+10	10.5977	10.4728	10.5352
6329	910.792	32.3668	2.60948	5458.71	5458.7	6	52.5952		1.78466e+07	8.17066e+06	7.25156	6.91226	7.08191
839	683.346	13.8241	1.58148	5458.71	5458.7	8	13.8791		5.36336e+07	4.40472e+07	7.72944	7.64392	7.68668
2888	1365.69	22.0321	0.479317	5458.74	5458.7	4	104.183		2.0399e+06	1.34539e+07	6.30961	7.12885	6.71923
125	1365.82	14.4358	1.50118	5459.25	5459.3	4	17.303		1.36988e+09	1.07121e+09	9.13668	9.02987	9.08328
12919	1092.95	27.4799	0.45735	5459.73	5459.7	5	31.782		1.22244e+06	1.93115e+06	6.08723	6.28582	6.18652
1386	1093.55	8.99457	0.35435	5462.71	5462.7	5	15.3364		7.52093e+06	9.35055e+06	6.87627	6.97084	6.92355
74	781.537	13.8834	2.47978	5463.71	5463.7	7	13.1523		1.9283e+08	1.60015e+08	8.28518	8.20416	8.24467
367	1093.75	20.6756	2.70035	5463.73	5463.7	5	131.036		1.08414e+07	2.84409e+08	7.03508	8.45394	7.74451
3053	683.973	14.2193	0.09615	5463.73	5463.7	8	10.9889		865090	740342	5.93706	5.86943	5.90325
6077	1367.18	13.3574	0.170633	5464.71	5464.7	4	31.1596		908302	1.42167e+06	5.95823	6.1528	6.05551
702	781.681	20.4712	1.82057	5464.72	5464.7	7	132.707		1.94773e+06	6.1273e+07	6.28953	7.78727	7.0384
1596	911.798	28.0981	0.503267	5464.74	5464.7	6	125.973		3.17859e+07	1.83642e+06	7.50223	6.26397	6.8831
1385	911.96	8.99457	0.365267	5465.71	5465.7	6	13.2176		5.42127e+06	6.53911e+06	6.7341	6.81552	6.77481
3447	1094.15	9.87892	0.221817	5465.72	5465.7	5	24.834		1.48513e+06	2.11782e+06	6.17176	6.32589	6.24883
3515	1367.69	13.3933	0.194867	5466.72	5466.7	4	7.74065		2.98935e+06	3.33554e+06	6.47558	6.52317	6.49937
2116	912.291	23.0907	2.49063	5467.7	5467.7	6	124.452		1.74739e+06	2.73779e+07	6.24239	7.4374	6.8399
7046	782.111	13.2351	0.30555	5467.72	5467.7	7	3.21565		963463	1.0083e+06	5.98384	6.00359	5.99371
4867	912.467	29.3309	0.664083	5468.76	5468.8	6	50.2912		3.2646e+06	6.86782e+06	6.51383	6.83682	6.67532
689	1368.31	13.8004	0.0829167	5469.22	5469.2	4	5.62304		6.26163e+06	5.78274e+06	6.79669	6.76213	6.77941
4547	912.628	16.0351	0.356333	5469.72	5469.7	6	32.7653		2.02486e+06	1.26309e+06	6.30639	6.10143	6.20391
2563	912.791	14.3877	0.119983	5470.7	5470.7	6	57.0183		5.36235e+06	2.28079e+06	6.72936	6.35808	6.54372
9490	782.683	25.6432	0.20715	5471.73	5471.7	7	26.0956		561351	815392	5.74923	5.91137	5.8303
312	912.963	10.0895	2.30187	5471.73	5471.7	6	17.7124		2.21385e+08	2.84781e+08	8.34515	8.45451	8.39983
1769	913.126	22.8817	0.577383	5472.71	5472.7	6	113.817		1.56107e+06	1.44339e+07	6.19342	7.15938	6.6764
2395	1369.19	14.7099	0.0819667	5472.74	5472.7	4	14.5437		2.47853e+06	2.01628e+06	6.39419	6.30455	6.34937
11108	782.827	24.9344	0.79485	5472.74	5472.7	7	1.91584		2.18135e+06	2.12304e+06	6.33873	6.32696	6.33284
12925	1095.56	25.0938	0.342917	5472.74	5472.7	5	45.6916		668835	1.3073e+06	5.82532	6.11638	5.97085
194	1369.43	13.4057	2.01303	5473.71	5473.7	4	8.20771	U3-TRTX-Ar1g	7.85532e+08	6.99353e+08	8.89516	8.8447	8.86993
82	1095.75	13.3933	5.33832	5473.71	5473.7	5	2.47494	U3-TRTX-Ar1g	1.47953e+09	1.42864e+09	9.17012	9.15492	9.16252
93	782.968	13.3818	4.06813	5473.73	5473.7	7	5.47829	U3-TRTX-Ar1g	1.10333e+09	1.02104e+09	9.0427	9.00904	9.02587
16	913.298	13.4421	4.06017	5473.74	5473.7	6	2.53808	U3-TRTX-Ar1g	5.13988e+09	4.95864e+09	9.71095	9.69536	9.70316
6061	913.459	9.16727	0.0805	5474.71	5474.7	6	8.158		585963	522047	5.76787	5.71771	5.74279
714	685.347	13.647	1.44695	5474.71	5474.7	8	8.90775		5.76686e+07	5.08343e+07	7.76094	7.70616	7.73355
3739	783.11	15.8628	0.2324	5474.72	5474.7	7	9.22749		2.7542e+06	3.1387e+06	6.43999	6.49675	6.46837
3171	1095.95	15.8628	0.11075	5474.74	5474.7	5	49.8814		726622	1.51852e+06	5.86131	6.18142	6.02136
1715	1369.69	14.9936	0.12955	5474.74	5474.7	4	19.2153		6.43474e+06	8.4583e+06	6.80853	6.92728	6.86791
3435	1369.93	15.4181	0.0713333	5475.71	5475.7	4	20.4118		973212	727712	5.98821	5.86196	5.92508
8458	1096.15	22.8941	1.26357	5475.71	5475.7	5	131.294		590997	1.59148e+07	5.77159	7.2018	6.48669
1709	913.626	23.4836	5.85382	5475.71	5475.7	6	77.0107		4.56855e+07	1.54931e+08	7.65978	8.19014	7.92496
3349	783.252	20.736	1.57713	5475.71	5475.7	7	129.021		886203	1.93274e+07	5.94753	7.28617	6.61685
1477	685.473	13.2475	0.8956	5475.72	5475.7	8	2.90176		1.48507e+07	1.54729e+07	7.17175	7.18957	7.18066
5806	609.424	13.2475	0.30555	5475.75	5475.8	9	5.41427		1.17767e+06	1.27143e+06	6.07102	6.10429	6.08766
2293	1096.35	15.3352	1.57005	5476.73	5476.7	5	76.0112		4.0215e+07	1.20979e+07	7.60439	7.08271	7.34355
7507	783.539	15.8998	0.09815	5477.72	5477.7	7	0.00693514		914622	914712	5.96124	5.96128	5.96126
2121	1096.55	10.1252	1.1084	5477.73	5477.7	5	39.8448		8.84809e+06	1.57897e+07	6.94685	7.19837	7.07261
2601	1370.44	15.181	0.0947833	5477.73	5477.7	4	25.1293		3.8074e+06	2.65847e+06	6.58063	6.42463	6.50263
6408	1097.15	20.4712	0.24165	5480.72	5480.7	5	105.982		589668	4.11651e+06	5.77061	6.61453	6.19257
5317	914.461	22.0321	0.639967	5480.72	5480.7	6	21.8247		2.21785e+06	3.0273e+06	6.34593	6.48105	6.41349
7753	1371.19	15.4886	0.0351667	5480.73	5480.7	4	12.8637		720083	600008	5.85738	5.77816	5.81777
2153	1371.44	14.5678	0.0602333	5481.72	5481.7	4	36.0679		3.68506e+06	2.18736e+06	6.56644	6.33992	6.45318
1196	784.116	30.0476	0.725983	5481.76	5481.8	7	64.99		8.43601e+06	2.27824e+07	6.92614	7.3576	7.14187
1449	1097.36	30.059	0.84375	5481.77	5481.8	5	88.0777		1.18532e+07	5.09958e+07	7.07384	7.70753	7.39069
295	914.636	30.0239	1.17192	5481.77	5481.8	6	64.3594		8.25846e+07	2.20528e+08	7.9169	8.34346	8.13018
2778	784.257	15.4299	0.294433	5482.75	5482.7	7	20.106		2.98095e+06	2.23885e+06	6.47436	6.35003	6.41219
974	1097.6	31.4667	1.4337	5482.98	5483	5	140.176		836866	1.89189e+08	5.92266	8.2769	7.09978
2843	1371.94	13.8834	0.0834333	5483.72	5483.7	4	56.341		1.877e+06	807515	6.27346	5.90715	6.09031
3049	784.397	14.9587	0.03495	5483.73	5483.7	7	23.0722		750803	540185	5.87553	5.73254	5.80403
10869	1097.76	20.7594	0.2994	5483.75	5483.8	5	59.7119		754466	1.85717e+06	5.87764	6.26885	6.07325
10168	1371.95	28.1345	0.0856667	5483.77	5483.8	4	81.2051		2.05206e+06	555043	6.31219	5.74433	6.02826
5798	1097.8	28.5253	0.1583	5483.95	5484	5	59.8018		3.65897e+06	9.02075e+06	6.56336	6.95524	6.7593
4779	1372.18	13.8125	0.0482833	5484.7	5484.7	4	8.12858		531759	596615	5.72571	5.77569	5.7507
860	915.131	15.4653	4.44935	5484.74	5484.7	6	29.8405		1.52148e+08	9.91275e+07	8.18227	7.99619	8.08923
3213	915.299	10.1252	1.6551	5485.75	5485.8	6	22.5661		8.31235e+06	1.14687e+07	6.91972	7.05952	6.98962
1268	915.46	13.6817	2.2075	5486.72	5486.7	6	10.4684		3.44482e+07	2.96998e+07	7.53717	7.47275	7.50496
2780	915.632	21.7495	5.46738	5487.75	5487.7	6	12.0326		3.53036e+07	2.97672e+07	7.54782	7.47374	7.51078
2687	915.965	18.0921	0.0839167	5489.75	5489.7	6	18.9901		3.29609e+06	4.31859e+06	6.518	6.63534	6.57667
478	916.122	13.5867	2.55003	5490.69	5490.7	6	8.60323		2.50485e+08	2.21757e+08	8.39878	8.34588	8.37233
601	785.394	13.2959	1.24368	5490.71	5490.7	7	2.40409		1.09248e+08	1.05596e+08	8.03841	8.02365	8.03103
1759	1373.69	18.2473	0.190133	5490.74	5490.7	4	9.92985		6.28543e+06	5.46068e+06	6.79834	6.73725	6.76779
3061	1373.93	14.508	0.0601333	5491.71	5491.7	4	5.27436		968513	1.04355e+06	5.98611	6.01851	6.00231
1939	1099.35	13.345	1.05132	5491.71	5491.7	5	10.7149		4.11064e+07	3.53162e+07	7.61391	7.54797	7.58094
5318	916.293	22.0321	0.258267	5491.72	5491.7	6	68.8686		1.41262e+06	4.09439e+06	6.15003	6.61219	6.38111
1707	687.472	13.3203	1.30862	5491.72	5491.7	8	2.4941		2.12777e+07	2.05402e+07	7.32793	7.31261	7.32027
5912	1374.18	13.3326	0.219617	5492.71	5492.7	4	21.199		1.80121e+06	2.43644e+06	6.25557	6.38675	6.32116
1860	916.461	10.0895	1.61967	5492.72	5492.7	6	37.0415		2.2665e+07	3.87513e+07	7.35535	7.58829	7.47182
2917	916.624	18.3067	0.932383	5493.7	5493.7	6	60.47		3.25843e+07	1.30652e+07	7.51301	7.11611	7.31456
7211	687.723	10.2688	0.510733	5493.73	5493.7	8	53.7631		1.12693e+06	2.50927e+06	6.0519	6.39955	6.22572
2741	916.788	15.0048	0.04755	5494.68	5494.7	6	44.1173		2.0745e+06	1.08795e+06	6.31691	6.03661	6.17676
2506	785.969	10.281	1.20295	5494.73	5494.7	7	48.147		5.2814e+06	1.07338e+07	6.72275	7.03075	6.87675
13588	786.112	12.265	0.3935	5495.73	5495.7	7	41.3802		2.8189e+06	1.54269e+06	6.45008	6.18828	6.31918
1795	917.123	14.5438	0.487933	5496.69	5496.7	6	67.9982		1.6599e+07	5.81965e+06	7.22008	6.7649	6.99249
400	917.455	15.2525	7.64505	5498.69	5498.7	6	36.4487		1.06688e+09	6.29638e+08	9.02812	8.79909	8.9136
2343	1100.75	22.3148	1.34143	5498.73	5498.7	5	87.6645		4.01079e+07	9.41164e+06	7.60323	6.97367	7.28845
2498	1375.94	28.0237	0.9628	5499.71	5499.7	4	134.16		4.09571e+07	1.07925e+06	7.61233	6.03312	6.82273
519	1100.95	28.0483	1.28	5499.73	5499.7	5	115.211		2.04699e+08	2.09061e+07	8.31112	7.32027	7.81569
334	786.684	27.8514	3.32167	5499.74	5499.7	7	84.2106		1.75072e+08	4.43909e+07	8.24322	7.64729	7.94526
362	917.631	28.8925	2.03947	5499.74	5499.7	6	125.142		2.85283e+07	4.67135e+08	7.45528	8.66944	8.06236
1586	1376.19	14.8638	0.802783	5500.72	5500.7	4	44.2666		3.85641e+07	2.01773e+07	7.58618	7.30486	7.44552
1407	786.824	15.0874	0.93165	5500.72	5500.7	7	0.618859		2.155e+07	2.17394e+07	7.33345	7.33725	7.33535
1306	1101.15	15.2644	2.04293	5500.72	5500.7	5	24.094		9.21865e+07	6.53474e+07	7.96467	7.81523	7.88995
1876	786.965	14.508	0.0961	5501.71	5501.7	7	26.4581		2.66991e+06	1.82834e+06	6.4265	6.26206	6.34428
4241	1101.35	20.4949	1.07297	5501.73	5501.7	5	44.0835		6.86756e+06	1.30881e+07	6.8368	7.11688	6.97684
2517	1376.69	13.7412	0.0941833	5502.71	5502.7	4	37.9486		1.56792e+06	904481	6.19532	5.9564	6.07586
2900	1101.55	13.8241	0.0238333	5502.72	5502.7	5	8.43359		601624	677930	5.77933	5.83118	5.80526
2629	787.11	14.0396	0.107933	5502.72	5502.7	7	29.1738		834104	548821	5.92122	5.73943	5.83033
3190	1101.75	13.647	0.204867	5503.72	5503.7	5	15.2924		2.0888e+06	2.59531e+06	6.3199	6.41419	6.36704
4688	787.254	15.74	0.183517	5503.73	5503.7	7	16.9777		1.14874e+06	902489	6.06022	5.95544	6.00783
9939	1101.95	20.8429	0.191767	5504.72	5504.7	5	56.3751		582320	1.35433e+06	5.76516	6.13172	5.94844
4750	787.396	13.1623	1.31308	5504.72	5504.7	7	14.2464		6.41992e+06	5.24484e+06	6.80753	6.71973	6.76363
1242	918.793	13.6114	2.73032	5506.71	5506.7	6	16.6206		8.62806e+07	6.81331e+07	7.93591	7.83336	7.88464
3133	1102.36	15.4534	0.66785	5506.75	5506.8	5	22.9412		6.13494e+06	4.42235e+06	6.78781	6.64565	6.71673
3043	919.128	20.2656	0.4226	5508.72	5508.7	6	49.1063		2.37839e+06	4.90873e+06	6.37628	6.69097	6.53363
4828	1378.3	20.2536	0.0607333	5509.19	5509.2	4	67.8969		891845	2.53901e+06	5.95029	6.40466	6.17748
19323	788.109	13.1006	0.343567	5509.71	5509.7	7	46.4084		1.16141e+06	587492	6.06498	5.769	5.91699
3063	919.295	18.0921	0.4903	5509.72	5509.7	6	14.6849		4.31846e+06	5.31923e+06	6.63533	6.72585	6.68059
7742	919.617	19.183	0.232983	5511.66	5511.7	6	47.1492		1.25489e+06	627357	6.09861	5.79751	5.94806
5630	1103.35	13.3695	0.425917	5511.69	5511.7	5	28.2988		2.77786e+06	1.85151e+06	6.44371	6.26753	6.35562
5846	788.397	9.82042	0.257067	5511.73	5511.7	7	15.1202		1.89184e+06	1.52637e+06	6.27688	6.18366	6.23027
5440	919.79	18.2358	0.297133	5512.7	5512.7	6	33.5245		1.43585e+06	885554	6.15711	5.94722	6.05216
10757	919.969	29.1731	0.377917	5513.77	5513.8	6	22.8185		1.02731e+06	741855	6.0117	5.87032	5.94101
4772	1103.95	10.1608	0.394567	5514.7	5514.7	5	73.4168		2.17084e+06	6.85805e+06	6.33663	6.8362	6.58641
1221	920.128	10.1252	1.6717	5514.73	5514.7	6	21.1993		4.32865e+07	5.85524e+07	7.63635	7.76754	7.70195
6288	788.827	10.0895	0.394567	5514.73	5514.7	7	47.4763		1.34354e+06	2.7015e+06	6.12825	6.4316	6.27993
9968	1104.15	13.2104	0.28105	5515.7	5515.7	5	9.14314		2.2041e+06	1.93641e+06	6.34323	6.287	6.31511
5403	788.964	27.7895	0.69175	5515.7	5515.7	7	102.898		5.76582e+06	909126	6.76086	5.95862	6.35974
827	920.297	26.6024	1.8097	5515.74	5515.7	6	111.355		5.02347e+07	5.97519e+06	7.701	6.77635	7.23868
5128	789.108	13.3079	0.30555	5516.7	5516.7	7	14.3667		3.28784e+06	2.68143e+06	6.51691	6.42837	6.47264
1212	920.46	13.4299	2.2832	5516.72	5516.7	6	7.9697		9.70784e+07	8.67205e+07	7.98712	7.93812	7.96262
16645	1104.35	12.7941	0.700417	5516.74	5516.7	5	9.48558		2.95699e+06	2.58526e+06	6.47085	6.4125	6.44168
14757	1104.55	27.7771	0.284783	5517.7	5517.7	5	15.044		1.51543e+06	1.22401e+06	6.18054	6.08779	6.13416
5957	920.627	16.6989	0.47485	5517.72	5517.7	6	127.712		9.81489e+06	499946	6.99189	5.69892	6.3454
612	920.794	18.2238	2.50922	5518.72	5518.7	6	31.0562		2.66905e+08	1.70788e+08	8.42636	8.23246	8.32941
7808	789.397	20.8547	0.729617	5518.73	5518.7	7	53.7162		925381	2.0589e+06	5.96632	6.31364	6.13998
13163	1104.76	21.1707	0.3679	5518.76	5518.8	5	91.1256		751875	3.47637e+06	5.87615	6.54113	6.20864
2419	1104.95	18.0203	1.12003	5519.69	5519.7	5	20.1614		3.73204e+07	2.80071e+07	7.57195	7.44727	7.50961
3339	789.537	17.6317	0.21885	5519.71	5519.7	7	56.3653		4.77863e+06	2.055e+06	6.6793	6.31281	6.49606
1062	920.962	19.2554	0.844317	5519.73	5519.7	6	61.0775		2.30163e+07	5.80105e+07	7.36204	7.76351	7.56277
2098	921.125	14.0155	0.215933	5520.71	5520.7	6	16.418		7.47877e+06	5.92293e+06	6.87383	6.77254	6.82318
2259	789.681	18.2596	1.1713	5520.71	5520.7	7	15.5216		2.4274e+07	1.94726e+07	7.38514	7.28942	7.33728
5378	1105.15	20.5069	0.8071	5520.73	5520.7	5	86.5927		2.47601e+06	1.02969e+07	6.39375	7.01271	6.70323
3210	1105.34	18.582	0.0366833	5521.68	5521.7	5	14.2809		799418	652774	5.90277	5.81476	5.85877
3661	921.458	14.1832	0.0482833	5522.71	5522.7	6	18.8169		1.91211e+06	1.46303e+06	6.28151	6.16525	6.22338
5557	1105.55	19.2554	0.396483	5522.72	5522.7	5	108.07		755897	5.65457e+06	5.87846	6.7524	6.31543
3378	921.958	17.1584	0.75415	5525.71	5525.7	6	64.872		5.64122e+06	2.09329e+06	6.75137	6.32083	6.5361
3817	922.462	18.462	0.5466	5528.73	5528.7	6	73.3859		5.30874e+06	1.68143e+06	6.72499	6.22568	6.47533
3408	923.459	13.6817	0.21565	5534.71	5534.7	6	8.25281		1.29697e+06	1.15394e+06	6.11293	6.06218	6.08756
2668	1108.19	29.4646	1.4504	5535.9	5535.9	5	22.1404		4.54794e+07	3.31668e+07	7.65781	7.5207	7.58926
2227	923.657	31.4791	1.69057	5535.9	5535.9	6	40.0959		4.44928e+07	2.48365e+07	7.64829	7.39509	7.52169
1002	923.791	13.5513	2.6197	5536.7	5536.7	6	11.6987		8.62394e+07	7.30616e+07	7.93571	7.86369	7.8997
5589	791.971	13.3079	0.33035	5536.74	5536.7	7	12.4774		2.30758e+06	1.9334e+06	6.36316	6.28632	6.32474
17176	1108.39	26.2031	0.1456	5536.9	5536.9	5	10.6459		630206	732811	5.79948	5.86499	5.83224
229	792.111	18.2596	2.63203	5537.72	5537.7	7	25.263		5.81871e+08	4.05492e+08	8.76483	8.60798	8.6864
540	1385.44	18.1163	1.27	5537.73	5537.7	4	63.0076		3.9023e+08	1.49683e+08	8.59132	8.17517	8.38325
227	1108.55	18.1406	3.09958	5537.73	5537.7	5	35.303		8.95461e+08	5.37701e+08	8.95205	8.73054	8.84129
65	923.964	18.1996	4.58787	5537.74	5537.7	6	38.269		4.6867e+09	2.69043e+09	9.67087	9.42982	9.55034
2784	924.126	10.2326	1.84625	5538.72	5538.7	6	0.765134		3.13756e+07	3.1717e+07	7.49659	7.50129	7.49894
5429	1385.69	20.6517	0.0722667	5538.74	5538.7	4	48.3583		580060	1.18289e+06	5.76347	6.07295	5.91821
1229	1385.82	17.644	0.220133	5539.25	5539.2	4	124.153		2.82689e+07	1.83811e+06	7.45131	6.26437	6.85784
2471	792.392	15.5472	1.18713	5539.7	5539.7	7	36.3881		1.15613e+07	6.82936e+06	7.06301	6.83438	6.94869
1153	1386.07	17.9961	0.241817	5540.23	5540.2	4	105.969		2.01694e+07	2.89039e+06	7.30469	6.46096	6.88282
2920	1109.15	15.5829	0.490433	5540.71	5540.7	5	26.172		1.07184e+07	7.37077e+06	7.03013	6.86751	6.94882
5420	1386.19	15.5709	0.106517	5540.75	5540.7	4	6.29135		967987	885531	5.98587	5.9472	5.96654
15406	1386.44	20.0603	0.325783	5541.72	5541.7	4	71.2563		1.98474e+06	654790	6.2977	5.8161	6.0569
2899	1109.55	24.325	2.3509	5542.71	5542.7	5	57.1956		1.77192e+07	4.17845e+07	7.24844	7.62101	7.43473
4287	924.954	9.80903	0.443567	5543.68	5543.7	6	2.82219		3.86703e+06	4.02452e+06	6.58738	6.60471	6.59605
13313	925.123	10.4987	0.378183	5544.7	5544.7	6	25.1688		968215	675655	5.98597	5.82972	5.90785
5984	793.109	25.3627	1.09887	5544.71	5544.7	7	43.75		1.87754e+06	3.55955e+06	6.27359	6.55139	6.41249
988	925.289	15.5005	1.2857	5545.69	5545.7	6	43.0202		2.73272e+07	1.45793e+07	7.43659	7.16374	7.30017
1125	1110.15	17.924	0.582917	5545.73	5545.7	5	37.5814		1.89323e+07	1.09826e+07	7.2772	7.04071	7.15895
10417	925.796	20.736	0.287483	5548.74	5548.7	6	15.2924		533083	662349	5.72679	5.82109	5.77394
10279	926.626	10.1137	0.523417	5553.71	5553.7	6	1.47315		2.15473e+06	2.20009e+06	6.33339	6.34244	6.33792
533	1111.94	20.2412	5.10733	5554.65	5554.6	5	112.281		7.1669e+07	6.23962e+08	7.85533	8.79516	8.32524
2064	926.789	13.1744	2.11223	5554.69	5554.7	6	22.8152		1.71129e+07	1.23584e+07	7.23332	7.09196	7.16264
722	794.676	20.0967	4.9865	5555.68	5555.7	7	113.554		2.70165e+07	2.47187e+08	7.43163	8.39302	7.91233
999	1112.14	16.905	0.571533	5555.69	5555.7	5	50.7863		2.21655e+07	4.70059e+07	7.34568	7.67215	7.50891
157	926.956	20.2055	7.40973	5555.69	5555.7	6	98.6944		4.33495e+08	2.43614e+09	8.63698	9.3867	9.01184
12761	1112.33	13.1498	0.76105	5556.64	5556.6	5	22.2135		4.2638e+06	3.10618e+06	6.6298	6.49223	6.56101
1652	1390.18	20.2055	1.63055	5556.68	5556.7	4	136.15		1.93449e+06	1.01863e+08	6.28657	8.00801	7.14729
14420	927.134	32.8008	0.16925	5556.76	5556.8	6	51.1681		1.46604e+06	687032	6.16615	5.83698	6.00156
2730	927.286	8.98295	0.2853	5557.67	5557.7	6	0.163463		7.37554e+06	7.39261e+06	6.86779	6.8688	6.8683
4960	1390.43	18.4261	0.429567	5557.68	5557.7	4	108.74		9.38518e+06	1.22611e+06	6.97244	6.08853	6.53049
5773	1112.75	15.6793	0.389283	5558.72	5558.7	5	25.8935		4.39297e+06	3.03327e+06	6.64276	6.48191	6.56233
2969	1112.94	13.8834	0.08305	5559.68	5559.7	5	0.949152		1.17626e+06	1.16058e+06	6.0705	6.06467	6.06759
16617	927.63	29.1853	0.2921	5559.74	5559.7	6	4.11752		641289	679752	5.80705	5.83235	5.8197
1952	927.784	9.87892	2.24353	5560.66	5560.7	6	7.30027		2.79813e+07	2.52343e+07	7.44687	7.40199	7.42443
2796	1113.14	22.8448	1.19282	5560.68	5560.7	5	123.252		1.74775e+06	2.54593e+07	6.24248	7.40585	6.82416
5051	928.295	28.0608	1.37777	5563.73	5563.7	6	117.817		2.44865e+07	2.22957e+06	7.38893	6.34822	6.86857
3822	928.452	22.8573	2.33275	5564.67	5564.7	6	83.5486		1.02532e+07	3.98575e+07	7.01086	7.60051	7.30568
7533	928.786	19.2675	0.377967	5566.67	5566.7	6	45.6604		2.12716e+06	1.08882e+06	6.3278	6.03696	6.18238
2540	929.294	18.4143	0.910667	5569.72	5569.7	6	36.9393		1.70844e+07	1.00079e+07	7.2326	7.00034	7.11647
11397	929.457	24.9958	0.526133	5570.7	5570.7	6	43.0064		2.2227e+06	4.1653e+06	6.34688	6.61965	6.48326
459	929.62	13.4421	2.2417	5571.68	5571.7	6	19.7375		1.3585e+08	1.02574e+08	8.13306	8.01104	8.07205
1935	929.792	20.2656	2.19467	5572.71	5572.7	6	74.467		1.66013e+07	5.35294e+07	7.22014	7.72859	7.47437
2085	797.245	13.4421	0.708283	5573.67	5573.7	7	27.0815		1.32828e+07	9.01321e+06	7.12329	6.95488	7.03908
1454	1115.74	13.4421	0.595283	5573.68	5573.7	5	27.1263		2.70006e+07	1.83096e+07	7.43137	7.26268	7.34703
2179	929.975	14.8638	0.0948	5573.8	5573.8	6	37.3974		3.78668e+06	2.20282e+06	6.57826	6.34298	6.46062
12853	1394.67	13.2959	0.121517	5574.66	5574.7	4	18.365		642607	834412	5.80795	5.92138	5.86466
7703	1394.92	13.3695	0.0977333	5575.65	5575.6	4	9.71421		739718	644627	5.86907	5.80931	5.83919
8167	930.628	32.3543	0.1565	5577.72	5577.7	6	39.9599		970601	542937	5.98704	5.73475	5.86089
12349	1116.59	32.2101	0.24035	5577.9	5577.9	5	7.54112		1.14462e+06	1.02873e+06	6.05866	6.0123	6.03548
8817	930.799	32.8248	0.5422	5578.75	5578.7	6	41.838		3.45764e+06	1.87889e+06	6.53878	6.2739	6.40634
4863	1116.79	33.2503	0.686333	5578.91	5578.9	5	29.614		1.08576e+07	7.09769e+06	7.03573	6.85112	6.94342
5490	798.108	19.6627	0.2157	5579.71	5579.7	7	85.4132		718257	2.90896e+06	5.85628	6.46374	6.16001
1202	930.96	19.7465	3.61507	5579.71	5579.7	6	55.7223		5.54765e+07	1.27619e+08	7.74411	8.10592	7.92501
5871	1117.15	19.7465	0.433983	5580.72	5580.7	5	93.7182		1.37153e+06	6.76058e+06	6.13721	6.82998	6.48359
3996	931.129	28.1103	1.50002	5580.73	5580.7	6	109.833		2.07109e+07	2.60384e+06	7.3162	6.41561	6.86591
8984	931.628	30.2833	0.109367	5583.73	5583.7	6	31.5101		591412	930511	5.77189	5.96872	5.87031
3462	931.959	18.474	0.276667	5585.71	5585.7	6	3.79865		7.19902e+06	6.82239e+06	6.85727	6.83394	6.8456
2405	932.122	18.0921	0.321667	5586.69	5586.7	6	19.8422		3.66469e+06	4.86087e+06	6.56404	6.68671	6.62538
3473	932.291	17.8272	0.2202	5587.7	5587.7	6	38.4979		2.16385e+06	3.78259e+06	6.33523	6.57779	6.45651
1343	1397.94	17.6317	0.145383	5587.73	5587.7	4	55.5269		1.03466e+07	4.51245e+06	7.0148	6.65441	6.83461
2983	932.46	20.2656	0.326467	5588.71	5588.7	6	64.7906		1.46555e+06	3.94377e+06	6.166	6.59591	6.38096
3645	1398.19	18.8262	0.123267	5588.72	5588.7	4	99.9792		4.06633e+06	698083	6.6092	5.84391	6.22655
3729	932.799	8.78882	0.285233	5590.75	5590.8	6	7.35094		5.89094e+06	6.53693e+06	6.77018	6.81537	6.79278
1381	932.968	14.4715	1.31155	5591.76	5591.8	6	27.7995		5.33509e+07	3.5822e+07	7.72714	7.55415	7.64065
3891	933.117	18.2358	0.225583	5592.66	5592.7	6	25.3756		3.56485e+06	2.48017e+06	6.55204	6.39448	6.47326
10135	800.104	13.1498	0.245033	5593.68	5593.7	7	34.8187		1.49115e+06	901954	6.17352	5.95518	6.06435
2435	933.303	13.6698	0.1297	5593.77	5593.8	6	28.3594		1.68611e+06	1.12283e+06	6.22689	6.05031	6.1386
575	933.469	20.4465	4.39837	5594.77	5594.8	6	36.5764		2.05501e+08	3.48884e+08	8.31281	8.54268	8.42775
2418	1120.16	26.3602	1.56703	5595.76	5595.8	5	119.417		4.76362e+07	4.01858e+06	7.67794	6.60407	7.141
2057	800.402	26.2877	1.59025	5595.76	5595.8	7	135.726		3.59065e+07	737910	7.55517	5.868	6.71159
505	933.634	26.3483	3.40752	5595.76	5595.8	6	84.9547		2.2592e+08	5.63527e+07	8.35395	7.75092	8.05243
2277	933.799	15.3352	1.16515	5596.75	5596.8	6	5.07632		9.78042e+06	9.10262e+06	6.99036	6.95917	6.97476
5361	800.544	19.7225	0.528217	5596.76	5596.8	7	18.1146		5.04283e+06	3.89765e+06	6.70267	6.5908	6.64674
2133	1120.36	20.5069	2.50823	5596.76	5596.8	5	50.3907		3.48688e+07	7.34725e+07	7.54244	7.86612	7.70428
7287	1400.43	17.656	0.0849833	5597.7	5597.7	4	68.548		2.34529e+06	813973	6.3702	5.91061	6.1404
7018	800.683	27.6039	0.975233	5597.73	5597.7	7	101.092		1.02217e+07	1.69984e+06	7.00952	6.23041	6.61996
1184	933.966	27.4183	1.36573	5597.75	5597.8	6	54.7357		9.23277e+07	4.08014e+07	7.96533	7.61068	7.788
8534	1120.56	27.2824	0.45635	5597.76	5597.8	5	16.0324		3.80219e+06	4.77449e+06	6.58003	6.67893	6.62948
15711	800.822	22.081	0.873767	5598.7	5598.7	7	60.3928		2.70034e+06	1.08419e+06	6.43142	6.0351	6.23326
6670	1120.75	18.1521	0.4087	5598.71	5598.7	5	30.7307		2.6643e+06	1.71309e+06	6.42558	6.23378	6.32968
5342	934.129	29.0883	1.28922	5598.73	5598.7	6	35.193		1.29879e+07	2.15935e+07	7.11354	7.33432	7.22393
3502	934.296	23.9367	0.913233	5599.73	5599.7	6	92.3849		5.1639e+06	2.46215e+07	6.71298	7.39131	7.05215
1750	934.459	22.0688	1.90652	5600.71	5600.7	6	46.1627		4.36948e+07	2.2189e+07	7.64043	7.34614	7.49328
8649	1121.15	19.0361	0.406367	5600.72	5600.7	5	110.523		9.55222e+06	1.17147e+06	6.9801	6.06873	6.52442
4156	934.628	17.1466	0.6669	5601.72	5601.7	6	20.7985		3.32539e+06	4.47215e+06	6.52184	6.65052	6.58618
3509	1121.35	19.279	0.652433	5601.72	5601.7	5	98.1042		3.39825e+06	1.87909e+07	6.53125	7.27395	6.9026
7409	801.26	32.7037	0.460733	5601.77	5601.8	7	62.133		1.75271e+06	682712	6.24371	5.83424	6.03897
7748	801.392	18.6185	0.362833	5602.69	5602.7	7	45.1726		1.67759e+06	865334	6.22469	5.93718	6.08094
2857	1121.55	18.1879	1.17193	5602.69	5602.7	5	73.1966		6.40481e+07	2.03602e+07	7.80651	7.30878	7.55764
885	934.79	18.2596	1.48865	5602.7	5602.7	6	69.3919		2.34053e+08	7.99699e+07	8.36931	7.90293	8.13612
1178	934.958	19.3861	0.591217	5603.7	5603.7	6	110.765		7.93662e+06	6.52875e+07	6.89964	7.81483	7.35723
1699	935.303	16.2563	0.6027	5605.77	5605.8	6	123.962		2.35419e+07	1.54876e+06	7.37184	6.18998	6.78091
7366	936.32	15.8138	0.439767	5611.88	5611.9	6	76.4191		4.29406e+06	1.28132e+06	6.63287	6.10766	6.37026
1509	802.825	31.6512	0.332433	5612.73	5612.7	7	121.908		1.29578e+07	960186	7.11253	5.98236	6.54744
423	802.975	33.1771	2.65972	5613.77	5613.8	7	52.5977		2.63007e+08	1.20407e+08	8.41997	8.08065	8.25031
393	1123.76	32.8248	2.8306	5613.78	5613.8	5	28.9378		5.01285e+08	3.30985e+08	8.70009	8.51981	8.60995
2790	1404.45	32.8975	1.46678	5613.78	5613.8	4	81.8416		6.88857e+07	1.83828e+07	7.83813	7.26441	7.55127
114	936.64	33.1771	3.40878	5613.8	5613.8	6	32.6593		1.9617e+09	1.22563e+09	9.29263	9.08836	9.1905
1493	1123.95	30.2356	2.72965	5614.72	5614.7	5	8.04217		7.37764e+07	6.5837e+07	7.86792	7.81847	7.84319
6412	1404.69	9.87892	0.256617	5614.73	5614.7	4	82.4963		1.27546e+06	4.84679e+06	6.10567	6.68545	6.39556
2774	803.112	15.3705	0.0596333	5614.73	5614.7	7	26.8597		714590	1.04967e+06	5.85406	6.02105	5.93755
1625	936.798	13.7058	2.41712	5614.75	5614.7	6	12.255		5.1179e+07	6.08904e+07	7.70909	7.78455	7.74682
8137	1404.94	20.3143	0.144533	5615.74	5615.7	4	75.3763		1.0183e+06	3.34266e+06	6.00788	6.52409	6.26598
3221	1124.15	26.1311	1.99557	5615.74	5615.7	5	34.1873		5.57218e+07	3.4026e+07	7.74602	7.53181	7.63892
3141	936.969	14.2421	0.10745	5615.77	5615.8	6	49.0351		1.72007e+06	834367	6.23555	5.92136	6.07845
12816	1405.19	20.0364	0.229567	5616.73	5616.7	4	17.0157		1.77862e+06	2.26517e+06	6.25008	6.3551	6.30259
11348	1124.36	26.9645	0.832617	5616.76	5616.8	5	12.8531		3.26744e+06	3.92074e+06	6.51421	6.59337	6.55379
5354	803.678	18.1042	0.1318	5618.7	5618.7	7	16.1619		985167	1.23939e+06	5.99351	6.09321	6.04336
5678	1124.75	17.4735	0.254767	5618.73	5618.7	5	47.7575		1.11254e+06	2.24706e+06	6.04631	6.35162	6.19897
3838	1124.96	19.7225	0.5046	5619.74	5619.7	5	57.899		3.25161e+06	7.75974e+06	6.5121	6.88985	6.70097
4122	803.828	19.4699	0.445283	5619.74	5619.7	7	64.0099		1.48946e+06	3.95266e+06	6.17303	6.59689	6.38496
1057	937.792	17.924	2.50815	5620.71	5620.7	6	25.7918		1.11652e+08	7.72085e+07	8.04787	7.88767	7.96777
3672	1125.16	31.8107	0.244333	5620.78	5620.8	5	46.3041		2.06135e+06	1.04445e+06	6.31415	6.01889	6.16652
3599	937.965	26.3247	3.5548	5621.75	5621.7	6	51.7564		2.49652e+07	1.15878e+07	7.39733	7.064	7.23067
3931	1125.37	19.5667	0.157333	5621.82	5621.8	5	107.339		513849	3.75043e+06	5.71084	6.57408	6.14246
7174	1125.54	17.9595	0.0847	5622.68	5622.7	5	30.9454		505911	789332	5.70407	5.89726	5.80067
2295	938.137	31.8107	0.231917	5622.78	5622.8	6	46.1297		2.18012e+06	1.10768e+06	6.33848	6.04442	6.19145
4827	938.309	15.7644	0.220433	5623.81	5623.8	6	85.4681		3.45294e+06	851530	6.53819	5.9302	6.23419
4074	938.482	15.4768	0.2131	5624.85	5624.8	6	2.09857		1.76244e+06	1.7109e+06	6.24612	6.23323	6.23967
1569	938.629	18.6064	0.436467	5625.73	5625.7	6	66.3553		2.16054e+07	7.80564e+06	7.33456	6.89241	7.11349
2086	805.122	14.0155	0.15585	5628.8	5628.8	7	24.9933		3.40621e+06	2.38308e+06	6.53227	6.37714	6.4547
1011	939.143	14.0637	0.3471	5628.81	5628.8	6	8.17687		1.83242e+07	2.05732e+07	7.26303	7.3133	7.28816
4035	1408.94	31.8222	0.329567	5631.73	5631.7	4	50.0819		7.513e+06	3.5834e+06	6.87581	6.5543	6.71505
452	805.54	30.059	1.28135	5631.73	5631.7	7	23.6991		8.93312e+07	1.25299e+08	7.951	8.09795	8.02447
377	1127.36	30.0944	2.10865	5631.74	5631.7	5	19.2546		3.05405e+08	4.01675e+08	8.48488	8.60387	8.54438
103	939.632	30.0708	2.09628	5631.75	5631.7	6	23.8017		1.06132e+09	1.49086e+09	9.02585	9.17344	9.09964
1790	1127.55	15.4534	1.6042	5632.72	5632.7	5	35.0582		3.41457e+07	2.05794e+07	7.53334	7.31343	7.42338
1364	1409.19	30.0476	1.2822	5632.72	5632.7	4	85.7194		1.89994e+07	7.74755e+07	7.27874	7.88916	7.58395
2001	805.684	15.5234	0.331333	5632.74	5632.7	7	55.7388		2.46923e+06	5.68184e+06	6.39256	6.75449	6.57353
16348	939.798	36.8382	0.367	5632.75	5632.7	6	28.6319		589915	889418	5.77079	5.94911	5.85995
6306	805.825	16.9773	0.461667	5633.73	5633.7	7	105.495		4.22806e+06	615192	6.62614	5.78901	6.20758
4773	1409.44	15.2048	0.05965	5633.73	5633.7	4	5.37471		1.26216e+06	1.16973e+06	6.10111	6.06809	6.0846
2950	1127.75	13.8004	0.1185	5633.74	5633.7	5	18.6716		1.46261e+06	1.12144e+06	6.16513	6.04978	6.10745
8625	940.129	8.83508	0.1708	5634.73	5634.7	6	19.1435		592062	777446	5.77237	5.89067	5.83152
649	1127.96	19.11	4.38628	5634.74	5634.7	5	65.5872		9.238e+07	2.52175e+08	7.96558	8.4017	8.18364
506	1128.15	18.0203	2.49685	5635.71	5635.7	5	13.0763		5.25834e+08	4.36823e+08	8.72085	8.64031	8.68058
647	806.11	18.1042	2.23895	5635.72	5635.7	7	8.26217		1.62295e+08	1.82435e+08	8.21031	8.26111	8.23571
831	1409.94	18.3187	0.966983	5635.72	5635.7	4	63.6646		1.89055e+08	7.16787e+07	8.27659	7.85539	8.06599
148	940.295	18.5221	4.58767	5635.72	5635.7	6	16.0129		1.89514e+09	1.50963e+09	9.27764	9.17887	9.22826
2082	806.256	31.4667	0.271333	5636.74	5636.7	7	71.4847		4.15968e+06	1.3664e+06	6.61906	6.13558	6.37732
2206	1128.36	28.1345	1.633	5636.76	5636.8	5	121.854		1.89135e+07	1.4057e+06	7.27677	6.14789	6.71233
1216	1410.55	18.2596	0.2263	5638.19	5638.2	4	1.87704		8.618e+06	8.39223e+06	6.93541	6.92388	6.92964
3086	1410.8	18.582	0.0725167	5639.17	5639.2	4	28.3514		1.56277e+06	1.04082e+06	6.1939	6.01737	6.10564
3562	1411.43	18.1163	0.0479667	5641.69	5641.7	4	7.78881		1.01439e+06	1.13264e+06	6.00621	6.05409	6.03015
1144	806.964	18.4856	0.693017	5641.7	5641.7	7	48.1482		2.61192e+07	1.28513e+07	7.41696	7.10895	7.26295
1950	941.296	31.8107	0.977467	5641.74	5641.7	6	4.05479		6.14378e+06	5.80129e+06	6.78844	6.76352	6.77598
5185	1411.68	18.3067	0.106467	5642.69	5642.7	4	28.2421		1.76753e+06	1.17909e+06	6.24737	6.07155	6.15946
2344	941.474	13.6817	0.213833	5642.8	5642.8	6	2.45728		2.98291e+06	2.88102e+06	6.47464	6.45955	6.46709
2543	941.798	16.8088	0.20455	5644.74	5644.7	6	103.828		8.04433e+06	1.23309e+06	6.90549	6.09099	6.49824
3099	807.564	24.1794	0.595417	5645.9	5645.9	7	104.045		945762	6.21131e+06	5.97578	6.79318	6.38448
618	941.993	24.131	0.961017	5645.91	5645.9	6	103.067		8.32541e+06	5.30695e+07	6.92041	7.72485	7.32263
556	942.135	27.0497	1.6917	5646.77	5646.8	6	137.2		1.66959e+08	2.52986e+06	8.22261	6.4031	7.31285
2985	1130.37	27.2088	0.7593	5646.79	5646.8	5	116.729		2.9127e+07	2.786e+06	7.4643	6.44498	6.95464
1039	807.825	28.0608	0.959717	5647.73	5647.7	7	122.327		4.93292e+07	3.57133e+06	7.6931	6.55283	7.12297
279	942.296	28.0608	0.800217	5647.73	5647.7	6	97.7399		2.38992e+08	4.36506e+07	8.37838	7.63999	8.00919
2709	807.968	30.0355	0.629417	5648.72	5648.7	7	16.998		8.35772e+06	1.06413e+07	6.92209	7.02699	6.97454
727	942.463	32.1869	1.98745	5648.73	5648.7	6	73.2777		2.91591e+07	9.25487e+06	7.46477	6.96637	7.21557
1457	1130.75	28.0237	0.800217	5648.73	5648.7	5	80.329		4.42559e+07	1.21925e+07	7.64597	7.08609	7.36603
4829	1130.95	29.0883	0.7563	5649.72	5649.7	5	56.9987		6.39424e+06	1.50285e+07	6.80579	7.17692	6.99135
2071	942.631	15.4653	1.08247	5649.74	5649.7	6	7.61089		1.25075e+07	1.123e+07	7.09717	7.05038	7.07378
16404	1131.15	29.9301	0.130283	5650.73	5650.7	5	27.8278		582138	867359	5.76503	5.9382	5.85161
6702	942.797	23.9	0.550733	5650.74	5650.7	6	104.354		1.61105e+06	1.06819e+07	6.20711	7.02865	6.61788
970	942.962	30.8369	0.531533	5651.73	5651.7	6	133.526		4.67777e+07	1.34325e+06	7.67004	6.12816	6.8991
4977	943.131	15.9608	0.381383	5652.75	5652.7	6	40.0336		2.30146e+06	1.28594e+06	6.362	6.10922	6.23561
1097	1131.74	20.0482	1.66603	5653.66	5653.7	5	82.5443		3.49085e+07	1.3279e+08	7.54293	8.12317	7.83305
1904	808.674	16.8212	0.556083	5653.67	5653.7	7	132.662		532032	1.66484e+07	5.72594	7.22137	6.47365
344	943.286	19.9514	6.10815	5653.67	5653.7	6	39.6392		3.23138e+08	5.74831e+08	8.50939	8.75954	8.63446
3511	1131.94	18.6185	1.24452	5654.66	5654.7	5	82.1116		5.72152e+07	1.51808e+07	7.75751	7.1813	7.4694
6181	943.468	15.7281	0.267333	5654.76	5654.8	6	41.7837		960252	522241	5.98239	5.71787	5.85013
5693	808.959	18.7525	0.40275	5655.66	5655.7	7	93.5441		1.13465e+07	2.31199e+06	7.05486	6.36399	6.70942
4958	943.636	33.7538	0.729217	5655.77	5655.8	6	23.8516		1.25476e+07	8.92595e+06	7.09856	6.95065	7.02461
1187	943.826	15.4299	1.51462	5656.91	5656.9	6	44.2037		7.1285e+07	3.73342e+07	7.853	7.57211	7.71255
5315	943.995	25.5582	0.57335	5657.93	5657.9	6	69.8754		2.14875e+06	6.34591e+06	6.33219	6.80249	6.56734
6445	809.387	19.2191	0.35145	5658.66	5658.7	7	28.7291		1.61607e+06	1.07034e+06	6.20846	6.02952	6.11899
1390	944.284	18.8019	1.22025	5659.66	5659.7	6	76.8473		6.16396e+07	1.82359e+07	7.78986	7.26093	7.52539
1782	944.452	19.1464	0.436333	5660.67	5660.7	6	25.3298		1.09257e+07	7.60645e+06	7.03845	6.88118	6.95982
4639	944.618	17.8881	0.37485	5661.66	5661.7	6	21.1197		2.53325e+06	1.87494e+06	6.40368	6.27299	6.33833
3027	944.647	19.7349	0.119183	5661.84	5661.8	6	85.9762		1.1119e+06	4.56026e+06	6.04607	6.65899	6.35253
1829	944.799	31.9683	0.2305	5662.75	5662.8	6	92.5168		7.04238e+06	1.4722e+06	6.84772	6.16797	6.50784
2268	944.962	29.4646	0.227833	5663.73	5663.7	6	108.608		7.52846e+06	988017	6.87671	5.99476	6.43574
1522	945.129	32.1869	0.0722333	5664.73	5664.7	6	95.1666		4.15393e+06	812126	6.61846	5.90962	6.26404
7393	945.296	20.6277	0.18075	5665.73	5665.7	6	48.9605		574994	1.18394e+06	5.75966	6.07333	5.9165
6732	945.454	18.679	0.769	5666.68	5666.7	6	52.2591		1.02557e+07	4.7213e+06	7.01097	6.67406	6.84251
3326	945.627	32.0901	0.120967	5667.72	5667.7	6	76.0109		2.35874e+06	709584	6.37268	5.851	6.11184
4233	945.785	17.9843	0.192633	5668.67	5668.7	6	40.2896		1.33018e+06	2.39003e+06	6.12391	6.3784	6.25116
3550	945.955	17.8272	0.122467	5669.69	5669.7	6	65.1468		1.07211e+06	2.90351e+06	6.03024	6.46292	6.24658
7455	946.12	17.5582	0.0733833	5670.67	5670.7	6	27.9161		1.42855e+06	957545	6.1549	5.98116	6.06803
5835	946.29	16.7483	0.0726833	5671.7	5671.7	6	103.462		3.79943e+06	588957	6.57972	5.77008	6.1749
1471	946.644	14.1469	0.692767	5673.82	5673.8	6	3.00766		1.51531e+07	1.4522e+07	7.1805	7.16203	7.17126
1180	946.819	14.3034	1.34977	5674.87	5674.9	6	40.6175		7.20288e+07	3.98859e+07	7.85751	7.60082	7.72916
13162	946.968	25.4359	0.450933	5675.76	5675.8	6	16.1319		919314	1.15605e+06	5.96346	6.06298	6.01322
1371	947.127	19.0361	0.72055	5676.72	5676.7	6	111.63		6.0148e+07	7.081e+06	7.77922	6.85009	7.31466
10032	947.468	27.0257	0.500033	5678.76	5678.8	6	42.8252		2.54829e+06	1.36367e+06	6.40625	6.13471	6.27048
2421	947.797	32.1986	0.387567	5680.74	5680.7	6	64.7999		6.33222e+06	2.35273e+06	6.80156	6.37157	6.58656
4048	948.128	29.4646	0.227833	5682.73	5682.7	6	115.218		5.11753e+06	522502	6.70906	5.71809	6.21357
2830	948.293	31.9683	0.2185	5683.72	5683.7	6	98.0459		3.0386e+06	550390	6.48267	5.74067	6.11167
4572	948.451	18.0324	0.1564	5684.66	5684.7	6	45.6379		820315	1.60202e+06	5.91398	6.20467	6.05933
2342	1422.55	18.679	0.354883	5686.17	5686.2	4	75.0733		1.45484e+07	4.45858e+06	7.16282	6.6492	6.90601
2144	1422.68	18.3067	0.0476	5686.68	5686.7	4	41.8675		1.93495e+06	1.05098e+06	6.28667	6.02159	6.15413
10182	948.788	30.1408	0.293467	5686.68	5686.7	6	96.3661		3.28274e+06	622004	6.51624	5.79379	6.15502
3974	1422.8	18.3661	0.0715667	5687.18	5687.2	4	24.4384		1.61562e+06	1.13951e+06	6.20834	6.05672	6.13253
1211	948.959	16.4778	0.7134	5687.71	5687.7	6	79.8536		3.54584e+07	9.86597e+06	7.54972	6.99414	7.27193
8408	949.119	18.679	0.649767	5688.67	5688.7	6	72.6295		7.4812e+06	2.40432e+06	6.87397	6.38099	6.62748
4107	1138.75	16.3671	0.417833	5688.72	5688.7	5	82.7906		7.70985e+06	2.0161e+06	6.88705	6.30451	6.59578
1753	949.313	13.3933	0.594267	5689.84	5689.8	6	11.0367		2.55349e+07	2.18378e+07	7.40713	7.33921	7.37317
1576	949.647	14.3155	0.18155	5691.84	5691.8	6	11.6673		6.16473e+06	5.22507e+06	6.78991	6.71809	6.754
1123	949.962	19.0734	0.623517	5693.73	5693.7	6	79.3173		7.32154e+07	2.05989e+07	7.8646	7.31384	7.58922
7279	712.831	8.88025	0.1831	5694.59	5694.6	8	19.671		1.17859e+06	890755	6.07136	5.94976	6.01056
3916	950.126	31.6145	0.1722	5694.71	5694.7	6	109.256		5.15192e+06	661070	6.71197	5.82025	6.26611
6727	1139.95	19.0361	0.4295	5694.73	5694.7	5	107.567		1.46072e+07	1.98613e+06	7.16457	6.29801	6.73129
2410	950.296	32.1986	1.18535	5695.73	5695.7	6	12.267		1.26931e+07	1.06668e+07	7.10357	7.02803	7.0658
6142	950.454	18.6185	0.09675	5696.68	5696.7	6	14.4987		638144	519464	5.80492	5.71556	5.76024
9942	814.968	19.7825	0.52985	5697.73	5697.7	7	25.5036		2.11242e+06	1.46693e+06	6.32478	6.16641	6.24559
17799	1140.95	19.5062	0.145183	5699.73	5699.7	5	6.56502		562185	512306	5.74988	5.70953	5.7297
16595	950.964	32.8975	0.145817	5699.74	5699.7	6	0.794351		614860	621806	5.78878	5.79365	5.79122
3201	1141.14	18.6911	1.07537	5700.65	5700.6	5	73.5646		4.53435e+07	1.43119e+07	7.65652	7.1557	7.40611
2330	951.128	20.4342	0.266267	5700.72	5700.7	6	82.5084		1.23908e+07	3.25986e+06	7.0931	6.5132	6.80315
1234	951.282	18.8019	0.404333	5701.65	5701.7	6	81.6004		5.89901e+07	1.58229e+07	7.77078	7.19928	7.48503
1601	951.448	19.2907	0.580283	5702.65	5702.6	6	110.941		4.32273e+06	3.57897e+07	6.63576	7.55376	7.09476
2602	951.653	19.6272	0.179717	5703.88	5703.9	6	107.285		501302	3.65233e+06	5.7001	6.56257	6.13133
984	951.945	18.462	0.619933	5705.63	5705.6	6	59.0295		3.25232e+07	1.33681e+07	7.51219	7.12607	7.31913
5756	952.613	18.716	0.23205	5709.63	5709.6	6	97.968		5.66573e+06	1.02843e+06	6.75326	6.01217	6.38271
721	952.786	19.1464	2.02372	5710.67	5710.7	6	70.9711		2.70972e+08	8.9881e+07	8.43292	7.95367	8.1933
3394	1143.35	19.7225	1.46865	5711.71	5711.7	5	8.86087		3.48683e+07	3.95298e+07	7.54243	7.59692	7.56968
770	952.96	19.7225	7.49352	5711.72	5711.7	6	12.0607		1.75261e+08	2.07942e+08	8.24369	8.31794	8.28081
4249	816.967	18.9249	0.5489	5711.72	5711.7	7	123.23		1.73147e+07	1.19016e+06	7.23842	6.0756	6.65701
3911	817.11	19.7825	0.927067	5712.72	5712.7	7	0.945743		1.07979e+07	1.06544e+07	7.03334	7.02753	7.03043
2667	953.131	32.1869	0.326533	5712.74	5712.7	6	38.7833		8.79923e+06	5.01173e+06	6.94444	6.69999	6.82222
10466	1143.56	32.5349	0.216317	5712.74	5712.7	5	44.5907		1.01943e+06	530678	6.00836	5.72483	5.8666
6967	1143.75	18.462	0.180783	5713.7	5713.7	5	33.2834		2.60442e+06	1.61207e+06	6.41571	6.20739	6.31155
3332	953.296	31.6145	0.41875	5713.73	5713.7	6	124.821		9.69728e+06	604636	6.98665	5.78149	6.38407
5563	953.459	17.2074	0.60505	5714.71	5714.7	6	116.954		1.04092e+06	1.09919e+07	6.01742	7.04107	6.52925
8892	1143.95	33.1041	0.738417	5714.73	5714.7	5	75.4013		9.66055e+06	2.94153e+06	6.985	6.46857	6.72679
4103	953.96	31.9683	0.0972	5717.72	5717.7	6	47.6242		1.06936e+06	530577	6.02912	5.72475	5.87694
2079	953.988	15.4419	0.2712	5717.88	5717.9	6	6.93919		5.79383e+06	5.25184e+06	6.76297	6.72031	6.74164
952	954.293	21.0975	0.426783	5719.71	5719.7	6	134.346		989837	3.85814e+07	5.99556	7.58638	6.79097
1392	954.452	18.6304	0.3137	5720.67	5720.7	6	16.1439		1.67084e+07	1.32846e+07	7.22294	7.12335	7.17314
4553	954.493	15.2172	0.1885	5720.91	5720.9	6	82.9156		3.32099e+06	866095	6.52127	5.93757	6.22942
1383	954.64	19.5546	0.300583	5721.8	5721.8	6	112.038		1.24903e+06	1.07741e+07	6.09657	7.03238	6.56448
8539	818.525	8.8002	0.150267	5722.62	5722.6	7	32.4575		648554	1.03493e+06	5.81195	6.01491	5.91343
11079	954.778	18.7647	0.0982167	5722.62	5722.6	6	119.03		6.23055e+06	535645	6.79453	5.72888	6.2617
19125	954.946	19.1343	0.196183	5723.63	5723.6	6	4.69708		792753	847222	5.89914	5.928	5.91357
11537	1145.75	18.594	0.0843167	5723.72	5723.7	5	23.3264		580176	809372	5.76356	5.90815	5.83585
980	955.957	19.6986	3.58783	5729.7	5729.7	6	20.4987		4.8186e+07	6.45229e+07	7.68292	7.80971	7.74632
6449	1146.95	18.4498	0.180783	5729.73	5729.7	5	34.5302		1.51809e+06	922248	6.1813	5.96485	6.07307
5728	819.678	19.4699	0.0962833	5730.69	5730.7	7	15.4729		701629	874020	5.84611	5.94152	5.89381
1671	956.124	30.2955	2.10843	5730.7	5730.7	6	37.069		8.90356e+07	5.20536e+07	7.94956	7.71645	7.83301
4351	1147.15	19.6627	1.24162	5730.71	5730.7	5	28.0702		1.01814e+07	1.5224e+07	7.00781	7.18253	7.09517
4551	819.821	19.6627	0.3127	5731.69	5731.7	7	37.2529		2.4135e+06	4.13974e+06	6.38265	6.61697	6.49981
9849	1147.35	18.0683	0.0722833	5731.7	5731.7	5	14.1302		513459	627454	5.71051	5.79758	5.75404
6624	956.457	9.85527	0.395283	5732.7	5732.7	6	17.2432		3.33119e+06	2.60714e+06	6.5226	6.41616	6.46938
1101	1147.55	19.3508	1.24338	5732.7	5732.7	5	53.2119		3.1795e+07	7.01554e+07	7.50236	7.84606	7.67421
3510	819.966	19.2554	0.971983	5732.71	5732.7	7	31.3699		1.63302e+07	1.04007e+07	7.21299	7.01706	7.11503
3627	820.103	17.9119	0.423533	5733.67	5733.7	7	100.569		950031	5.6275e+06	5.97774	6.75032	6.36403
1403	1147.75	18.851	0.79775	5733.69	5733.7	5	50.9348		1.10112e+08	5.17979e+07	8.04183	7.71431	7.87807
418	956.623	18.8634	3.96688	5733.7	5733.7	6	17.24		5.49026e+08	7.01468e+08	8.73959	8.84601	8.7928
3102	1434.92	17.8881	0.0362333	5735.66	5735.7	4	83.9679		561143	2.20135e+06	5.74907	6.34269	6.04588
3119	1435.17	18.5221	0.132167	5736.66	5736.7	4	48.3704		2.69135e+06	1.31951e+06	6.42997	6.12041	6.27519
2504	957.319	14.4117	0.05985	5737.87	5737.9	6	65.3201		2.90686e+06	1.07001e+06	6.46342	6.02939	6.24641
4362	957.453	32.1986	0.326533	5738.67	5738.7	6	4.60029		2.11992e+06	2.26247e+06	6.32632	6.35458	6.34045
2661	957.951	32.4509	1.65953	5741.66	5741.7	6	24.9692		3.11115e+07	2.1774e+07	7.49292	7.33794	7.41543
3638	958.283	31.8107	0.243567	5743.65	5743.7	6	60.8564		6.05735e+06	2.41258e+06	6.78228	6.38248	6.58238
12970	958.407	10.0539	0.311783	5744.4	5744.4	6	14.7194		1.41053e+06	1.14459e+06	6.14938	6.05865	6.10402
3010	958.485	17.4735	0.533167	5744.87	5744.9	6	71.006		9.96938e+06	3.30465e+06	6.99867	6.51912	6.7589
5542	958.627	27.0987	0.63705	5745.72	5745.7	6	126.749		1.2688e+07	694191	7.10339	5.84148	6.47244
4294	958.783	32.813	0.386983	5746.66	5746.7	6	24.8611		2.37984e+06	1.66822e+06	6.37655	6.22225	6.2994
4020	958.82	17.9719	0.338433	5746.87	5746.9	6	35.2441		2.66021e+06	1.5988e+06	6.42492	6.2038	6.31436
10347	958.956	20.1332	0.361867	5747.69	5747.7	6	7.79406		1.87184e+06	1.67629e+06	6.27227	6.22435	6.24831
15310	959.13	20.218	0.19365	5748.73	5748.7	6	1.2198		946924	963401	5.97631	5.98381	5.98006
8447	959.456	30.3076	0.600183	5750.69	5750.7	6	10.1835		1.86492e+06	1.61438e+06	6.27066	6.20801	6.23933
2620	1151.34	19.9035	0.626567	5751.64	5751.6	5	113.186		3.19723e+06	2.88307e+07	6.50477	7.45986	6.98231
824	959.615	19.9035	0.638483	5751.64	5751.6	6	105.637		1.24448e+07	8.59197e+07	7.09499	7.93409	7.51454
4089	959.779	18.6064	0.0964833	5752.63	5752.6	6	3.9916		1.38907e+06	1.46976e+06	6.14273	6.16725	6.15499
8723	1151.73	18.8386	0.13545	5753.63	5753.6	5	112.506		8.24212e+06	938547	6.91604	5.97246	6.44425
16422	822.957	19.0858	0.376767	5753.65	5753.6	7	71.4546		1.53497e+06	504506	6.1861	5.70287	5.94448
3320	960.156	18.1286	0.748567	5754.89	5754.9	6	0.115099		1.04303e+07	1.04473e+07	7.0183	7.019	7.01865
1489	960.479	19.7465	0.20375	5756.83	5756.8	6	102.267		2.63695e+06	1.6412e+07	6.4211	7.21516	6.81813
5122	960.617	32.3422	0.772167	5757.66	5757.7	6	30.0402		1.12811e+07	7.32818e+06	7.05235	6.865	6.95867
2185	960.778	29.9419	1.80143	5758.62	5758.6	6	4.03263		2.90493e+07	2.74386e+07	7.46314	7.43836	7.45075
6883	960.821	17.8633	0.168933	5758.88	5758.9	6	12.3374		1.17256e+06	984388	6.06913	5.99317	6.03115
7364	961.119	32.0901	0.193183	5760.67	5760.7	6	27.0818		2.46583e+06	1.67321e+06	6.39196	6.22355	6.30776
2480	961.277	30.0007	1.24872	5761.62	5761.6	6	16.4648		2.21401e+07	1.75224e+07	7.34518	7.24359	7.29439
9177	961.446	20.0724	0.1701	5762.63	5762.6	6	8.75967		1.62395e+06	1.43451e+06	6.21057	6.1567	6.18364
19510	962.453	19.879	0.180933	5768.68	5768.7	6	17.3573		1.09899e+06	858714	6.04099	5.93385	5.98742
9337	1155.16	33.8898	0.519633	5770.78	5770.8	5	22.8579		4.28089e+06	3.0896e+06	6.63153	6.4899	6.56072
11023	825.405	33.8526	0.58125	5770.78	5770.8	7	59.8942		2.02089e+06	818403	6.30554	5.91297	6.10926
2026	962.806	33.8526	0.580067	5770.79	5770.8	6	42.3385		2.69833e+07	1.45493e+07	7.43109	7.16284	7.29697
3514	962.97	33.1771	1.23692	5771.77	5771.8	6	35.9702		1.47555e+07	8.77149e+06	7.16895	6.94307	7.05601
4101	963.147	20.7594	0.311533	5772.84	5772.8	6	101.541		1.39769e+06	8.5151e+06	6.14541	6.93019	6.5378
1134	963.3	19.7825	0.481517	5773.76	5773.8	6	110.58		5.16284e+06	4.2185e+07	6.71289	7.62516	7.16902
2394	963.624	19.2435	0.55045	5775.7	5775.7	6	111.588		4.03947e+07	4.76304e+06	7.60632	6.67788	7.1421
6297	963.78	30.1757	0.372783	5776.64	5776.6	6	9.54898		2.54337e+06	2.22163e+06	6.40541	6.34667	6.37604
18747	965.112	19.8189	0.193083	5784.63	5784.6	6	16.414		594466	750578	5.77413	5.8754	5.82476
1492	965.633	32.958	1.75842	5787.75	5787.8	6	18.7819		5.72853e+07	4.38533e+07	7.75804	7.642	7.70002
6790	965.798	20.5429	0.325217	5788.75	5788.7	6	12.1602		1.97431e+06	2.34578e+06	6.29542	6.37029	6.33285
11197	1158.76	33.5935	0.617067	5788.76	5788.8	5	26.395		5.6551e+06	3.87617e+06	6.75244	6.5884	6.67042
11490	1158.96	32.9096	0.181267	5789.75	5789.8	5	1.60409		707256	691392	5.84958	5.83972	5.84465
10888	966.135	25.2896	0.537017	5790.77	5790.8	6	50.972		1.30433e+06	613202	6.11539	5.7876	5.9515
1559	966.292	19.0485	1.56055	5791.71	5791.7	6	79.4295		8.99443e+07	2.52469e+07	7.95397	7.40221	7.67809
6898	1159.55	19.0609	0.36575	5792.69	5792.7	5	106.38		9.63598e+06	1.36263e+06	6.9839	6.13438	6.55914
11595	966.963	32.0901	0.26495	5795.74	5795.7	6	3.78823		657028	693196	5.81758	5.84086	5.82922
2657	967.607	18.582	0.6679	5799.6	5799.6	6	48.1802		3.01581e+07	1.4831e+07	7.4794	7.17117	7.32529
8043	1160.93	18.7895	0.319283	5799.61	5799.6	5	40.3128		7.98635e+06	4.44324e+06	6.90235	6.6477	6.77502
5157	967.799	20.4342	0.325817	5800.75	5800.7	6	98.0148		7.40049e+06	1.34161e+06	6.86926	6.12763	6.49844
3327	967.943	19.1464	0.2684	5801.61	5801.6	6	90.3352		2.0801e+06	9.43656e+06	6.31809	6.97481	6.64645
2554	968.798	33.1771	1.05585	5806.74	5806.7	6	25.5231		3.0801e+07	2.13831e+07	7.48857	7.33007	7.40932
2465	727.21	8.92717	0.227733	5809.62	5809.6	8	19.6639		4.67891e+06	3.53659e+06	6.67014	6.54858	6.60936
3694	830.954	8.92717	0.2054	5809.63	5809.6	7	9.13598		3.26382e+06	3.71464e+06	6.51373	6.56992	6.54182
5734	1162.94	19.0979	0.75265	5809.68	5809.7	5	119.391		2.92012e+07	2.46656e+06	7.4654	6.39209	6.92875
1075	969.288	19.0361	2.54988	5809.68	5809.7	6	73.4934		1.66739e+08	5.27011e+07	8.22204	7.72182	7.97193
8250	969.456	18.3543	0.19035	5810.69	5810.7	6	0.852188		1.04887e+06	1.06158e+06	6.02072	6.02595	6.02334
6513	969.622	17.9595	0.594967	5811.69	5811.7	6	104.722		666613	4.47094e+06	5.82387	6.6504	6.23714
2566	970.458	19.5186	0.735233	5816.71	5816.7	6	54.8553		5.47257e+06	1.24083e+07	6.73819	7.09371	6.91595
4976	832.005	13.5269	0.1456	5816.99	5817	7	49.3665		700523	1.45187e+06	5.84542	6.16193	6.00367
4550	728.336	9.20148	0.243217	5818.63	5818.6	8	52.8131		2.04543e+06	933108	6.31078	5.96993	6.14036
4588	970.832	13.2841	0.330033	5818.95	5818.9	6	6.11449		5.02169e+06	4.60545e+06	6.70085	6.66327	6.68206
4268	832.286	13.2351	0.3179	5818.95	5818.9	7	4.12697		4.36659e+06	4.62911e+06	6.64014	6.6655	6.65282
4240	970.957	18.5335	0.217083	5819.7	5819.7	6	32.7277		2.99335e+06	4.79594e+06	6.47616	6.68087	6.57852
4203	971.154	24.0943	0.315433	5820.88	5820.9	6	114.815		622327	5.99337e+06	5.79402	6.77767	6.28584
5178	972.289	19.7706	0.746933	5827.69	5827.7	6	19.639		4.73213e+06	6.25837e+06	6.67506	6.79646	6.73576
9555	1166.74	19.0734	0.692783	5828.66	5828.7	5	102.395		6.80891e+06	1.08986e+06	6.83308	6.03737	6.43522
6170	972.619	18.3661	0.0838833	5829.67	5829.7	6	19.1043		852059	649251	5.93047	5.81241	5.87144
11386	1166.94	19.7225	0.469333	5829.68	5829.7	5	33.0095		2.55481e+06	4.1106e+06	6.40736	6.61391	6.51063
1746	972.786	19.0361	2.06732	5830.67	5830.7	6	35.1051		1.12085e+08	6.75055e+07	8.04955	7.82934	7.93944
9551	972.832	32.9096	0.6309	5830.95	5830.9	6	85.171		5.06316e+06	1.2569e+06	6.70442	6.0993	6.40186
3567	1167.34	19.0858	0.996467	5831.67	5831.7	5	17.3842		2.67371e+07	2.08834e+07	7.42711	7.3198	7.37346
2850	972.953	17.8881	0.958617	5831.67	5831.7	6	124.251		2.86186e+06	4.42804e+07	6.45665	7.64621	7.05143
8863	1167.53	17.0983	0.7028	5832.63	5832.6	5	128.502		520286	1.087e+07	5.71624	7.03623	6.37624
3774	834.287	13.2959	0.3424	5832.96	5833	7	4.29934		4.95926e+06	5.27025e+06	6.69542	6.72183	6.70862
6588	1167.93	16.8212	0.144617	5834.63	5834.6	5	1.96471		1.49415e+06	1.45321e+06	6.17439	6.16233	6.16836
2359	730.462	8.90388	0.25165	5835.64	5835.6	8	14.4326		6.77059e+06	5.51663e+06	6.83063	6.74167	6.78615
3059	834.813	8.98295	0.2287	5836.64	5836.6	7	18.3399		4.42344e+06	5.74168e+06	6.64576	6.75904	6.7024
4512	973.784	27.5418	0.40875	5836.66	5836.7	6	115.863		738699	7.43609e+06	5.86847	6.87134	6.36991
3219	973.946	18.8019	0.464883	5837.63	5837.6	6	34.3396		7.97119e+06	4.85642e+06	6.90152	6.68632	6.79392
10976	975.648	30.2833	0.132383	5847.84	5847.8	6	29.8988		545550	838070	5.73683	5.92328	5.83006
5896	1171.12	16.8809	0.326067	5850.59	5850.6	5	121.086		544683	7.03108e+06	5.73614	6.84702	6.29158
5324	976.296	13.4665	0.120917	5851.73	5851.7	6	38.6362		1.22644e+06	700107	6.08865	5.84516	5.96691
5127	976.518	24.1549	0.181883	5853.07	5853.1	6	99.9759		500030	2.9124e+06	5.699	6.46425	6.08162
17126	978.278	19.1952	0.268133	5863.62	5863.6	6	56.4811		1.35464e+06	581416	6.13182	5.76449	5.94816
1820	978.805	25.7285	1.59655	5866.79	5866.8	6	131.843		2.13545e+06	6.09246e+07	6.32949	7.78479	7.05714
668	978.964	13.6583	2.90908	5867.74	5867.7	6	0.955167		6.73175e+07	6.64143e+07	7.82813	7.82226	7.82519
11760	1174.56	12.4742	1.4637	5867.77	5867.8	5	14.053		8.39073e+06	1.02423e+07	6.9238	7.0104	6.9671
2482	1174.75	13.6936	0.2381	5868.74	5868.7	5	26.2203		8.3689e+06	5.75099e+06	6.92267	6.75974	6.84121
1686	979.629	19.8671	0.432933	5871.73	5871.7	6	123.821		2.22577e+06	3.35423e+07	6.34748	7.52559	6.93654
1067	981.465	13.0763	2.55312	5882.75	5882.7	6	3.27293		1.07364e+08	1.12451e+08	8.03086	8.05096	8.04091
11061	841.538	13.1744	0.2081	5883.72	5883.7	7	48.5852		2.69834e+06	1.3184e+06	6.4311	6.12005	6.27557
5114	1177.95	13.0887	1.97913	5884.73	5884.7	5	2.44091		2.85153e+07	2.9517e+07	7.45508	7.47007	7.46257
573	981.797	13.7528	1.56535	5884.74	5884.7	6	32.7612		1.98129e+08	1.23598e+08	8.29695	8.09201	8.19448
1527	1178.15	13.9317	0.71685	5885.74	5885.7	5	25.8598		3.4004e+07	2.34907e+07	7.53153	7.3709	7.45121
3755	982.615	19.1708	0.75265	5889.65	5889.6	6	107.935		3.00758e+07	4.03898e+06	7.47822	6.60627	7.04224
1032	1181.15	13.345	1.59015	5900.73	5900.7	5	19.332		7.22527e+07	5.48747e+07	7.85885	7.73937	7.79911
2170	843.97	13.2596	0.571933	5900.74	5900.7	7	25.8243		1.57651e+07	1.08966e+07	7.1977	7.03729	7.11749
272	984.465	13.3695	2.33627	5900.75	5900.7	6	19.3195		3.1184e+08	2.36879e+08	8.49393	8.37453	8.43423
4640	1476.44	13.2351	0.304417	5901.72	5901.7	4	18.1567		5.57932e+06	4.3097e+06	6.74658	6.63445	6.69051
20136	844.544	12.7817	0.4549	5904.76	5904.8	7	27.9031		568311	847696	5.75459	5.92824	5.84141
3243	844.671	9.41195	0.538483	5905.64	5905.6	7	26.9924		5.92706e+06	8.72331e+06	6.77284	6.94068	6.85676
3518	739.339	9.30615	0.6187	5906.66	5906.7	8	12.5619		7.77146e+06	6.50348e+06	6.8905	6.81315	6.85182
6495	844.956	8.97192	0.148217	5907.64	5907.6	7	34.8192		700475	1.15806e+06	5.84539	6.06373	5.95456
2996	985.79	19.0361	0.908467	5908.7	5908.7	6	105.457		4.01367e+07	5.84701e+06	7.60354	6.76693	7.18524
7843	985.954	19.879	0.241233	5909.68	5909.7	6	46.489		826205	1.6354e+06	5.91709	6.21362	6.06536
10700	987.137	18.8758	0.3694	5916.78	5916.8	6	103.613		7.05854e+06	1.08912e+06	6.84871	6.03708	6.4429
3297	987.301	13.1254	1.96417	5917.76	5917.8	6	19.9923		4.24153e+07	3.19084e+07	7.62752	7.50391	7.56571
4733	987.624	16.8927	0.40095	5919.7	5919.7	6	110.551		9.8255e+06	1.20378e+06	6.99235	6.08055	6.53645
11156	846.687	13.064	0.269833	5919.76	5919.8	7	54.8184		2.27651e+06	1.00465e+06	6.35727	6.00201	6.17964
1674	987.791	15.2994	1.2304	5920.7	5920.7	6	70.68		4.2283e+07	1.41025e+07	7.62617	7.1493	7.38773
2459	847.1	9.20148	0.607167	5922.65	5922.6	7	33.1443		3.58332e+06	5.77707e+06	6.55429	6.76171	6.658
816	847.244	8.9608	0.869183	5923.66	5923.7	7	18.7442		1.87996e+07	2.45445e+07	7.27415	7.38995	7.33205
2904	988.45	8.98295	0.159533	5924.65	5924.7	6	66.9334		1.69443e+06	4.73958e+06	6.22902	6.67574	6.45238
17115	1186.74	19.0236	0.3057	5928.64	5928.6	5	74.4463		1.90295e+06	590407	6.27943	5.77115	6.02529
2332	989.132	26.8923	1.89735	5928.75	5928.7	6	134.479		1.9306e+06	7.67249e+07	6.28569	7.88494	7.08531
3944	989.472	19.7825	0.241333	5930.79	5930.8	6	110.28		809053	6.53918e+06	5.90798	6.81552	6.36175
12315	989.633	13.113	0.158817	5931.75	5931.8	6	27.4602		1.5174e+06	1.02394e+06	6.1811	6.01027	6.09569
1848	848.529	9.23583	0.757933	5932.65	5932.7	7	28.4153		1.822e+07	2.73828e+07	7.26055	7.43748	7.34901
1634	742.589	9.35305	0.839283	5932.66	5932.7	8	10.1811		2.04178e+07	1.76754e+07	7.31001	7.24737	7.27869
6057	989.95	9.3883	0.317183	5933.66	5933.7	6	68.4379		1.44676e+06	4.16006e+06	6.1604	6.6191	6.38975
4207	848.816	8.99457	0.19285	5934.66	5934.7	7	11.613		2.09871e+06	2.47423e+06	6.32195	6.39344	6.3577
1999	990.95	14.3279	0.334783	5939.66	5939.7	6	84.5144		2.16282e+07	5.44754e+06	7.33502	6.7362	7.03561
4751	849.814	8.72037	0.239283	5941.65	5941.6	7	5.4746		2.3756e+06	2.56693e+06	6.37577	6.40941	6.39259
10552	991.291	12.7206	0.7864	5941.7	5941.7	6	5.53247		4.57106e+06	4.22688e+06	6.66002	6.62602	6.64302
1155	850.543	26.1311	2.02083	5946.75	5946.7	7	129.708		5.94857e+06	1.37691e+08	6.77441	8.13891	7.45666
218	992.136	26.1311	2.72295	5946.77	5946.8	6	135.712		2.69934e+07	1.31031e+09	7.43126	9.11737	8.27432
528	744.839	8.99457	0.916333	5950.66	5950.7	8	13.0972		4.26329e+07	3.54057e+07	7.62975	7.54907	7.58941
695	851.103	8.94978	0.9624	5950.67	5950.7	7	17.3306		2.62605e+07	3.35956e+07	7.4193	7.52628	7.47279
2192	992.786	8.99457	0.216117	5950.67	5950.7	6	52.5348		4.34446e+06	9.47989e+06	6.63794	6.9768	6.80737
2968	992.97	18.8882	0.246533	5951.78	5951.8	6	120.277		1.05293e+07	850740	7.0224	5.9298	6.4761
950	993.288	13.3695	0.64225	5953.68	5953.7	6	27.4808		6.17765e+07	4.16742e+07	7.79082	7.61987	7.70535
4785	851.533	13.2351	0.256467	5953.68	5953.7	7	0.0371005		2.04191e+06	2.04298e+06	6.31004	6.31026	6.31015
4282	1191.94	13.3326	0.414083	5954.66	5954.7	5	39.206		6.94511e+06	3.93017e+06	6.84168	6.59441	6.71805
2016	851.817	9.15555	0.6185	5955.67	5955.7	7	40.9377		3.83906e+06	6.96717e+06	6.58422	6.84306	6.71364
3678	994.962	26.1187	2.20858	5963.73	5963.7	6	127.757		2.32086e+06	4.57177e+07	6.36565	7.66008	7.01287
3258	853.387	8.66273	0.261567	5966.66	5966.7	7	18.6705		2.95173e+06	3.84965e+06	6.47008	6.58542	6.52775
7501	995.462	28.9161	1.14472	5966.73	5966.7	6	100.34		1.69444e+06	9.97156e+06	6.22902	6.99876	6.61389
2272	746.965	8.67402	0.261567	5967.66	5967.7	8	19.1913		5.25481e+06	3.99904e+06	6.72056	6.60196	6.66126
4246	995.963	19.7706	0.241117	5969.73	5969.7	6	77.2944		845260	2.8829e+06	5.92699	6.45983	6.19341
6948	997.972	26.1311	0.642767	5981.79	5981.8	6	117.712		626147	6.84349e+06	5.79668	6.83528	6.31598
800	999.134	30.059	0.9884	5988.76	5988.8	6	103.528		2.73291e+07	1.76662e+08	7.43663	8.24714	7.84188
5280	856.688	29.3429	0.600067	5989.76	5989.8	7	99.727		1.97979e+06	1.14505e+07	6.29662	7.05883	6.67772
1288	1000.95	25.5582	2.46013	5999.68	5999.7	6	110.998		2.00288e+07	1.66179e+08	7.30165	8.22058	7.76112
4013	1001.13	13.345	0.24305	6000.71	6000.7	6	22.9953		2.68386e+06	1.93313e+06	6.42876	6.28626	6.35751
2382	859.11	28.513	1.16138	6006.72	6006.7	7	102.456		7.51015e+06	4.70042e+07	6.87565	7.67214	7.27389
357	1002.13	28.6599	2.18083	6006.73	6006.7	6	132.434		2.18138e+07	6.64719e+08	7.33873	8.82264	8.08068
1486	1202.35	28.4401	1.23433	6006.73	6006.7	5	135.567		3.12734e+06	1.4797e+08	6.49517	8.17017	7.33267
11178	1002.97	27.7522	0.235317	6011.77	6011.8	6	53.5005		1.03159e+06	2.28705e+06	6.01351	6.35928	6.18639
4288	1003.95	23.4712	1.18975	6017.63	6017.6	6	127.36		1.00144e+06	1.9142e+07	6.00062	7.28199	6.64131
5829	860.738	8.99457	0.137417	6018.12	6018.1	7	6.25173		816515	747381	5.91196	5.87354	5.89275
11285	1004.12	18.6423	0.0846833	6018.7	6018.7	6	2.78379		564650	542850	5.75178	5.73468	5.74323
4274	861.017	13.2351	0.3303	6020.07	6020.1	7	19.8972		2.60135e+06	3.45318e+06	6.4152	6.53822	6.47671
11226	1004.68	13.2959	0.158167	6022.05	6022	6	28.8163		517580	782483	5.71398	5.89347	5.80373
2634	863.158	13.4544	0.607633	6035.06	6035.1	7	11.4721		8.84878e+06	1.04112e+07	6.94688	7.0175	6.98219
6800	863.3	8.75368	0.263483	6036.05	6036	7	18.584		1.95923e+06	1.50412e+06	6.29209	6.17728	6.23468
5839	1007.98	33.0431	1.30082	6041.85	6041.9	6	90.3791		1.20104e+07	2.64467e+06	7.07956	6.42237	6.75096
7852	1008.48	32.7884	0.2908	6044.81	6044.8	6	86.9231		3.25566e+06	777018	6.51264	5.89043	6.20154
10578	1009.29	28.7579	0.268567	6049.71	6049.7	6	56.0322		985032	2.27778e+06	5.99345	6.35751	6.17548
9452	1009.46	28.5869	0.134867	6050.7	6050.7	6	53.9598		563927	1.25976e+06	5.75122	6.10029	5.92576
2628	1010.95	27.9994	0.530667	6059.64	6059.6	6	107.565		2.14472e+07	2.91629e+06	7.33137	6.46483	6.8981
12524	1011.12	29.0141	0.3543	6060.67	6060.7	6	91.6772		626236	2.93451e+06	5.79674	6.46754	6.13214
3011	760.393	13.4902	0.09605	6075.08	6075.1	8	8.24022		600994	534814	5.77887	5.7282	5.75354
10351	1016.45	26.4809	0.339067	6092.68	6092.7	6	6.11503		1.83155e+06	1.67972e+06	6.26282	6.22524	6.24403
7950	1017.45	10.1729	0.17785	6098.64	6098.6	6	70.125		506030	1.50146e+06	5.70418	6.17651	5.94035
1379	1017.97	27.4059	1.53017	6101.78	6101.8	6	135.627		2.02038e+06	9.6595e+07	6.30543	7.98495	7.14519
1426	1018.13	33.0065	2.54783	6102.76	6102.8	6	117.31		1.31043e+07	1.40618e+08	7.11741	8.14804	7.63273
5596	1018.63	28.9161	1.01317	6105.73	6105.7	6	132.859		695926	2.2292e+07	5.84256	7.34815	6.59536
8213	1018.97	31.5528	0.2213	6107.76	6107.8	6	38.4843		1.26818e+06	2.21644e+06	6.10318	6.34566	6.22442
10638	1019.47	32.4989	0.26485	6110.77	6110.8	6	88.144		567143	2.44375e+06	5.75369	6.38806	6.07087
9970	1019.95	13.0887	1.25373	6113.64	6113.6	6	43.8148		9.33357e+06	4.91815e+06	6.97005	6.6918	6.83092
914	1225.16	33.0673	1.18007	6120.78	6120.8	5	113.419		1.63097e+07	1.48431e+08	7.21245	8.17153	7.69199
258	1021.14	33.1041	4.01257	6120.78	6120.8	6	119.098		1.12752e+08	1.31584e+09	8.05212	9.1192	8.58566
1712	875.545	32.9215	2.40075	6121.77	6121.8	7	117.234		8.4023e+06	8.98515e+07	6.9244	7.95353	7.43896
1121	1225.96	33.606	0.654967	6124.78	6124.8	5	115.448		4.66321e+06	4.61172e+07	6.66869	7.66386	7.16627
798	1022.3	33.6184	0.7914	6127.78	6127.8	6	112.714		4.79961e+06	4.24891e+07	6.68121	7.62828	7.15474
260	1024.13	30.2356	4.81525	6138.73	6138.7	6	138.5		9.30496e+06	8.91731e+08	6.96871	8.95023	7.95947
991	1228.75	32.0166	2.20483	6138.73	6138.7	5	139.567		1.55196e+06	2.35178e+08	6.19088	8.3714	7.28114
1898	878.112	30.2473	1.66557	6139.73	6139.7	7	133.561		1.31224e+06	4.59085e+07	6.11801	7.66189	6.88995
946	1026.8	27.9746	0.713767	6154.73	6154.7	6	127.252		3.7688e+06	7.14619e+07	6.5762	7.85407	7.21514
3834	880.298	27.9994	0.543233	6155.03	6155	7	130.187		1.25768e+07	520193	7.09957	5.71616	6.40787
8386	1027.13	32.1869	0.3618	6156.73	6156.7	6	60.3019		1.3972e+06	3.47448e+06	6.14526	6.54089	6.34307
3517	1027.3	30.2833	0.812417	6157.73	6157.7	6	124.713		1.33999e+06	2.13438e+07	6.1271	7.32927	6.72819
2513	1029.85	27.9994	0.889167	6173.05	6173	6	114.03		2.7333e+07	2.93087e+06	7.43669	6.467	6.95184
2000	1029.96	31.8107	0.415833	6173.7	6173.7	6	44.3892		1.07538e+07	5.61572e+06	7.03156	6.74941	6.89048
1001	1030.12	32.4509	1.19673	6174.69	6174.7	6	36.0314		8.0573e+07	4.78527e+07	7.90619	7.67991	7.79305
4521	1235.95	32.4509	0.469017	6174.7	6174.7	5	45.9416		6.66011e+06	3.39398e+06	6.82348	6.53071	6.6771
11966	1030.28	29.6081	0.191633	6175.66	6175.7	6	2.96953		802385	769381	5.90438	5.88614	5.89526
6627	1030.45	30.0239	0.139967	6176.66	6176.7	6	30.7331		678421	1.05515e+06	5.8315	6.02332	5.92741
17565	883.754	13.1006	0.245783	6179.23	6179.2	7	24.1837		1.00957e+06	714710	6.00414	5.85413	5.92913
6507	774.039	13.1006	0.575683	6184.25	6184.3	8	2.54757		3.25174e+06	3.37105e+06	6.51212	6.52776	6.51994
2581	1032.8	31.8107	1.00198	6190.73	6190.7	6	5.8059		1.43691e+07	1.32358e+07	7.15743	7.12175	7.13959
1252	1032.95	30.2712	1.98562	6191.65	6191.7	6	1.84445		6.86405e+07	7.04546e+07	7.83658	7.84791	7.84224
4921	1239.35	30.0944	0.116633	6191.69	6191.7	5	37.7441		1.56194e+06	2.69919e+06	6.19366	6.43123	6.31245
7444	1239.53	29.8944	0.142133	6192.64	6192.6	5	52.3023		795152	1.72847e+06	5.90045	6.23766	6.06906
6328	1239.74	30.2119	0.251633	6193.64	6193.6	5	66.0381		1.60536e+06	4.41805e+06	6.20557	6.64523	6.4254
3416	1033.78	30.8741	0.5564	6196.65	6196.6	6	113.685		1.26288e+07	1.37308e+06	7.10136	6.1377	6.61953
7819	775.79	13.113	0.392667	6198.26	6198.3	8	11.0882		4.31067e+06	3.68385e+06	6.63454	6.5663	6.60042
7283	689.813	13.1983	0.502483	6199.25	6199.3	9	8.91083		3.42783e+06	3.88885e+06	6.53502	6.58982	6.56242
9119	1034.28	29.6679	0.3117	6199.65	6199.7	6	2.48128		879653	849317	5.94431	5.92907	5.93669
4857	1035.61	27.0376	1.02072	6207.64	6207.6	6	122.687		1.13577e+07	805633	7.05529	5.90614	6.48071
10014	1035.95	29.0264	0.244083	6209.64	6209.6	6	15.2869		710247	882404	5.85141	5.94567	5.89854
13003	691.589	13.0887	0.355567	6215.24	6215.2	9	5.47202		1.60185e+06	1.48251e+06	6.20462	6.171	6.18781
5030	1037.62	33.0431	1.05207	6219.68	6219.7	6	89.9288		4.32558e+06	1.94343e+07	6.63604	7.28857	6.96231
4649	889.538	9.99552	0.437717	6219.72	6219.7	7	12.1039		3.54032e+06	4.20305e+06	6.54904	6.62356	6.5863
10970	1037.8	32.6433	0.301183	6220.75	6220.7	6	104.813		645586	4.3423e+06	5.80995	6.63772	6.22384
8875	1037.96	32.1019	0.44585	6221.73	6221.7	6	108.303		742007	5.595e+06	5.87041	6.7478	6.3091
7013	889.986	9.55302	0.141283	6222.85	6222.9	7	9.42982		1.36381e+06	1.55868e+06	6.13475	6.19276	6.16376
2893	1041.85	28.0732	0.270783	6245.08	6245.1	6	111.361		1.08823e+07	1.29409e+06	7.03672	6.11197	6.57434
6431	893.99	9.41195	0.351867	6250.88	6250.9	7	14.6759		1.86923e+06	2.30211e+06	6.27166	6.36213	6.3169
4027	1047.13	34.1125	0.63105	6276.77	6276.8	6	102.402		2.24445e+06	1.40249e+07	6.35111	7.1469	6.749
3689	1050.13	34.0384	0.816	6294.75	6294.8	6	115.224		1.89504e+06	1.85651e+07	6.27762	7.2687	6.77316
10599	1052.97	12.6834	2.00593	6311.77	6311.8	6	19.5901		1.17687e+07	1.55535e+07	7.07073	7.19183	7.13128
16149	1053.14	12.1419	0.998067	6312.78	6312.8	6	83.8581		778836	3.04806e+06	5.89145	6.48402	6.18773
18502	1263.76	12.1051	0.664817	6313.77	6313.8	5	65.5753		962598	2.62709e+06	5.98345	6.41948	6.20146
7840	1054.29	26.4089	0.423767	6319.68	6319.7	6	116.967		8.90302e+06	842590	6.94954	5.92562	6.43758
11648	903.962	16.4288	0.430417	6320.69	6320.7	7	65.5097		1.07134e+06	2.92041e+06	6.02993	6.46544	6.24768
3623	1055.8	13.1983	0.684783	6328.76	6328.8	6	54.1466		1.32035e+07	5.89222e+06	7.12069	6.77028	6.94548
9804	793.247	10.1252	0.34455	6337.92	6337.9	8	19.5973		1.04084e+06	787480	6.01738	5.89624	5.95681
1524	906.607	32.547	1.47623	6339.2	6339.2	7	82.3005		3.59801e+07	9.50813e+06	7.55606	6.9781	7.26708
3347	1057.55	32.4989	0.759367	6339.23	6339.2	6	87.1847		1.25134e+07	2.96881e+06	7.09738	6.47258	6.78498
4410	906.89	30.1173	0.246583	6341.18	6341.2	7	82.4282		845656	3.20884e+06	5.92719	6.50635	6.21677
610	909.173	30.0944	1.59907	6357.16	6357.2	7	36.3717		4.77411e+07	8.08002e+07	7.67889	7.90741	7.79315
9457	909.311	31.8222	0.256	6358.13	6358.1	7	0.162363		657528	656020	5.81791	5.81692	5.81742
1531	795.776	30.0476	0.6535	6358.15	6358.1	8	19.3822		8.40336e+06	1.10726e+07	6.92445	7.04425	6.98435
1313	1060.7	30.1879	1.06305	6358.15	6358.1	6	65.0847		1.48964e+07	4.02978e+07	7.17308	7.60528	7.38918
8242	909.747	28.9161	0.195783	6361.18	6361.2	7	42.5617		808664	1.50497e+06	5.90777	6.17753	6.04265
4783	1063.47	26.0576	0.825383	6374.79	6374.8	6	80.6606		5.21602e+06	1.90647e+07	6.71734	7.28023	6.99878
4222	799.999	9.86692	0.221983	6391.93	6391.9	8	26.4911		1.20021e+06	821500	6.07926	5.91461	5.99693
1891	922.97	26.4931	1.71553	6453.74	6453.7	7	111.715		9.60302e+06	8.18314e+07	6.98241	7.91292	7.44766
507	1085.45	25.9847	2.78185	6506.68	6506.7	6	133.395		1.67555e+07	5.73688e+08	7.22416	8.75868	7.99142
1696	930.672	25.8997	2.01642	6507.65	6507.7	7	98.8844		1.25384e+07	7.08335e+07	7.09824	7.85024	7.47424
3955	931.681	28.513	0.940483	6514.72	6514.7	7	53.1603		7.744e+06	1.70725e+07	6.88897	7.2323	7.06063
1959	1089.46	27.6163	0.556783	6530.73	6530.7	6	132.386		1.06527e+06	3.22815e+07	6.02746	7.50895	6.76821
5600	1089.8	28.0608	0.490833	6532.73	6532.7	6	123.355		646580	9.47615e+06	5.81062	6.97663	6.39363
9417	1090.02	39.6998	0.419483	6534.05	6534	6	83.4657		4.4957e+06	1.15859e+06	6.6528	6.06393	6.35836
17253	1091.68	39.7244	0.35775	6544.05	6544.1	6	58.6154		2.33243e+06	965517	6.36781	5.98476	6.17628
2013	1092.45	29.4525	1.06198	6548.68	6548.7	6	137.616		994647	7.29334e+07	5.99767	7.86293	6.9303
11455	1092.78	28.1345	0.245483	6550.66	6550.7	6	102.87		587378	3.72213e+06	5.76892	6.57079	6.16985
5208	1093.13	26.9168	1.43527	6552.73	6552.7	6	126.36		1.46672e+06	2.60778e+07	6.16635	7.41627	6.79131
17356	1094.35	37.9628	0.184217	6560.06	6560.1	6	51.217		1.65672e+06	775771	6.21925	5.88973	6.05449
5581	1094.52	38.5589	0.718383	6561.08	6561.1	6	12.0923		5.30877e+06	4.47242e+06	6.72499	6.65054	6.68777
7945	1095.02	38.4975	0.218033	6564.08	6564.1	6	2.38466		1.40006e+06	1.44809e+06	6.14615	6.16079	6.15347
953	1095.45	28.5253	1.73903	6566.64	6566.6	6	138.431		2.38364e+06	2.23042e+08	6.37724	8.34839	7.36281
5237	940.015	39.712	0.529733	6573.05	6573.1	7	122.527		9.60967e+06	687901	6.98271	5.83753	6.41012
2203	1096.52	39.712	0.602867	6573.06	6573.1	6	125.936		2.80349e+07	1.62379e+06	7.4477	6.21053	6.82911
4064	942.445	39.5038	0.453	6590.07	6590.1	7	99.5257		1.21736e+07	2.11673e+06	7.08542	6.32566	6.70554
1584	1099.35	39.5405	0.675267	6590.07	6590.1	6	111.582		4.06735e+07	4.79712e+06	7.60931	6.68098	7.14515
3329	942.587	39.8111	0.482483	6591.06	6591.1	7	24.1155		8.09207e+06	1.14192e+07	6.90806	7.05763	6.98285
1528	1099.52	39.8111	0.482483	6591.06	6591.1	6	0.334139		2.31302e+07	2.32398e+07	7.36418	7.36623	7.36521
7785	1099.86	38.7422	0.195883	6593.09	6593.1	6	3.87559		593926	627396	5.77373	5.79754	5.78564
5801	944.159	39.6382	0.529483	6602.07	6602.1	7	110.742		8.09202e+06	984516	6.90806	5.99322	6.45064
2859	1101.35	39.6382	0.35775	6602.07	6602.1	6	125.169		1.78325e+07	1.08712e+06	7.25121	6.03628	6.64374
3948	1101.76	18.462	0.33745	6604.51	6604.5	6	28.542		4.17966e+06	2.77588e+06	6.62114	6.4434	6.53227
3932	1102.02	39.8111	0.235517	6606.06	6606.1	6	104.08		4.16047e+06	632810	6.61914	5.80127	6.21021
7077	1102.26	18.4021	0.0720333	6607.53	6607.5	6	38.408		1.01478e+06	581308	6.00637	5.76441	5.88539
3020	1102.52	39.6382	0.60275	6609.07	6609.1	6	125.542		1.7359e+07	1.03254e+06	7.23952	6.01391	6.62672
1342	1102.64	27.2329	1.31087	6609.77	6609.8	6	139.687		624268	1.01161e+08	5.79537	8.00501	6.90019
3391	1102.97	32.8975	0.692117	6611.75	6611.7	6	110.242		2.8041e+06	2.26335e+07	6.44779	7.35475	6.90127
375	1103.77	18.51	3.00412	6616.55	6616.6	6	2.60999		3.0132e+08	2.904e+08	8.47903	8.463	8.47101
3986	946.298	39.4181	0.638283	6617.04	6617	7	57.1062		5.4863e+06	2.33005e+06	6.73928	6.36736	6.55332
1919	1103.85	39.7244	0.469783	6617.07	6617.1	6	13.1113		2.00408e+07	1.66401e+07	7.30192	7.22116	7.26154
936	946.372	18.5578	0.931917	6617.55	6617.6	7	9.16982		5.45541e+07	4.79103e+07	7.73683	7.68043	7.70863
2308	1324.52	18.4143	0.626583	6617.56	6617.6	5	52.2675		3.54861e+07	1.6334e+07	7.55006	7.21309	7.38158
3242	946.445	39.7244	1.05922	6618.07	6618.1	7	17.8141		1.23026e+07	9.54992e+06	7.09	6.98	7.035
2261	1104.02	39.5157	0.614267	6618.08	6618.1	6	39.3328		2.49107e+07	1.40694e+07	7.39639	7.14827	7.27233
19060	1324.82	39.7244	0.198017	6619.06	6619.1	5	13.2404		856294	709681	5.93262	5.85106	5.89184
10997	946.59	38.7422	0.13475	6619.08	6619.1	7	9.87066		638110	733868	5.8049	5.86562	5.83526
1637	1104.6	19.8069	1.33747	6621.56	6621.6	6	95.3967		1.22014e+07	6.27819e+07	7.08641	7.79783	7.44212
596	1105.64	33.2135	2.62205	6627.78	6627.8	6	129.449		2.60474e+07	5.89322e+08	7.41576	8.77035	8.09306
5607	947.972	33.2379	0.796417	6628.75	6628.8	7	84.4201		3.07212e+06	1.21719e+07	6.48744	7.08536	6.7864
982	1327.12	20.7117	0.614833	6630.55	6630.6	5	139.742		507213	8.49359e+07	5.70519	7.92909	6.81714
629	948.229	20.7476	1.3379	6630.55	6630.6	7	124.856		6.22713e+06	1.00099e+08	6.79429	8.00043	7.39736
207	1106.1	20.7237	1.8549	6630.56	6630.6	6	128.337		2.68948e+07	5.54472e+08	7.42967	8.74388	8.08677
1304	948.372	19.3508	1.91228	6631.55	6631.6	7	107.129		9.97259e+07	1.37591e+07	7.99881	7.13859	7.5687
4474	1106.6	18.3543	0.0718333	6633.54	6633.5	6	6.89093		1.16301e+06	1.05494e+06	6.06558	6.02323	6.04441
3346	1106.68	39.6258	0.391683	6634.01	6634	6	62.9374		1.17702e+07	4.52034e+06	7.07078	6.65517	6.86298
8844	948.731	40.0465	0.4826	6634.07	6634.1	7	57.7129		1.41122e+06	3.35714e+06	6.14959	6.52597	6.33778
3477	1106.97	32.8372	0.144917	6635.75	6635.7	6	79.3753		872810	3.10597e+06	5.94092	6.4922	6.21656
5441	1108.46	27.9374	0.986867	6644.72	6644.7	6	80.9011		7.23224e+06	2.65678e+07	6.85927	7.42436	7.14181
656	1108.63	32.1745	2.22833	6645.71	6645.7	6	109.324		5.25442e+07	4.1048e+08	7.72052	8.61329	8.16691
921	1108.79	30.3076	0.764517	6646.69	6646.7	6	124.558		7.91828e+06	1.24891e+08	6.89863	8.09653	7.49758
521	950.657	18.4378	1.30752	6647.55	6647.5	7	11.0871		1.17673e+08	1.37693e+08	8.07067	8.13891	8.10479
910	1330.52	18.3783	1.29583	6647.56	6647.6	5	25.3753		1.20063e+08	8.35317e+07	8.07941	7.92185	8.00063
5196	1108.97	30.9237	0.173167	6647.8	6647.8	6	12.096		7.5992e+06	9.02073e+06	6.88077	6.95524	6.918
158	1109.1	18.4498	3.68848	6648.56	6648.6	6	22.6054		8.37765e+08	6.06851e+08	8.92312	8.78308	8.8531
3262	951.094	19.7706	0.375017	6650.61	6650.6	7	124.97		503602	8.15478e+06	5.70209	6.91141	6.30675
3369	1109.63	31.4056	0.0496667	6651.73	6651.7	6	80.2704		550979	1.99748e+06	5.74114	6.30048	6.02081
19793	1109.86	39.8608	0.334117	6653.11	6653.1	6	41.539		1.07292e+06	585734	6.03057	5.7677	5.89913
1226	1110.1	19.7104	1.28852	6654.56	6654.6	6	98.6217		1.02416e+07	5.74406e+07	7.01037	7.75922	7.38479
7000	951.739	38.3524	0.0966667	6655.12	6655.1	7	27.5524		641345	951712	5.80709	5.97851	5.8928
10157	951.884	37.4615	0.305983	6656.14	6656.1	7	14.8429		1.12508e+06	911348	6.05118	5.95968	6.00543
1612	1110.77	20.9034	1.21592	6658.56	6658.6	6	79.5003		6.24992e+07	1.75176e+07	7.79587	7.24348	7.51967
5791	952.373	20.9394	1.0221	6659.56	6659.6	7	64.3438		9.64305e+06	3.61219e+06	6.98421	6.55777	6.77099
1089	1111.3	27.9622	2.41443	6661.74	6661.7	6	133.45		2.4474e+06	8.43974e+07	6.3887	7.92633	7.15752
3443	1111.46	28.5017	1.11033	6662.72	6662.7	6	119.026		2.85271e+06	3.31756e+07	6.45526	7.52082	6.98804
2643	1111.62	32.813	2.04522	6663.67	6663.7	6	55.2703		2.76017e+07	6.30175e+07	7.44094	7.79946	7.6202
8222	1112.11	21.3178	0.627367	6666.6	6666.6	6	70.4212		4.46502e+06	1.49647e+06	6.64982	6.17507	6.41245
9173	953.596	39.111	0.3701	6668.12	6668.1	7	80.5638		2.67845e+06	734301	6.42788	5.86587	6.14688
10621	953.738	38.7786	0.2568	6669.11	6669.1	7	1.7908		841395	820352	5.925	5.914	5.9195
5786	953.882	38.6443	0.183183	6670.12	6670.1	7	3.81857		1.33769e+06	1.26735e+06	6.12636	6.1029	6.11463
3951	954.025	38.4258	0.681917	6671.13	6671.1	7	27.4152		3.89761e+06	5.77214e+06	6.5908	6.76134	6.67607
4998	1112.87	38.2555	0.339933	6671.16	6671.2	6	6.90592		1.95705e+06	2.158e+06	6.2916	6.33405	6.31283
5387	954.167	37.8285	0.5393	6672.12	6672.1	7	26.9937		6.79574e+06	4.61729e+06	6.83224	6.66439	6.74831
5649	954.371	23.2378	0.946467	6673.55	6673.5	7	52.6592		7.68555e+06	3.51496e+06	6.88567	6.54592	6.7158
1941	1113.27	23.262	2.97925	6673.55	6673.6	6	4.88534		4.31844e+07	4.03004e+07	7.63533	7.60531	7.62032
8450	954.515	23.7657	0.42695	6674.56	6674.6	7	98.2916		938687	5.21717e+06	5.97252	6.71743	6.34498
8778	954.738	37.6818	0.220767	6676.12	6676.1	7	41.3481		1.48413e+06	812616	6.17147	5.90989	6.04068
2425	1114.1	23.8268	1.01158	6678.56	6678.6	6	89.9894		2.61854e+06	1.17817e+07	6.41806	7.07121	6.74463
436	1114.29	33.1771	2.74502	6679.7	6679.7	6	56.7211		2.16514e+08	5.06499e+08	8.33549	8.70458	8.52003
2053	1337.14	33.1649	2.22903	6680.69	6680.7	5	55.3206		4.3364e+07	9.90876e+07	7.63713	7.99602	7.81657
2583	955.533	33.1771	1.3115	6681.68	6681.7	7	24.5336		1.83944e+07	2.61159e+07	7.26468	7.41691	7.34079
9899	955.597	39.111	0.222683	6682.13	6682.1	7	61.2658		1.957e+06	773923	6.29159	5.8887	6.09014
7725	955.742	36.128	0.57745	6683.14	6683.1	7	28.6851		2.93355e+06	4.4264e+06	6.46739	6.64605	6.55672
11432	1114.95	26.4089	0.254233	6683.63	6683.6	6	17.1279		2.20652e+06	2.81464e+06	6.34371	6.44942	6.39657
7427	955.881	35.144	0.232617	6684.11	6684.1	7	22.1022		2.53789e+06	1.85183e+06	6.40447	6.2676	6.33604
3016	956.026	37.6452	1.981	6685.13	6685.1	7	11.7841		2.84032e+07	2.40338e+07	7.45337	7.38082	7.4171
8024	1338.55	33.6184	0.0987	6687.69	6687.7	5	18.5028		847952	651740	5.92837	5.81407	5.87122
10796	956.597	35.7593	0.319067	6689.13	6689.1	7	22.7633		732504	1.01355e+06	5.86481	6.00585	5.93533
779	1115.94	21.012	1.17715	6689.57	6689.6	6	86.6621		1.76593e+08	4.23973e+07	8.24697	7.62734	7.93716
2926	956.795	22.1306	1.07118	6690.52	6690.5	7	90.8955		7.50614e+06	3.45131e+07	6.87542	7.53798	7.2067
751	1116.1	22.1427	1.75953	6690.57	6690.6	6	107.894		2.99074e+07	2.22393e+08	7.47578	8.34712	7.91145
[truncated: 802 more rows]

## Sheet: Supp.Table_2
Supplementary Table 2. Cleaved peptides identified from multiple enzyme digestion and LC-MS/MS analysis of the Acanthoscurria rondoniae peptidomic venom fraction. Identification performed in PEAKS Studio 7.5.
Protein Group	Protein ID	Protein Accession	Peptide	Unique	-10lgP	Mass	Length	ppm	m/z	z	RT	Area	Scan	#Spec	Start	End	PTM	AScore
3	1	comp117964_c0_seq1.p1	K.HANQC(+57.02)VFDHDC(+57.02)NKC(+57.02)R.R	Y	94.95	1959.79	15	-0.4	654.27	3	8.92	45700000	F2:3266	5	172	186	Carbamidomethylation	C5:Carbamidomethylation:1000.00;C11:Carbamidomethylation:1000.00;C14:Carbamidomethylation:1000.00
3	1	comp117964_c0_seq1.p1	D.DELAAVAQKHANQC(+57.02)VF.D	Y	94.37	1799.86	16	1.1	900.939	2	20.75	45700000	F4:8755	11	163	178	Carbamidomethylation	C14:Carbamidomethylation:1000.00
3	1	comp117964_c0_seq1.p1	R.RVKNFGVGQNLFKR.N	Y	93.81	1661.95	14	0.6	416.494	4	11.41	143000000	F2:4566	11	187	200
3	1	comp117964_c0_seq1.p1	R.YSKDHTFC(+57.02)LPPKSSC(+57.02)TILK.S	Y	93.5	2281.12	19	1.2	571.289	4	15.67	39700000	F2:6657	8	100	118	Carbamidomethylation	C8:Carbamidomethylation:1000.00;C15:Carbamidomethylation:1000.00
3	1	comp117964_c0_seq1.p1	R.TGPQVDGQAVAGTAN(+.98)AIFELPALPGR.S	Y	91.92	2550.31	26	1.6	851.111	3	41.02	4270000	F2:19056	40	400	425	Deamidation (NQ)	N15:Deamidation (NQ):50.34
3	1	comp117964_c0_seq1.p1	K.HANQC(+57.02)VFDHDC(+57.02)NK.C	Y	91.9	1643.66	13	0.5	548.893	3	9.08	292000000	F2:3356	7	172	184	Carbamidomethylation	C5:Carbamidomethylation:1000.00;C11:Carbamidomethylation:1000.00
3	1	comp117964_c0_seq1.p1	R.YSKDHTFC(+57.02)LPPK.S	Y	89.54	1491.72	12	3.1	746.869	2	10.33	3510000	F2:4022	125	100	111	Carbamidomethylation	C8:Carbamidomethylation:1000.00
3	1	comp117964_c0_seq1.p1	W.DDELAAVAQKHA.N	Y	86.87	1266.62	12	1.2	634.318	2	12.72	87800000	F4:4830	19	162	173
3	1	comp117964_c0_seq1.p1	R.VKNFGVGQNLFKR.N	Y	85.53	1505.85	13	-0.5	502.956	3	14.68	4440000	F2:6176	8	188	200
3	1	comp117964_c0_seq1.p1	W.DDELAAVAQKHANQC(+57.02)VF.D	Y	84.67	1914.89	17	0.2	958.452	2	23.01	35800000	F4:9859	13	162	178	Carbamidomethylation	C15:Carbamidomethylation:1000.00
3	1	comp117964_c0_seq1.p1	R.VKNFGVGQNLFK.R	Y	83.55	1349.75	12	0.9	675.881	2	17.42	50500000	F2:7514	10	188	199
3	1	comp117964_c0_seq1.p1	D.DELAAVAQKHA.N	Y	83.48	1151.59	11	0.8	576.804	2	10.59	205000000	F4:3754	8	163	173
3	1	comp117964_c0_seq1.p1	R.RVQ(sub K)NFGVGQNLFKR.N	Y	81.86	1661.91	14	2.4	554.979	3	15.59	47700000	F2:6618	7	187	200	Mutation
3	1	comp117964_c0_seq1.p1	K.SGISDSDKETIVR.V	Y	81.01	1405.7	13	1.6	469.576	3	10.45	76800000	F2:4081	11	119	131
3	1	comp117964_c0_seq1.p1	E.TIVRVHNE.L	Y	79.89	966.525	8	0.1	484.27	2	8.88	245000000	F10:3611	8	128	135
3	1	comp117964_c0_seq1.p1	K.SGISDSDKETIVRVHNELR.S	Y	79.53	2154.1	19	-1.3	431.827	5	14.63	4260000	F2:6152	3	119	137
3	1	comp117964_c0_seq1.p1	R.Q(-17.03)M(+15.99)VWDDELAAVAQK.H	Y	79.5	1601.74	14	0.7	801.878	2	35.7	9200000	F2:16464	8	158	171	Pyro-glu from Q; Oxidation (M)	Q1:Pyro-glu from Q:1000.00;M2:Oxidation (M):1000.00
3	1	comp117964_c0_seq1.p1	K.SSC(+57.02)TILKSGISDSDKETIVR.V	Y	78.77	2195.11	20	0.6	549.785	4	15.57	6650000	F1:6775	1	112	131	Carbamidomethylation	C3:Carbamidomethylation:1000.00
3	1	comp117964_c0_seq1.p1	G.S(+42.01)C(+57.02)PALYLRYSK.D	Y	78.45	1398.7	11	1.3	700.356	2	22.88	4360000	F4:9792	4	92	102	Acetylation (N-term); Carbamidomethylation	S1:Acetylation (N-term):1000.00;C2:Carbamidomethylation:1000.00
3	1	comp117964_c0_seq1.p1	K.VPTAPIC(+57.02)FKIDYR.T	Y	78.37	1578.82	13	1.6	527.282	3	24.68	2900000	F2:11081	2	387	399	Carbamidomethylation	C7:Carbamidomethylation:1000.00
3	1	comp117964_c0_seq1.p1	R.Q(-17.03)MVWDDELAAVAQK.H	Y	77.7	1585.74	14	1.1	793.88	2	40.32	18000000	F2:18715	7	158	171	Pyro-glu from Q	Q1:Pyro-glu from Q:1000.00
3	1	comp117964_c0_seq1.p1	R.NPFSVPAQPTWDYAVR.D	Y	77.18	1846.9	16	0.8	616.641	3	32.04	9580000	F1:14851	3	201	216
3	1	comp117964_c0_seq1.p1	R.GNAC(+57.02)TNC(+57.02)PLN(+.98)SC(+57.02)C(+57.02)GN(+.98)SC(+57.02)SGGTRYPGLC(+57.02)R.I	Y	77.18	3151.21	28	3.8	1051.41	3	16.06		F1:7015	12	292	319	Carbamidomethylation; Deamidation (NQ)	C4:Carbamidomethylation:1000.00;C7:Carbamidomethylation:1000.00;N10:Deamidation (NQ):16.51;C12:Carbamidomethylation:1000.00;C13:Carbamidomethylation:1000.00;N15:Deamidation (NQ):9.99;C17:Carbamidomethylation:1000.00;C27:Carbamidomethylation:1000.00
3	1	comp117964_c0_seq1.p1	G.GSC(+57.02)PALYLRYSK.D	Y	76.64	1413.71	12	2.7	707.863	2	14.86	7180000	F5:6384	17	91	102	Carbamidomethylation	C3:Carbamidomethylation:1000.00
3	1	comp117964_c0_seq1.p1	R.GNAC(+57.02)TNC(+57.02)PLN(+.98)SC(+57.02)C(+57.02)GNSC(+57.02)SGGTRYPGLC(+57.02)R.I	Y	76.59	3150.23	28	2.1	1051.08	3	14.74		F2:6207	8	292	319	Carbamidomethylation; Deamidation (NQ)	C4:Carbamidomethylation:1000.00;C7:Carbamidomethylation:1000.00;N10:Deamidation (NQ):0.00;C12:Carbamidomethylation:1000.00;C13:Carbamidomethylation:1000.00;C17:Carbamidomethylation:1000.00;C27:Carbamidomethylation:1000.00
3	1	comp117964_c0_seq1.p1	E.TWRVGC(+57.02)GYSVYKAGS.G	Y	76.49	1689.79	15	0	564.272	3	16.92	4570000	F10:7648	2	253	267	Carbamidomethylation	C6:Carbamidomethylation:1000.00
3	1	comp117964_c0_seq1.p1	R.TGPQVDGQ(+.98)AVAGTAN(+.98)AIFELPALPGR.S	Y	76.24	2551.29	26	8.8	851.445	3	40.63		F2:18864	14	400	425	Deamidation (NQ)	Q8:Deamidation (NQ):19.86;N15:Deamidation (NQ):67.73
3	1	comp117964_c0_seq1.p1	K.NFGVGQNLFKR.N	Y	76.04	1278.68	11	0.1	427.235	3	17.43		F2:7522	12	190	200
3	1	comp117964_c0_seq1.p1	I.DYRTGPQV.D	Y	76.03	934.451	8	1.5	468.233	2	11.12	30000000	F4:4028	3	397	404
3	1	comp117964_c0_seq1.p1	R.GNAC(+57.02)TNC(+57.02)PLNSC(+57.02)C(+57.02)GN(+.98)SC(+57.02)SGGTRYPGLC(+57.02)R.I	Y	75.15	3150.23	28	3.4	1051.09	3	15.18		F1:6584	1	292	319	Carbamidomethylation; Deamidation (NQ)	C4:Carbamidomethylation:1000.00;C7:Carbamidomethylation:1000.00;C12:Carbamidomethylation:1000.00;C13:Carbamidomethylation:1000.00;N15:Deamidation (NQ):0.00;C17:Carbamidomethylation:1000.00;C27:Carbamidomethylation:1000.00
3	1	comp117964_c0_seq1.p1	K.DHTFC(+57.02)LPPK.S	Y	74.74	1113.53	9	-0.2	557.771	2	11.61	3920000	F2:4664	5	103	111	Carbamidomethylation	C5:Carbamidomethylation:1000.00
3	1	comp117964_c0_seq1.p1	R.TGPQ(+.98)VDGQAVAGTAN(+.98)AIFELPALPGR.S	Y	74.15	2551.29	26	8.5	851.445	3	40.53		F2:18817	7	400	425	Deamidation (NQ)	Q4:Deamidation (NQ):25.11;N15:Deamidation (NQ):52.22
3	1	comp117964_c0_seq1.p1	R.QMVWDDELAAVAQK.H	Y	74.11	1602.77	14	1	802.394	2	30.57	5750000	F2:13962	3	158	171
3	1	comp117964_c0_seq1.p1	E.LSARPGPC(+57.02)	Y	74.02	856.423	8	-0.7	429.218	2	9.52		F10:3961	6	474	481	Carbamidomethylation	C8:Carbamidomethylation:1000.00
3	1	comp117964_c0_seq1.p1	E.TWRVGC(+57.02)GYSVYKAG.S	Y	74.01	1602.76	14	0.3	535.261	3	16.83	18000000	F10:7605	4	253	266	Carbamidomethylation	C6:Carbamidomethylation:1000.00
3	1	comp117964_c0_seq1.p1	K.HANQ(+.98)C(+57.02)VFDHDC(+57.02)NKC(+57.02)R.R	Y	73.97	1960.77	15	1	491.201	4	9.49	25800000	F1:3703	1	172	186	Deamidation (NQ); Carbamidomethylation	Q4:Deamidation (NQ):11.06;C5:Carbamidomethylation:1000.00;C11:Carbamidomethylation:1000.00;C14:Carbamidomethylation:1000.00
3	1	comp117964_c0_seq1.p1	K.DHTFC(+57.02)LPPKSSC(+57.02)TILKSGIS.D	Y	73.82	2247.1	20	1.1	562.784	4	25.27	14200000	F4:10963	14	103	122	Carbamidomethylation	C5:Carbamidomethylation:1000.00;C12:Carbamidomethylation:1000.00
3	1	comp117964_c0_seq1.p1	K.GAPAQYLEFSELSAR.P	Y	73.61	1637.8	15	2.4	819.912	2	29.29	36300000	F2:13339	11	463	477
3	1	comp117964_c0_seq1.p1	S.GGS(+117.00)C(+57.02)PALYLRYSK.D	Y	73.55	1587.73	13	0.2	794.871	2	24.02	20700000	F4:10350	13	90	102	Phospho-propargylamine; Carbamidomethylation	S3:Phospho-propargylamine:119.54;C4:Carbamidomethylation:1000.00
3	1	comp117964_c0_seq1.p1	P.DC(+57.02)ASTVTGA.D	Y	73.24	880.36	9	0.1	441.187	2	10.58	32400000	F4:3746	2	345	353	Carbamidomethylation	C2:Carbamidomethylation:1000.00
3	1	comp117964_c0_seq1.p1	R.TGPQVD(-18.01)GQAVAGTAN(+.98)AIFELPALPGR.S	Y	72.16	2532.3	26	8	845.113	3	39.1		F2:18120	1	400	425	Dehydration; Deamidation (NQ)	D6:Dehydration:14.62;N15:Deamidation (NQ):61.82
3	1	comp117964_c0_seq1.p1	R.GNAC(+57.02)TNC(+57.02)PLN(+.98)SC(+57.02)C(+57.02)GNSC(+57.02)SGGTR.Y	Y	72.02	2403.87	22	7.3	1202.95	2	10.27		F2:3993	1	292	313	Carbamidomethylation; Deamidation (NQ)	C4:Carbamidomethylation:1000.00;C7:Carbamidomethylation:1000.00;N10:Deamidation (NQ):10.19;C12:Carbamidomethylation:1000.00;C13:Carbamidomethylation:1000.00;C17:Carbamidomethylation:1000.00
3	1	comp117964_c0_seq1.p1	E.FSELSARPGPC(+57.02)	Y	71.31	1219.57	11	1.9	610.791	2	14.33		F10:6385	4	471	481	Carbamidomethylation	C11:Carbamidomethylation:1000.00
3	1	comp117964_c0_seq1.p1	K.HANQC(+57.02)VFDHDC(+57.02)NKC(+57.02)RR.V	Y	70.51	2115.89	16	-2.1	529.979	4	8.69	31600000	F2:3139	2	172	187	Carbamidomethylation	C5:Carbamidomethylation:1000.00;C11:Carbamidomethylation:1000.00;C14:Carbamidomethylation:1000.00
3	1	comp117964_c0_seq1.p1	R.TGPQVDGQAVAGTANAIFE(+53.92)LPALPGR.S	Y	70.23	2603.24	26	-0.3	651.818	4	39.53		F2:18331	2	400	425	Replacement of 2 protons by iron	E19:Replacement of 2 protons by iron:18.31
3	1	comp117964_c0_seq1.p1	R.RVQ(sub K)NFGVGQNLFK.R	Y	70.16	1505.81	13	0.7	502.944	3	19.26	107000000	F2:8413	13	187	199	Mutation
3	1	comp117964_c0_seq1.p1	K.HANQC(+57.02)VFDHDC(+57.02)N(+.98)KC(+57.02)R.R	Y	69.9	1960.77	15	-0.2	491.2	4	9.37	25800000	F1:3643	1	172	186	Carbamidomethylation; Deamidation (NQ)	C5:Carbamidomethylation:1000.00;C11:Carbamidomethylation:1000.00;N12:Deamidation (NQ):40.14;C14:Carbamidomethylation:1000.00
3	1	comp117964_c0_seq1.p1	K.SGISDSDKETIVRA(sub V)HNELR.S	Y	69.52	2126.07	19	0.8	426.222	5	11.63	60600000	F2:4674	17	119	137	Mutation
3	1	comp117964_c0_seq1.p1	D.GEGPPETGHFTQE.I	Y	69.44	1384.59	13	0.5	693.302	2	11.22	9430000	F10:4854	7	236	248
3	1	comp117964_c0_seq1.p1	R.YSKD(-18.01)HTFC(+57.02)LPPKSSC(+57.02)TILK.S	Y	69.27	2263.11	19	1.5	566.786	4	13.26	5460000	F2:5479	1	100	118	Dehydration; Carbamidomethylation	D4:Dehydration:7.32;C8:Carbamidomethylation:1000.00;C15:Carbamidomethylation:1000.00
3	1	comp117964_c0_seq1.p1	R.Q(+42.01)MVWDDELAAVAQKHANQC(+57.02)VFDHDC(+57.02)NKC(+57.02)R.R	Y	69.27	3586.56	29	-0.7	718.319	5	22.88		F2:10199	14	158	186	Acetylation (N-term); Carbamidomethylation	Q1:Acetylation (N-term):1000.00;C19:Carbamidomethylation:1000.00;C25:Carbamidomethylation:1000.00;C28:Carbamidomethylation:1000.00
3	1	comp117964_c0_seq1.p1	D.DELAAVAQ(+.98)KHA.N	Y	68.94	1152.58	11	0.5	577.296	2	11.8	8210000	F4:4376	5	163	173	Deamidation (NQ)	Q8:Deamidation (NQ):1000.00
3	1	comp117964_c0_seq1.p1	W.DDELAAVAQKHANQ(+.98)C(+57.02)VF.D	Y	68.85	1915.87	17	1.4	639.633	3	24.07	18900000	F4:10374	7	162	178	Deamidation (NQ); Carbamidomethylation	Q14:Deamidation (NQ):0.00;C15:Carbamidomethylation:1000.00
3	1	comp117964_c0_seq1.p1	K.NFGVGQNLFK.R	Y	68.82	1122.58	10	1.5	562.299	2	23.48	135000000	F2:10493	8	190	199
3	1	comp117964_c0_seq1.p1	R.VGC(+57.02)GYSVYK.A	N	68.45	1031.47	9	1.8	516.745	2	10.73		F2:4220	6	256	264	Carbamidomethylation	C3:Carbamidomethylation:1000.00
3	1	comp117964_c0_seq1.p1	W.DYAVRDWYSEIK.D	Y	68.03	1543.73	12	-0.5	515.584	3	25.03	565000	F4:10846	2	212	223
3	1	comp117964_c0_seq1.p1	K.GAPAQYLEFSELSARPGPC(+57.02)	Y	67.99	2048.96	19	1.1	1025.49	2	31.15	639000000	F1:14419	2	463	481	Carbamidomethylation	C19:Carbamidomethylation:1000.00
3	1	comp117964_c0_seq1.p1	R.QM(+15.99)VWDDELAAVAQK.H	Y	67.71	1618.77	14	1.6	810.392	2	26.54	963000	F2:11998	1	158	171	Oxidation (M)	M2:Oxidation (M):1000.00
3	1	comp117964_c0_seq1.p1	K.NFGVGQ(+.98)NLFKR.N	Y	67.69	1279.67	11	0.6	427.563	3	19.78	3280000	F2:8674	3	190	200	Deamidation (NQ)	Q6:Deamidation (NQ):10.11
3	1	comp117964_c0_seq1.p1	W.DD(-18.01)ELAAVAQKHA.N	Y	67.69	1248.61	12	-1.1	625.312	2	12.46	1350000	F5:5203	1	162	173	Dehydration	D2:Dehydration:0.00
3	1	comp117964_c0_seq1.p1	K.GAPAQ(+.98)YLEFSELSARPGPC(+57.02)	Y	67.67	2049.95	19	0.7	684.323	3	32.31	29900000	F2:14817	7	463	481	Deamidation (NQ); Carbamidomethylation	Q5:Deamidation (NQ):1000.00;C19:Carbamidomethylation:1000.00
3	1	comp117964_c0_seq1.p1	G.SC(+57.02)PALYLRYSK.D	Y	67.49	1356.69	11	2	679.352	2	14.91	625000	F5:6409	2	92	102	Carbamidomethylation	C2:Carbamidomethylation:1000.00
3	1	comp117964_c0_seq1.p1	R.YSKD(-18.01)HTFC(+57.02)LPPK.S	Y	67.47	1473.71	12	0.7	492.243	3	13.12	3610000	F1:5545	1	100	111	Dehydration; Carbamidomethylation	D4:Dehydration:5.03;C8:Carbamidomethylation:1000.00
3	1	comp117964_c0_seq1.p1	K.SGISDS(+42.01)DKETIVR.V	Y	67.1	1447.72	13	0.4	483.579	3	11.46	31100000	F2:4590	5	119	131	Acetylation (TSCYH)	S6:Acetylation (TSCYH):20.63
3	1	comp117964_c0_seq1.p1	W.DDELAAVAQ(+.98)KHA.N	Y	66.87	1267.6	12	0.4	423.542	3	14.25	748000	F5:6080	1	162	173	Deamidation (NQ)	Q9:Deamidation (NQ):1000.00
3	1	comp117964_c0_seq1.p1	D.GQAVAGTANAIFELPALPGR.S	Y	66.62	1952.05	20	1.4	977.033	2	35.79	2460000	F2:16508	6	406	425
3	1	comp117964_c0_seq1.p1	R.VKNFGVGQNLFKRNPFSVPAQ(+.98)PTWDYAVR.D	Y	66.58	3335.72	29	6.5	668.156	5	31.89		F2:14610	4	188	216	Deamidation (NQ)	Q21:Deamidation (NQ):34.75
3	1	comp117964_c0_seq1.p1	K.IDYRTGPQVDGQAVAGTAN(+.98)AIFELPALPGR.S	Y	66.47	3097.58	30	7.5	1033.54	3	38.52		F2:17838	9	396	425	Deamidation (NQ)	N19:Deamidation (NQ):34.75
3	1	comp117964_c0_seq1.p1	R.DWYSEIKDF.D	Y	66.35	1201.53	9	0.1	601.772	2	38.55	24100000	F4:17421	8	217	225
3	1	comp117964_c0_seq1.p1	R.TGPQVD(+53.92)GQAVAGTANAIFELPALPGR.S	Y	66.17	2603.24	26	-1.9	868.753	3	39.56		F2:18345	1	400	425	Replacement of 2 protons by iron	D6:Replacement of 2 protons by iron:15.57
3	1	comp117964_c0_seq1.p1	G.G(+42.01)SC(+57.02)PALYLR.Y	Y	66.03	1077.53	9	0.7	539.771	2	24.68	6870000	F2:11077	14	91	99	Acetylation (N-term); Carbamidomethylation	G1:Acetylation (N-term):1000.00;C3:Carbamidomethylation:1000.00
3	1	comp117964_c0_seq1.p1	R.Q(+42.01)MVWDDELAAVAQKHANQC(+57.02)VFDHDC(+57.02)NKC(+57.02)RR.V	Y	65.78	3742.66	30	0.5	624.784	6	20.84		F2:9189	4	158	187	Acetylation (N-term); Carbamidomethylation	Q1:Acetylation (N-term):1000.00;C19:Carbamidomethylation:1000.00;C25:Carbamidomethylation:1000.00;C28:Carbamidomethylation:1000.00
3	1	comp117964_c0_seq1.p1	G.GSC(+57.02)PALYLR.Y	Y	65.1	1035.52	9	0.6	518.766	2	14.51	35000000	F2:6092	17	91	99	Carbamidomethylation	C3:Carbamidomethylation:1000.00
3	1	comp117964_c0_seq1.p1	R.VKNFGVGQ(+.98)NLFK.R	Y	64.98	1350.73	12	0.2	451.25	3	19.5	7240000	F2:8534	4	188	199	Deamidation (NQ)	Q8:Deamidation (NQ):12.28
3	1	comp117964_c0_seq1.p1	K.GGESSTLSFTIPFK.V	Y	64.9	1469.74	14	1.3	735.878	2	31.92	3330000	F2:14625	1	373	386
3	1	comp117964_c0_seq1.p1	G.GSC(+57.02)PALYLRYSKD.H	Y	64.81	1528.73	13	0.4	510.586	3	15.35	1120000	F10:6881	1	91	103	Carbamidomethylation	C3:Carbamidomethylation:1000.00
3	1	comp117964_c0_seq1.p1	R.DWYSEIK.D	Y	64.68	939.434	7	0.3	470.724	2	22.35		F4:9536	11	217	223
3	1	comp117964_c0_seq1.p1	S.SC(+57.02)TILKSGISDSDKE.T	Y	64.57	1638.78	15	2.5	547.268	3	10.95	7980000	F10:4713	4	113	127	Carbamidomethylation	C2:Carbamidomethylation:1000.00
3	1	comp117964_c0_seq1.p1	G.GS(+117.00)C(+57.02)PALYLRYSK.D	Y	64.34	1530.71	12	-0.3	766.36	2	24.44	3270000	F4:10554	5	91	102	Phospho-propargylamine; Carbamidomethylation	S2:Phospho-propargylamine:105.53;C3:Carbamidomethylation:1000.00
3	1	comp117964_c0_seq1.p1	K.VPTAPIC(+57.02)FK.I	Y	64.06	1031.55	9	0.6	516.781	2	17.72	2330000	F1:7846	2	387	395	Carbamidomethylation	C7:Carbamidomethylation:1000.00
3	1	comp117964_c0_seq1.p1	V.DGQAVAGTANAIF.E	Y	63.81	1233.6	13	0.6	617.807	2	28.22	2700000	F4:12397	5	405	417
3	1	comp117964_c0_seq1.p1	R.GN(+.98)AC(+57.02)TNC(+57.02)PLN(+.98)SC(+57.02)C(+57.02)GN(+.98)SC(+57.02)SGGTRYPGLC(+57.02)R.I	Y	63.64	3152.19	28	8.8	1051.75	3	16.41		F2:7021	2	292	319	Deamidation (NQ); Carbamidomethylation	N2:Deamidation (NQ):25.55;C4:Carbamidomethylation:1000.00;C7:Carbamidomethylation:1000.00;N10:Deamidation (NQ):11.12;C12:Carbamidomethylation:1000.00;C13:Carbamidomethylation:1000.00;N15:Deamidation (NQ):7.81;C17:Carbamidomethylation:1000.00;C27:Carbamidomethylation:1000.00
3	1	comp117964_c0_seq1.p1	R.VGC(+57.02)GYSVYKAG.S	Y	63.14	1159.53	11	0.3	580.774	2	11.79	11800000	F2:4752	7	256	266	Carbamidomethylation	C3:Carbamidomethylation:1000.00
3	1	comp117964_c0_seq1.p1	R.GNAC(+57.02)TNC(+57.02)PLNSC(+57.02)C(+57.02)GNSC(+57.02)SGGTR.Y	Y	62.92	2402.89	22	-2.5	1202.45	2	10.47	1960000	F1:4227	1	292	313	Carbamidomethylation	C4:Carbamidomethylation:1000.00;C7:Carbamidomethylation:1000.00;C12:Carbamidomethylation:1000.00;C13:Carbamidomethylation:1000.00;C17:Carbamidomethylation:1000.00
3	1	comp117964_c0_seq1.p1	R.Q(+42.01)MVWDDELAAVAQKHANQC(+57.02)VFDHDC(+57.02)NK.C	Y	62.82	3270.43	27	-1.7	655.092	5	25.34		F1:11574	4	158	184	Acetylation (N-term); Carbamidomethylation	Q1:Acetylation (N-term):1000.00;C19:Carbamidomethylation:1000.00;C25:Carbamidomethylation:1000.00
3	1	comp117964_c0_seq1.p1	D.DELAAVAQKHANQ(+.98)C(+57.02)VF.D	Y	62.75	1800.85	16	0.5	601.29	3	21.6	6060000	F5:9676	4	163	178	Deamidation (NQ); Carbamidomethylation	Q13:Deamidation (NQ):5.81;C14:Carbamidomethylation:1000.00
3	1	comp117964_c0_seq1.p1	R.VQ(sub K)NFGVGQNLFKR.N	Y	62.56	1505.81	13	0.1	753.913	2	19.61	32900000	F2:8588	14	188	200	Mutation
3	1	comp117964_c0_seq1.p1	R.RVE(sub K)NFGVGQNLFK.R	Y	62.46	1506.79	13	0.8	503.272	3	23.07	1040000	F2:10292	5	187	199	Mutation
3	1	comp117964_c0_seq1.p1	F.DKGQIN(+.98)GFIDGEGPPETGHFTQ.E	Y	62.45	2344.06	22	6	782.365	3	23.9		F4:10291	15	226	247	Deamidation (NQ)	N6:Deamidation (NQ):26.31
3	1	comp117964_c0_seq1.p1	S.DSDKETIVRA(sub V)HN.E	Y	61.94	1383.67	12	-1.2	462.231	3	9.08	6960000	F5:3444	2	123	134	Mutation
3	1	comp117964_c0_seq1.p1	N.PFSVPAQPTW.D	Y	61.77	1128.56	10	0.2	565.288	2	32.1	3610000	F5:14795	4	202	211
3	1	comp117964_c0_seq1.p1	R.VGC(+57.02)GYSVYKAGS.G	Y	61.63	1246.57	12	-0.1	624.29	2	11.84	2190000	F2:4778	5	256	267	Carbamidomethylation	C3:Carbamidomethylation:1000.00
3	1	comp117964_c0_seq1.p1	R.VKNFGVGQ(+.98)NLFKR.N	Y	61.62	1506.83	13	-0.6	377.715	4	16.23	2230000	F1:7096	1	188	200	Deamidation (NQ)	Q8:Deamidation (NQ):17.01
3	1	comp117964_c0_seq1.p1	K.SGISDSD(-18.01)KETIVR.V	Y	61.11	1387.69	13	0.6	463.572	3	10.21	8340000	F2:3963	1	119	131	Dehydration	D7:Dehydration:0.00
3	1	comp117964_c0_seq1.p1	E.LPALPGRSFPSALE.S	Y	60.93	1453.79	14	1.4	727.905	2	28.39	380000000	F10:13254	24	419	432
3	1	comp117964_c0_seq1.p1	R.Q(+41.03)MVWDDELAAVAQKHANQC(+57.02)VFDHDC(+57.02)NKC(+57.02)R.R	Y	60.81	3585.58	29	-1	598.603	6	22.96		F2:10241	1	158	186	Amidination of lysines or N-terminal amines with methyl acetimidate; Carbamidomethylation	Q1:Amidination of lysines or N-terminal amines with methyl acetimidate:26.60;C19:Carbamidomethylation:1000.00;C25:Carbamidomethylation:1000.00;C28:Carbamidomethylation:1000.00
3	1	comp117964_c0_seq1.p1	R.TGPQVDGQAVAGTAT(sub N)AIFELPALPGR.S	Y	60.81	2536.33	26	-5	846.446	3	37.32		F1:17414	2	400	425	Mutation
3	1	comp117964_c0_seq1.p1	K.HANQC(+57.02)VFDHD.C	Y	60.72	1241.49	10	0.9	621.752	2	9.75	2720000	F2:3718	2	172	181	Carbamidomethylation	C5:Carbamidomethylation:1000.00
3	1	comp117964_c0_seq1.p1	R.DW(+15.99)YSEIK.D	Y	60.63	955.429	7	0.7	478.722	2	17.91	4050000	F4:7371	3	217	223	Oxidation (HW)	W2:Oxidation (HW):1000.00
3	1	comp117964_c0_seq1.p1	W.DDELAAVAQ(+.98)KHANQC(+57.02)VF.D	Y	60.57	1915.87	17	1.3	639.633	3	24.96	11500000	F5:11314	8	162	178	Deamidation (NQ); Carbamidomethylation	Q9:Deamidation (NQ):0.00;C15:Carbamidomethylation:1000.00
3	1	comp117964_c0_seq1.p1	K.GAPAQYLEFSE(+17.03)LSARPGPC(+57.02)	Y	60.18	2065.99	19	0.9	689.671	3	31.69	189000000	F1:14681	2	463	481	Replacement of proton with ammonium ion; Carbamidomethylation	E11:Replacement of proton with ammonium ion:6.63;C19:Carbamidomethylation:1000.00
3	1	comp117964_c0_seq1.p1	G.DNAPQYNRPEG.V	Y	60.1	1259.55	11	-1.1	630.783	2	10.06	4650000	F5:3974	2	323	333
3	1	comp117964_c0_seq1.p1	K.SSC(+57.02)TILKSGISDSDKETIVRVHNELR.S	Y	60.06	2943.51	26	1.3	589.71	5	18.25	4910000	F2:7924	1	112	137	Carbamidomethylation	C3:Carbamidomethylation:1000.00
3	1	comp117964_c0_seq1.p1	M.VWDDELAAVAQK.H	Y	60.04	1343.67	12	0.9	672.844	2	23.99	3310000	F2:10739	4	160	171
3	1	comp117964_c0_seq1.p1	F.DKGQINGFI.D	Y	60.03	990.513	9	0.6	496.264	2	19.65	458000	F5:8725	1	226	234
3	1	comp117964_c0_seq1.p1	K.AGSGFEELYTC(+57.02)N(+.98)YGPGGNM(+15.99)LNAPIYER.G	Y	59.95	2996.3	27	8.6	999.781	3	33.65		F2:15468	4	265	291	Carbamidomethylation; Deamidation (NQ); Oxidation (M)	C11:Carbamidomethylation:1000.00;N12:Deamidation (NQ):22.09;M19:Oxidation (M):1000.00
3	1	comp117964_c0_seq1.p1	E.LSARPGPC(+58.01)	Y	59.79	857.407	8	-0.9	429.71	2	9.9	49100000	F10:4165	4	474	481	Carboxymethyl	C8:Carboxymethyl:1000.00
3	1	comp117964_c0_seq1.p1	R.N(+.98)PFSVPAQPTW.D	Y	59.75	1243.59	11	0.7	622.801	2	37.02	1240000	F5:17186	5	201	211	Deamidation (NQ)	N1:Deamidation (NQ):38.97
3	1	comp117964_c0_seq1.p1	L.EFSELSARPGPC(+57.02)	Y	59.29	1348.61	12	3	675.313	2	16.49	5920000	F5:7180	4	470	481	Carbamidomethylation	C12:Carbamidomethylation:1000.00
3	1	comp117964_c0_seq1.p1	S.ELSARPGPC(+57.02)	Y	59.14	985.465	9	0.8	493.74	2	10.15	86300000	F4:3517	1	473	481	Carbamidomethylation	C9:Carbamidomethylation:1000.00
3	1	comp117964_c0_seq1.p1	E.TIVRA(sub V)HNE.L	Y	58.92	938.493	8	0.4	470.254	2	6.83	102000000	F10:2601	39	128	135	Mutation
3	1	comp117964_c0_seq1.p1	L.FKRNPFSVPAQPTW.D	Y	58.48	1673.87	14	0.3	558.963	3	24.02	796000	F5:10856	2	198	211
3	1	comp117964_c0_seq1.p1	R.D(-18.01)WYSEIK.D	Y	58.27	921.423	7	0.5	461.719	2	18.38	1680000	F4:7597	2	217	223	Dehydration	D1:Dehydration:10.42
3	1	comp117964_c0_seq1.p1	R.DW(+31.99)YSEIK.D	Y	57.92	971.424	7	-0.7	486.719	2	22.43	2830000	F4:9578	4	217	223	Dihydroxy	W2:Dihydroxy:23.10
3	1	comp117964_c0_seq1.p1	D.GEGPPA(sub E)TGHFTQE.I	Y	57.8	1326.58	13	0.9	664.3	2	10.88	9170000	F10:4680	4	236	248	Mutation
3	1	comp117964_c0_seq1.p1	R.VKNFGVGQNLFKRN(+.98)PFSVPAQPTWDYAVR.D	Y	56.78	3335.72	29	7.2	834.943	4	31.83		F2:14580	2	188	216	Deamidation (NQ)	N14:Deamidation (NQ):0.00
3	1	comp117964_c0_seq1.p1	K.SSC(+57.02)TILKSGISDSDKE.T	Y	56.59	1725.81	16	0.4	576.277	3	11.4	2860000	F10:4945	3	112	127	Carbamidomethylation	C3:Carbamidomethylation:1000.00
3	1	comp117964_c0_seq1.p1	R.DWYSEIK(+14.02).D	Y	56.22	953.449	7	0.2	477.732	2	27.18	836000	F5:12397	1	217	223	Methyl ester	K7:Methyl ester:26.31
3	1	comp117964_c0_seq1.p1	R.RVKNFGVGQNLFK.R	Y	56.08	1505.85	13	0.5	377.469	4	14.65	6040000	F1:6310	1	187	199
3	1	comp117964_c0_seq1.p1	R.VKN(+.98)FGVGQNLFKR.N	Y	56.07	1506.83	13	-0.3	377.715	4	18.09	760000	F2:7846	1	188	200	Deamidation (NQ)	N3:Deamidation (NQ):17.91
3	1	comp117964_c0_seq1.p1	E.LRSKVATGR(sub M)E.T	Y	55.87	1115.64	10	0.1	558.828	2	6.11	5130000	F11:2003	30	136	145	Mutation
3	1	comp117964_c0_seq1.p1	R.GNAC(+57.02)TN(+.98)C(+57.02)PLN(+.98)SC(+57.02)C(+57.02)GN(+.98)SC(+57.02)SGGTRYPGLC(+57.02)R.I	Y	55.75	3152.19	28	9.9	1051.75	3	16.26		F1:7110	2	292	319	Carbamidomethylation; Deamidation (NQ)	C4:Carbamidomethylation:1000.00;N6:Deamidation (NQ):61.69;C7:Carbamidomethylation:1000.00;N10:Deamidation (NQ):64.00;C12:Carbamidomethylation:1000.00;C13:Carbamidomethylation:1000.00;N15:Deamidation (NQ):67.11;C17:Carbamidomethylation:1000.00;C27:Carbamidomethylation:1000.00
3	1	comp117964_c0_seq1.p1	G.S(+42.01)C(+57.02)PALYLR.Y	Y	55.72	1020.51	8	1.4	511.261	2	25.18	10100000	F2:11323	9	92	99	Acetylation (N-term); Carbamidomethylation	S1:Acetylation (N-term):1000.00;C2:Carbamidomethylation:1000.00
3	1	comp117964_c0_seq1.p1	K.NFGVGQ(+.98)NLFK.R	Y	55.63	1123.57	10	0.5	562.791	2	25.13	3080000	F2:11300	3	190	199	Deamidation (NQ)	Q6:Deamidation (NQ):11.06
3	1	comp117964_c0_seq1.p1	K.HANQ(+.98)C(+57.02)VFDHDC(+57.02)NK.C	Y	55.48	1644.64	13	0.9	549.221	3	9.44		F2:3546	1	172	184	Deamidation (NQ); Carbamidomethylation	Q4:Deamidation (NQ):0.00;C5:Carbamidomethylation:1000.00;C11:Carbamidomethylation:1000.00
3	1	comp117964_c0_seq1.p1	R.Q(+.98)(+42.01)MVWDDELAAVAQKHANQC(+57.02)VFDHDC(+57.02)NKC(+57.02)RR.V	Y	55.42	3743.64	30	2.3	624.949	6	21.02		F2:9281	2	158	187	Deamidation (NQ); Acetylation (N-term); Carbamidomethylation	Q1:Deamidation (NQ):29.09;Q1:Acetylation (N-term):1000.00;C19:Carbamidomethylation:1000.00;C25:Carbamidomethylation:1000.00;C28:Carbamidomethylation:1000.00
3	1	comp117964_c0_seq1.p1	F.DKGQINGFID.G	Y	55.27	1105.54	10	0.1	553.778	2	17.77	2480000	F4:7302	4	226	235
3	1	comp117964_c0_seq1.p1	K.SSC(+57.02)TILK.S	Y	55.04	807.416	7	1.1	404.716	2	9.8	507000000	F2:3744	4	112	118	Carbamidomethylation	C3:Carbamidomethylation:1000.00
3	1	comp117964_c0_seq1.p1	R.ISGDNAPQYNRPEG.V	Y	54.94	1516.69	14	1.4	759.354	2	10.44	2600000	F2:4076	4	320	333
3	1	comp117964_c0_seq1.p1	R.VE(sub K)NFGVGQNLFKR.N	Y	54.87	1506.79	13	1.4	503.273	3	21.08	4960000	F2:9308	2	188	200	Mutation
3	1	comp117964_c0_seq1.p1	E.LSARPGPC	Y	54.81	799.401	8	-0.7	400.707	2	9.79	9010000	F10:4103	4	474	481
3	1	comp117964_c0_seq1.p1	E.IKDFDKGQINGFID.G	Y	54.78	1608.81	14	-0.1	537.279	3	21.89	7210000	F10:10074	3	222	235
3	1	comp117964_c0_seq1.p1	R.VQ(sub K)NFGVGQNLFK.R	Y	54.62	1349.71	12	1.6	675.863	2	25.26		F1:11538	12	188	199	Mutation
3	1	comp117964_c0_seq1.p1	T.ILKSGISDSDKET.I	Y	54.09	1391.71	13	1.2	696.865	2	9.31	10400000	F14:3235	6	116	128
3	1	comp117964_c0_seq1.p1	R.TGPQVDGQAVAGTANAIFELPALPGR.S	Y	53.93	2549.32	26	8.4	850.789	3	39.12		F2:18130	3	400	425
3	1	comp117964_c0_seq1.p1	G.DNAPQYN(+.98)RPEGVTFYC(+57.02)SFNN(+.98)EPDC(+57.02)ASTVTGA.D	Y	53.27	3482.43	31	5.8	1161.82	3	33.52		F5:15490	2	323	353	Deamidation (NQ); Carbamidomethylation	N7:Deamidation (NQ):0.00;C16:Carbamidomethylation:1000.00;N20:Deamidation (NQ):0.00;C24:Carbamidomethylation:1000.00
3	1	comp117964_c0_seq1.p1	K.IDYRTGPQVDGQA.V	Y	53.27	1418.68	13	0.4	710.347	2	13.57	3770000	F14:5350	3	396	408
3	1	comp117964_c0_seq1.p1	R.VE(sub K)NFGVGQNLFK.R	Y	52.89	1350.69	12	1.8	676.355	2	26.13	11500000	F2:11793	5	188	199	Mutation
3	1	comp117964_c0_seq1.p1	K.HANQC(+57.02)VFDHDC(+57.02)N(+.98)K.C	Y	52.79	1644.64	13	0.5	549.221	3	9.7	8220000	F1:3820	2	172	184	Carbamidomethylation; Deamidation (NQ)	C5:Carbamidomethylation:1000.00;C11:Carbamidomethylation:1000.00;N12:Deamidation (NQ):62.90
3	1	comp117964_c0_seq1.p1	G.SC(+57.02)PALYLR.Y	Y	52.68	978.496	8	0.5	490.255	2	14.99	29800000	F2:6326	3	92	99	Carbamidomethylation	C2:Carbamidomethylation:1000.00
3	1	comp117964_c0_seq1.p1	R.ISGDNAPQYNRPE(-.98).G	Y	52.3	1458.69	13	3.2	730.352	2	10.17	6630000	F2:3940	1	320	332	Amidation	E13:Amidation:1000.00
3	1	comp117964_c0_seq1.p1	R.DW(+13.98)YSEIK.D	Y	52.14	953.413	7	1.8	477.715	2	22.32	4560000	F5:10026	3	217	223	Tryptophan oxidation to oxolactone	W2:Tryptophan oxidation to oxolactone:1000.00
3	1	comp117964_c0_seq1.p1	R.GN(+.98)AC(+57.02)TNC(+57.02)PLNSC(+57.02)C(+57.02)GN(+.98)SC(+57.02)SGGTRYPGLC(+57.02)R.I	Y	52.03	3151.21	28	6.3	1051.42	3	16.51		F2:7068	1	292	319	Deamidation (NQ); Carbamidomethylation	N2:Deamidation (NQ):36.24;C4:Carbamidomethylation:1000.00;C7:Carbamidomethylation:1000.00;C12:Carbamidomethylation:1000.00;C13:Carbamidomethylation:1000.00;N15:Deamidation (NQ):0.00;C17:Carbamidomethylation:1000.00;C27:Carbamidomethylation:1000.00
3	1	comp117964_c0_seq1.p1	R.RVE(sub K)NFGVGQNLFKR.N	Y	52.03	1662.9	14	0.1	555.306	3	16.96	8040000	F1:7461	1	187	200	Mutation
3	1	comp117964_c0_seq1.p1	K.GAPAQYLEFSE(+53.92)LSARPGPC(+57.02)	Y	51.64	2102.88	19	-1.2	526.727	4	31.29		F2:14317	2	463	481	Replacement of 2 protons by iron; Carbamidomethylation	E11:Replacement of 2 protons by iron:20.75;C19:Carbamidomethylation:1000.00
3	1	comp117964_c0_seq1.p1	R.VHNELR.S	Y	51.25	766.409	6	1	384.212	2	2.11	252000000	F2:879	16	132	137
3	1	comp117964_c0_seq1.p1	R.DWYSEIKDFDK.G	Y	50.92	1444.65	11	-0.1	482.558	3	31.82	3360000	F2:14577	3	217	227
3	1	comp117964_c0_seq1.p1	R.N(+.98)PFSVPAQPTWDYAVR.D	Y	50.73	1847.88	16	1.1	924.95	2	33.91	1480000	F2:15596	1	201	216	Deamidation (NQ)	N1:Deamidation (NQ):31.93
3	1	comp117964_c0_seq1.p1	R.YPGLC(+57.02)R.I	N	50.63	764.364	6	3.6	383.191	2	10.66	1260000	F2:4185	2	314	319	Carbamidomethylation	C5:Carbamidomethylation:1000.00
3	1	comp117964_c0_seq1.p1	G.NAC(+57.02)TNC(+57.02)PLNSC(+57.02)C(+57.02)GNSC(+57.02)SGGTRYPGLC(+57.02)R.I	Y	50.52	3092.22	27	-4	1031.74	3	16.16		F1:7066	1	293	319	Carbamidomethylation	C3:Carbamidomethylation:1000.00;C6:Carbamidomethylation:1000.00;C11:Carbamidomethylation:1000.00;C12:Carbamidomethylation:1000.00;C16:Carbamidomethylation:1000.00;C26:Carbamidomethylation:1000.00
3	1	comp117964_c0_seq1.p1	R.TGPQVDGQ(+.98)AVAGTANAIFELPALPGR.S	Y	50.23	2550.31	26	6.6	851.115	3	40.53	10100000	F1:18967	2	400	425	Deamidation (NQ)	Q8:Deamidation (NQ):0.00
3	1	comp117964_c0_seq1.p1	G.DNAPQYNRPEGVTFYC(+57.02)SFNN(+.98)EPDC(+57.02)ASTVTGA.D	Y	49.98	3481.45	31	7.9	1161.5	3	31.96		F5:14728	3	323	353	Carbamidomethylation; Deamidation (NQ)	C16:Carbamidomethylation:1000.00;N20:Deamidation (NQ):0.00;C24:Carbamidomethylation:1000.00
3	1	comp117964_c0_seq1.p1	R.Q(+42.01)M(+15.99)VWDDELAAVAQKHANQC(+57.02)VFDHDC(+57.02)NK.C	Y	49.9	3286.42	27	5.7	658.296	5	21.52		F2:9527	6	158	184	Acetylation (N-term); Oxidation (M); Carbamidomethylation	Q1:Acetylation (N-term):1000.00;M2:Oxidation (M):1000.00;C19:Carbamidomethylation:1000.00;C25:Carbamidomethylation:1000.00
3	1	comp117964_c0_seq1.p1	E.TTVSVSLSVPKGAPAQYLE.F	Y	49.64	1946.04	19	0.5	974.026	2	30.15	41400000	F10:14113	10	452	470
3	1	comp117964_c0_seq1.p1	R.Q(+.98)(+42.01)MVWDDELAAVAQKHANQ(+.98)C(+57.02)VFDHDC(+57.02)NKC(+57.02)R.R	Y	49.63	3588.53	29	2.8	599.097	6	23.77		F2:10634	2	158	186	Deamidation (NQ); Acetylation (N-term); Carbamidomethylation	Q1:Deamidation (NQ):29.09;Q1:Acetylation (N-term):1000.00;Q18:Deamidation (NQ):0.00;C19:Carbamidomethylation:1000.00;C25:Carbamidomethylation:1000.00;C28:Carbamidomethylation:1000.00
3	1	comp117964_c0_seq1.p1	R.VKNFGVGQN(+.98)LFKRNPFSVPAQPTWDYAVR.D	Y	49.31	3335.72	29	4.2	668.154	5	31.7		F2:14516	2	188	216	Deamidation (NQ)	N9:Deamidation (NQ):0.00
3	1	comp117964_c0_seq1.p1	S.GGS(+117.00)C(+57.02)PALYLR.Y	Y	49.31	1209.54	10	-1.4	605.775	2	27.63	12500000	F2:12531	19	90	99	Phospho-propargylamine; Carbamidomethylation	S3:Phospho-propargylamine:95.62;C4:Carbamidomethylation:1000.00
3	1	comp117964_c0_seq1.p1	E.TWRVGC(+57.02)GYSVYKAGSGFEE.L	Y	49.31	2151.97	19	0.4	718.33	3	23.53	622000000	F10:10877	2	253	271	Carbamidomethylation	C6:Carbamidomethylation:1000.00
3	1	comp117964_c0_seq1.p1	E.LRSKVATGM(-48.00)E.T	Y	49.26	1042.58	10	-0.4	348.533	3	1.68	16500000	F10:775	10	136	145	Dethiomethyl	M9:Dethiomethyl:1000.00
3	1	comp117964_c0_seq1.p1	K.GAPAQYLE(+53.92)FSELSARPGPC(+57.02)	Y	49.22	2102.88	19	-0.2	701.968	3	31.27		F2:14306	5	463	481	Replacement of 2 protons by iron; Carbamidomethylation	E8:Replacement of 2 protons by iron:0.00;C19:Carbamidomethylation:1000.00
3	1	comp117964_c0_seq1.p1	R.Q(-17.03)MVWD(+57.02)DELAAVAQK.H	Y	49.17	1642.77	14	1.6	822.392	2	27.39	563000000	F2:12408	17	158	171	Pyro-glu from Q; Carbamidomethylation (DHKE X@N-term)	Q1:Pyro-glu from Q:1000.00;D5:Carbamidomethylation (DHKE X@N-term):14.02
3	1	comp117964_c0_seq1.p1	N.FGVGQNLFKRNP.F	Y	49.17	1375.74	12	0.2	459.586	3	16.94	1530000	F14:6996	3	191	202
3	1	comp117964_c0_seq1.p1	G.DNAPQYNRPE(-.98).G	Y	49.13	1201.55	10	-1.3	601.78	2	9.77	4120000	F5:3817	2	323	332	Amidation	E10:Amidation:1000.00
3	1	comp117964_c0_seq1.p1	K.NFGVGQN(+.98)LFKRNPFSVPAQPTWDYAVR.D	Y	49.12	3108.56	27	5	778.15	4	34.91		F2:16082	1	190	216	Deamidation (NQ)	N7:Deamidation (NQ):0.00
3	1	comp117964_c0_seq1.p1	G.FID(-18.01)GEGPPETGH.F	Y	48.8	1236.54	12	0.5	619.278	2	13.26	4410000	F14:5198	3	233	244	Dehydration	D3:Dehydration:38.64
3	1	comp117964_c0_seq1.p1	R.Q(-17.03)MVWDDE(+57.02)LAAVAQK.H	Y	48.54	1642.77	14	0.4	548.596	3	27.6	101000000	F2:12517	2	158	171	Pyro-glu from Q; Carbamidomethylation (DHKE X@N-term)	Q1:Pyro-glu from Q:1000.00;E7:Carbamidomethylation (DHKE X@N-term):0.00
3	1	comp117964_c0_seq1.p1	R.Q(+57.02)MVWDDELAAVAQK.H	Y	48.53	1659.79	14	1.4	830.905	2	20.09	3780000	F2:8821	7	158	171	Carbamidomethylation (DHKE X@N-term)	Q1:Carbamidomethylation (DHKE X@N-term):0.00
3	1	comp117964_c0_seq1.p1	K.AGSGFEELYTC(+57.02)N(+.98)YGPGGNMLNAPIYER.G	Y	48.36	2980.3	27	7.9	994.449	3	37.62		F1:17555	2	265	291	Carbamidomethylation; Deamidation (NQ)	C11:Carbamidomethylation:1000.00;N12:Deamidation (NQ):9.45
3	1	comp117964_c0_seq1.p1	R.DW(+3.99)YSEIK.D	Y	48.31	943.429	7	0.9	472.722	2	17.37	897000	F4:7108	2	217	223	Tryptophan oxidation to kynurenin	W2:Tryptophan oxidation to kynurenin:1000.00
3	1	comp117964_c0_seq1.p1	D.SDKETIVR.V	Y	48.28	946.508	8	0.2	474.262	2	8.78	4900000	F2:3190	4	124	131
3	1	comp117964_c0_seq1.p1	E.LSARPGPC(+31.99)	Y	48.21	831.391	8	1.7	416.703	2	9.81		F10:4115	1	474	481	Dihydroxy	C8:Dihydroxy:0.00
3	1	comp117964_c0_seq1.p1	Y.AVRDWYSEIKD.F	Y	47.84	1380.67	11	-0.3	461.23	3	18.33	8900000	F14:7670	7	214	224
3	1	comp117964_c0_seq1.p1	R.Q(+42.01)M(+15.99)VWDDELAAVAQKHANQC(+57.02)VFDHDC(+57.02)NKC(+57.02)R.R	Y	47.78	3602.55	29	5.6	721.522	5	18.47		F2:8030	5	158	186	Acetylation (N-term); Oxidation (M); Carbamidomethylation	Q1:Acetylation (N-term):1000.00;M2:Oxidation (M):1000.00;C19:Carbamidomethylation:1000.00;C25:Carbamidomethylation:1000.00;C28:Carbamidomethylation:1000.00
3	1	comp117964_c0_seq1.p1	D.DELAAVAQKHAN(+.98)QC(+57.02)VF.D	Y	47.75	1800.85	16	2.9	601.291	3	21.4	980000	F4:9075	2	163	178	Deamidation (NQ); Carbamidomethylation	N12:Deamidation (NQ):0.00;C14:Carbamidomethylation:1000.00
3	1	comp117964_c0_seq1.p1	R.QMVWD(+57.02)DELAAVAQK.H	Y	47.64	1659.79	14	2.4	554.273	3	20.34	5750000	F2:8946	6	158	171	Carbamidomethylation (DHKE X@N-term)	D5:Carbamidomethylation (DHKE X@N-term):0.00
3	1	comp117964_c0_seq1.p1	R.SKVATGR(sub M)ETTYSMPK.A	Y	47.61	1654.83	15	0.1	552.619	3	9.93	3540000	F1:3940	1	138	152	Mutation
3	1	comp117964_c0_seq1.p1	G.GTRYPGLC(+57.02)R.I	Y	47.53	1078.53	9	-0.5	360.519	3	10.25	5180000	F1:4114	1	311	319	Carbamidomethylation	C8:Carbamidomethylation:1000.00
3	1	comp117964_c0_seq1.p1	K.HANQ(+.98)C(+57.02)VFDHDC(+57.02)NKC(+57.02)RR.V	Y	47.15	2116.87	16	8.8	424.386	5	8.69		F2:3141	2	172	187	Deamidation (NQ); Carbamidomethylation	Q4:Deamidation (NQ):12.28;C5:Carbamidomethylation:1000.00;C11:Carbamidomethylation:1000.00;C14:Carbamidomethylation:1000.00
3	1	comp117964_c0_seq1.p1	G.FIDGEGPPETGH.F	Y	46.96	1254.55	12	-0.2	628.283	2	12.79	5230000	F14:4971	6	233	244
3	1	comp117964_c0_seq1.p1	G.DNAPQYNRPEGVTF.Y	Y	46.75	1606.74	14	-0.7	804.375	2	20.62	2440000	F5:9198	1	323	336
3	1	comp117964_c0_seq1.p1	Y.ERGNAC(+57.02)TNC(+57.02)PLN(+.98)SC(+57.02)C(+57.02)GN(+.98)SC(+57.02)SGGTRYPGLC(+57.02)RISG.D	Y	46.63	3693.49	33	9.4	924.389	4	16.01		F5:6946	2	290	322	Carbamidomethylation; Deamidation (NQ)	C6:Carbamidomethylation:1000.00;C9:Carbamidomethylation:1000.00;N12:Deamidation (NQ):33.81;C14:Carbamidomethylation:1000.00;C15:Carbamidomethylation:1000.00;N17:Deamidation (NQ):13.19;C19:Carbamidomethylation:1000.00;C29:Carbamidomethylation:1000.00
3	1	comp117964_c0_seq1.p1	K.VATGR(sub M)ETTYSMPK.A	Y	46.61	1439.71	13	0.9	480.91	3	10.21	13400000	F2:3961	2	140	152	Mutation
3	1	comp117964_c0_seq1.p1	E.RGNAC(+57.02)TNC(+57.02)PLNSC(+57.02)C(+57.02)GN(+.98)SC(+57.02)SGGTRYPGLC(+57.02)RISGD.N	Y	46.31	3678.49	33	6.1	920.636	4	15.79		F10:7095	1	291	323	Carbamidomethylation; Deamidation (NQ)	C5:Carbamidomethylation:1000.00;C8:Carbamidomethylation:1000.00;C13:Carbamidomethylation:1000.00;C14:Carbamidomethylation:1000.00;N16:Deamidation (NQ):10.19;C18:Carbamidomethylation:1000.00;C28:Carbamidomethylation:1000.00
3	1	comp117964_c0_seq1.p1	R.TGPQ(+.98)VDGQAVAGTANAIFELPALPGR.S	Y	45.94	2550.31	26	-0.2	638.584	4	40.64		F1:19025	1	400	425	Deamidation (NQ)	Q4:Deamidation (NQ):6.65
3	1	comp117964_c0_seq1.p1	R.VGC(+57.02)GYSVY(-18.01)K.A	N	45.81	1013.46	9	0.6	507.74	2	21.82	12200000	F2:9678	4	256	264	Carbamidomethylation; Dehydration	C3:Carbamidomethylation:1000.00;Y8:Dehydration:13.45
3	1	comp117964_c0_seq1.p1	R.Q(-17.03)MVWDD(+57.02)ELAAVAQK.H	Y	45.79	1642.77	14	0.5	548.596	3	27.63	60100000	F1:12701	2	158	171	Pyro-glu from Q; Carbamidomethylation (DHKE X@N-term)	Q1:Pyro-glu from Q:1000.00;D6:Carbamidomethylation (DHKE X@N-term):0.00
3	1	comp117964_c0_seq1.p1	S.GGSC(+57.02)PALYLR.Y	Y	45.77	1092.54	10	-1.4	547.276	2	14.88	3730000	F1:6430	1	90	99	Carbamidomethylation	C4:Carbamidomethylation:1000.00
3	1	comp117964_c0_seq1.p1	K.NFGVGQ(+.98)NLFKRNPFSVPAQPTWDYAVR.D	Y	45.65	3108.56	27	6.3	778.151	4	35.24		F1:16403	2	190	216	Deamidation (NQ)	Q6:Deamidation (NQ):0.00
3	1	comp117964_c0_seq1.p1	E.SNGYLSFTPFTNTLGWNM(+15.99)E.T	Y	45.57	2193.97	19	0	1097.99	2	47.32	1030000	F11:21441	3	433	451	Oxidation (M)	M18:Oxidation (M):1000.00
3	1	comp117964_c0_seq1.p1	G.DNAPQYN(+.98)RPEGVTFYC(+57.02)SFN(+.98)NEPDC(+57.02)ASTVTGA.D	Y	45.55	3482.43	31	6.6	1161.83	3	33.03		F5:15251	8	323	353	Deamidation (NQ); Carbamidomethylation	N7:Deamidation (NQ):0.00;C16:Carbamidomethylation:1000.00;N19:Deamidation (NQ):0.00;C24:Carbamidomethylation:1000.00
3	1	comp117964_c0_seq1.p1	G.DNAPQYNRPEGVTFYC(+57.02)SFN(+.98)N(+.98)EPDC(+57.02)ASTVTGA.D	Y	45.55	3482.43	31	6.7	1161.83	3	33.62		F5:15539	3	323	353	Carbamidomethylation; Deamidation (NQ)	C16:Carbamidomethylation:1000.00;N19:Deamidation (NQ):0.00;N20:Deamidation (NQ):0.00;C24:Carbamidomethylation:1000.00
3	1	comp117964_c0_seq1.p1	L.FKRNPFSVPAQPTWDY.A	Y	45.17	1951.96	16	0.5	651.66	3	27.19	2820000	F14:11979	1	198	213
3	1	comp117964_c0_seq1.p1	M.LNAPIYER.G	Y	45.01	974.519	8	0.5	488.267	2	12.92	6710000	F2:5313	3	284	291
3	1	comp117964_c0_seq1.p1	R.NPFSVPAQ(+.98)PTWDYAVR.D	Y	45	1847.88	16	1.6	924.951	2	33.33	4040000	F2:15312	4	201	216	Deamidation (NQ)	Q8:Deamidation (NQ):20.85
3	1	comp117964_c0_seq1.p1	E.TWRVGC(+57.02)GYSVYKAS(sub G)SGFEE.L	Y	44.93	2181.98	19	0.2	728.334	3	23.22	128000000	F11:10059	1	253	271	Carbamidomethylation; Mutation	C6:Carbamidomethylation:1000.00
3	1	comp117964_c0_seq1.p1	H.DC(+57.02)NKC(+57.02)RRVKNFGVGQNLFKRNPFSVPAQ(+.98)PTW.D	Y	44.81	3720.85	31	6.5	621.153	6	25.84		F5:11742	2	181	211	Carbamidomethylation; Deamidation (NQ)	C2:Carbamidomethylation:1000.00;C5:Carbamidomethylation:1000.00;Q28:Deamidation (NQ):6.08
3	1	comp117964_c0_seq1.p1	K.S(+283.05)GISDSDKETIVR.V	Y	44.68	1688.75	13	4.3	845.386	2	10.57	1050000	F1:4276	1	119	131	N-acetylglucosamine-1-phosphoryl	S1:N-acetylglucosamine-1-phosphoryl:28.73
3	1	comp117964_c0_seq1.p1	D.NAPQYNRPE.G	Y	44.63	1087.5	9	0.2	544.76	2	9.51	3410000	F10:3954	1	324	332
3	1	comp117964_c0_seq1.p1	D.GEGPPETGHFTQEIWAETWR.V	Y	44.38	2327.06	20	0.4	776.694	3	31.5	4250000	F2:14421	2	236	255
3	1	comp117964_c0_seq1.p1	D.GQAVAGTAN(+.98)AIFELPALPGR.S	Y	44.18	1953.03	20	9.9	977.533	2	35.88		F1:16715	1	406	425	Deamidation (NQ)	N9:Deamidation (NQ):44.44
3	1	comp117964_c0_seq1.p1	E.LPALPGRSFPSALE(+21.98).S	Y	44.16	1475.77	14	0.3	492.932	3	28.77	306000	F10:13443	1	419	432	Sodium adduct	E14:Sodium adduct:1000.00
3	1	comp117964_c0_seq1.p1	E.FSELSARPGPC	Y	44.09	1162.54	11	0.2	582.279	2	14.88	308000	F15:6200	1	471	481
3	1	comp117964_c0_seq1.p1	R.QMVWD(+21.98)DELAAVAQK.H	Y	44.07	1624.75	14	2.2	813.386	2	24.95	1750000	F2:11209	1	158	171	Sodium adduct	D5:Sodium adduct:0.00
3	1	comp117964_c0_seq1.p1	E.TWRVGC(+57.02)GYSVY(+15.99)KAGSGFEE.L	Y	43.9	2167.96	19	0.9	723.662	3	23.14		F11:10022	1	253	271	Carbamidomethylation; Hydroxylation	C6:Carbamidomethylation:1000.00;Y11:Hydroxylation:7.77
3	1	comp117964_c0_seq1.p1	K.AGS(+79.97)GFEELYTC(+57.02)NYGPGGNM(+31.99)LNAPIYER.G	Y	43.79	3091.27	27	-6.3	773.821	4	29.32		F2:13352	1	265	291	Phosphorylation (STY); Carbamidomethylation; Sulphone	S3:Phosphorylation (STY):0.00;C11:Carbamidomethylation:1000.00;M19:Sulphone:1000.00
3	1	comp117964_c0_seq1.p1	D.KGQINGFIDGEGPPETGHFTQE.I	Y	43.48	2357.09	22	2.3	786.707	3	22.02	3380000	F10:10138	1	227	248
3	1	comp117964_c0_seq1.p1	R.DWY(+44.99)SEIK.D	Y	43.18	984.419	7	0.5	493.217	2	22.44	1440000	F4:9579	1	217	223	Oxidation to nitro	Y3:Oxidation to nitro:19.96
3	1	comp117964_c0_seq1.p1	E.GVTFYC(+57.02)SFNN(+.98)EPDC(+57.02)ASTVTGADKWE.I	Y	43.18	2855.17	25	6.4	952.736	3	32.69		F11:14392	13	333	357	Carbamidomethylation; Deamidation (NQ)	C6:Carbamidomethylation:1000.00;N10:Deamidation (NQ):0.00;C14:Carbamidomethylation:1000.00
3	1	comp117964_c0_seq1.p1	G.DNAPQYNRPEGVTFYC(+57.02)SF.N	Y	42.96	2163.93	18	1.1	1082.97	2	31.47	1320000	F4:13984	1	323	340	Carbamidomethylation	C16:Carbamidomethylation:1000.00
3	1	comp117964_c0_seq1.p1	R.Q(+43.01)M(+15.99)VWDDELAAVAQKHANQC(+57.02)VFDHDC(+57.02)NK.C	Y	42.77	3287.42	27	8.1	658.496	5	21.3		F1:9603	1	158	184	Carbamylation; Oxidation (M); Carbamidomethylation	Q1:Carbamylation:67.11;M2:Oxidation (M):1000.00;C19:Carbamidomethylation:1000.00;C25:Carbamidomethylation:1000.00
3	1	comp117964_c0_seq1.p1	E.LYTC(+57.02)NYGPGGNM(-48.00).L	Y	42.76	1297.54	12	0.2	649.777	2	15.71		F10:7057	2	272	283	Carbamidomethylation; Homoserine lactone	C4:Carbamidomethylation:1000.00;M12:Homoserine lactone:1000.00
3	1	comp117964_c0_seq1.p1	E.TWR(+.98)VGC(+57.02)GYSVYKAGSGFEE.L	Y	42.64	2152.95	19	0.9	718.659	3	26.13	20200000	F10:12151	1	253	271	Deamidation (R); Carbamidomethylation	R3:Deamidation (R):1000.00;C6:Carbamidomethylation:1000.00
3	1	comp117964_c0_seq1.p1	W.DYAVR.D	Y	42.57	622.307	5	-0.6	312.161	2	9.6	1210000000	F4:3224	4	212	216
3	1	comp117964_c0_seq1.p1	R.DWY(-2.02)SEIK.D	Y	42.55	937.418	7	0.8	469.717	2	12.05	2650000	F4:4502	3	217	223	2-amino-3-oxo-butanoic_acid	Y3:2-amino-3-oxo-butanoic_acid:27.96
3	1	comp117964_c0_seq1.p1	R.QMVWDDE(+57.02)LAAVAQK.H	Y	42.51	1659.79	14	2.3	554.273	3	20.31	16000000	F1:9109	2	158	171	Carbamidomethylation (DHKE X@N-term)	E7:Carbamidomethylation (DHKE X@N-term):0.00
3	1	comp117964_c0_seq1.p1	R.Q(+42.01)MVWDDELAAVAQKHANQ(+.98)C(+57.02)VFDHDC(+57.02)NKC(+57.02)R.R	Y	42.42	3587.54	29	0.1	718.516	5	23.86		F2:10677	2	158	186	Acetylation (N-term); Deamidation (NQ); Carbamidomethylation	Q1:Acetylation (N-term):1000.00;Q18:Deamidation (NQ):0.00;C19:Carbamidomethylation:1000.00;C25:Carbamidomethylation:1000.00;C28:Carbamidomethylation:1000.00
3	1	comp117964_c0_seq1.p1	E.LYTC(+57.02)N(+.98)YGPGGNM(+15.99)LNAPIYE.R	Y	42.24	2162.93	19	-0.7	1082.47	2	31.28	641000	F10:14662	1	272	290	Carbamidomethylation; Deamidation (NQ); Oxidation (M)	C4:Carbamidomethylation:1000.00;N5:Deamidation (NQ):0.00;M12:Oxidation (M):1000.00
3	1	comp117964_c0_seq1.p1	R.QMVW(+31.99)D(+57.02)DELAAVAQK.H	Y	42.08	1691.78	14	1.8	564.936	3	20.03	881000	F2:8794	2	158	171	Dihydroxy; Carbamidomethylation (DHKE X@N-term)	W4:Dihydroxy:43.70;D5:Carbamidomethylation (DHKE X@N-term):0.00
3	1	comp117964_c0_seq1.p1	I.DYRTGPQVDGQAVAGTANAIF.E	Y	41.89	2150.04	21	0.7	717.688	3	31.45	3430000	F5:14480	1	397	417
3	1	comp117964_c0_seq1.p1	E.LYTC(+57.02)NYGPGGNM(+15.99)LN(+.98)APIYE.R	Y	41.84	2162.93	19	8.7	1082.48	2	29.85		F11:13090	6	272	290	Carbamidomethylation; Oxidation (M); Deamidation (NQ)	C4:Carbamidomethylation:1000.00;M12:Oxidation (M):1000.00;N14:Deamidation (NQ):9.42
3	1	comp117964_c0_seq1.p1	E.LPALPGR(+15.99)SFPSALE.S	Y	41.66	1469.79	14	0.2	735.901	2	28.46	1070000	F11:12492	3	419	432	Hydroxylation	R7:Hydroxylation:0.00
3	1	comp117964_c0_seq1.p1	G.LC(+57.02)RISGDNAPQ(+.98)YNRPEG.V	Y	41.5	1946.89	17	3.8	649.973	3	10.88		F15:4245	2	317	333	Carbamidomethylation; Deamidation (NQ)	C2:Carbamidomethylation:1000.00;Q11:Deamidation (NQ):25.67
3	1	comp117964_c0_seq1.p1	N.APIYERGNAC(+57.02)TNC(+57.02)PLN(+.98)SC(+57.02)C(+57.02)GN(+.98)SC(+57.02)SGGTRYPGLC(+57.02)RISG.D	Y	41.32	4137.73	37	6.3	1035.45	4	19.87		F5:8831	2	286	322	Carbamidomethylation; Deamidation (NQ)	C10:Carbamidomethylation:1000.00;C13:Carbamidomethylation:1000.00;N16:Deamidation (NQ):19.86;C18:Carbamidomethylation:1000.00;C19:Carbamidomethylation:1000.00;N21:Deamidation (NQ):13.05;C23:Carbamidomethylation:1000.00;C33:Carbamidomethylation:1000.00
3	1	comp117964_c0_seq1.p1	K.RNPFSVPAQ(+.98)PTWDYAVR.D	Y	41.13	2003.99	17	9.9	669.009	3	27.6		F2:12516	4	200	216	Deamidation (NQ)	Q9:Deamidation (NQ):53.63
3	1	comp117964_c0_seq1.p1	K.NFGVGQNLFKRN(+.98)PFSVPAQPTWDYAVR.D	Y	41	3108.56	27	7.4	778.152	4	35.09		F2:16170	1	190	216	Deamidation (NQ)	N12:Deamidation (NQ):0.00
3	1	comp117964_c0_seq1.p1	G.S(+58.01)C(+57.02)PALYLRYSK.D	Y	40.66	1414.69	11	0.3	472.571	3	17.1	1110000	F4:6975	2	92	102	Carboxymethyl (KW X@N-term); Carbamidomethylation	S1:Carboxymethyl (KW X@N-term):71.03;C2:Carbamidomethylation:1000.00
3	1	comp117964_c0_seq1.p1	A.VRDWYSEIKD.F	Y	40.64	1309.63	10	0.6	437.551	3	16.5	1630000	F14:6778	2	215	224
3	1	comp117964_c0_seq1.p1	E.RGNAC(+57.02)TNC(+57.02)PLNSC(+57.02)C(+57.02)GN(+.98)SC(+57.02)SGGTRYPGLC(+57.02)RISGDN(+.98)APQYNRPEG.V	Y	40.5	4805.99	43	8.1	962.213	5	16.71		F10:7545	1	291	333	Carbamidomethylation; Deamidation (NQ)	C5:Carbamidomethylation:1000.00;C8:Carbamidomethylation:1000.00;C13:Carbamidomethylation:1000.00;C14:Carbamidomethylation:1000.00;N16:Deamidation (NQ):2.43;C18:Carbamidomethylation:1000.00;C28:Carbamidomethylation:1000.00;N34:Deamidation (NQ):9.42
3	1	comp117964_c0_seq1.p1	E.GVTFYC(+57.02)SFN(+.98)NEPDC(+57.02)ASTVTGADKWE.I	Y	40.49	2855.17	25	6.4	952.736	3	33.49		F10:15732	9	333	357	Carbamidomethylation; Deamidation (NQ)	C6:Carbamidomethylation:1000.00;N9:Deamidation (NQ):0.00;C14:Carbamidomethylation:1000.00
3	1	comp117964_c0_seq1.p1	S.LSVPKGAPAQY.L	Y	40.47	1129.61	11	0.1	565.814	2	14.87	1430000	F14:5987	2	458	468
3	1	comp117964_c0_seq1.p1	E.IWAETWR.V	Y	40.47	960.482	7	0.3	481.248	2	19.66	2920000	F15:8523	6	249	255
3	1	comp117964_c0_seq1.p1	H.DC(+57.02)NKC(+57.02)RRVKNFGVGQNLFKRN(+.98)PFSVPAQPTW.D	Y	40.46	3720.85	31	6.9	745.183	5	25.87		F5:11758	1	181	211	Carbamidomethylation; Deamidation (NQ)	C2:Carbamidomethylation:1000.00;C5:Carbamidomethylation:1000.00;N21:Deamidation (NQ):6.08
3	1	comp117964_c0_seq1.p1	K.S(+42.01)GISDSDKETIVR.V	Y	40.36	1447.72	13	0.5	483.579	3	11.26	31100000	F2:4492	4	119	131	Acetylation (N-term)	S1:Acetylation (N-term):1000.00
3	1	comp117964_c0_seq1.p1	R.VHNELR(+31.99).S	Y	39.95	798.398	6	-0.5	400.206	2	2.66	908000	F1:1172	4	132	137	Dihydroxy	R6:Dihydroxy:1000.00
3	1	comp117964_c0_seq1.p1	T.IVRVHNE.L	Y	39.89	865.477	7	0	433.746	2	6.58	10500000	F15:2037	12	129	135
3	1	comp117964_c0_seq1.p1	G.DNAPQYN(+.98)RPEGVTFYC(+57.02)SFNNEPDC(+57.02)ASTVTGA.D	Y	39.88	3481.45	31	6.7	1161.5	3	31.67		F5:14588	2	323	353	Deamidation (NQ); Carbamidomethylation	N7:Deamidation (NQ):0.00;C16:Carbamidomethylation:1000.00;C24:Carbamidomethylation:1000.00
3	1	comp117964_c0_seq1.p1	E.LYTC(+57.02)NYGPGGNM(+15.99)LNAPIYE.R	Y	39.86	2161.94	19	-0.6	721.655	3	30.08	21200000	F10:14078	3	272	290	Carbamidomethylation; Oxidation (M)	C4:Carbamidomethylation:1000.00;M12:Oxidation (M):1000.00
3	1	comp117964_c0_seq1.p1	D.FDKGQING.F	Y	39.81	877.429	8	0.2	439.722	2	9.29	26000000	F15:3422	4	225	232
3	1	comp117964_c0_seq1.p1	E.SNGYLSF(+31.99)TPFTNTLGWNM(+15.99)E.T	Y	39.68	2225.96	19	-0.7	1113.99	2	47.29	313000	F11:21426	1	433	451	Dihydroxy; Oxidation (M)	F7:Dihydroxy:0.00;M18:Oxidation (M):1000.00
3	1	comp117964_c0_seq1.p1	E.GVTFYC(+57.02)SFNNEPDC(+57.02)AST.V	Y	39.67	1967.77	17	0	984.891	2	28.9	4790000	F10:13503	2	333	349	Carbamidomethylation	C6:Carbamidomethylation:1000.00;C14:Carbamidomethylation:1000.00
3	1	comp117964_c0_seq1.p1	K.N(+228.11)FGVGQNLFKR.N	Y	39.44	1506.79	11	1.3	503.273	3	21.79	2880000	F2:9662	4	190	200	2 4-diacetamido-2 4 6-trideoxyglucopyranose	N1:2 4-diacetamido-2 4 6-trideoxyglucopyranose:71.27
3	1	comp117964_c0_seq1.p1	R.VGC(+57.02)GYSVYKAGSGFEELYTC(+57.02)N(+.98)YGPGGNM(+15.99)LNAPIYER.G	Y	39.38	4009.76	36	4.6	1003.45	4	34.28		F2:15776	1	256	291	Carbamidomethylation; Deamidation (NQ); Oxidation (M)	C3:Carbamidomethylation:1000.00;C20:Carbamidomethylation:1000.00;N21:Deamidation (NQ):0.00;M28:Oxidation (M):1000.00
3	1	comp117964_c0_seq1.p1	R.NPFSVPAQ(+.98)PTWDYAVRDWYSEIKDFDK.G	Y	39.18	3274.52	27	6.5	819.644	4	45.49		F2:21235	3	201	227	Deamidation (NQ)	Q8:Deamidation (NQ):61.82
3	1	comp117964_c0_seq1.p1	K.HAN(+.98)QC(+57.02)VFD(+14.02)HD.C	Y	38.81	1256.49	10	0.5	629.252	2	10.99	1630000	F1:4482	1	172	181	Deamidation (NQ); Carbamidomethylation; Methyl ester	N3:Deamidation (NQ):8.14;C5:Carbamidomethylation:1000.00;D8:Methyl ester:26.31
3	1	comp117964_c0_seq1.p1	P.FSVPAQPTWDY.A	Y	38.75	1309.6	11	0.8	655.807	2	34.11	1510000	F15:15529	5	203	213
3	1	comp117964_c0_seq1.p1	R.VKNFGVGQN(+.98)LFK.R	Y	38.63	1350.73	12	-2.1	451.25	3	19.74	7240000	F2:8654	1	188	199	Deamidation (NQ)	N9:Deamidation (NQ):14.02
3	1	comp117964_c0_seq1.p1	E.LPALP(+15.99)GRSFPSALE.S	Y	38.51	1469.79	14	-1.1	735.9	2	28.36	1070000	F11:12445	1	419	432	Hydroxylation	P5:Hydroxylation:0.00
3	1	comp117964_c0_seq1.p1	D.WYSEIK.D	Y	38.4	824.407	6	-2.2	413.21	2	13.41	603000	F4:5169	2	218	223
3	1	comp117964_c0_seq1.p1	E.LYTC(+57.02)NYGPD(sub G)GNMLNAPIYE.R	Y	38.4	2203.96	19	2.5	1102.99	2	25.08	2070000	F11:10922	3	272	290	Carbamidomethylation; Mutation	C4:Carbamidomethylation:1000.00
3	1	comp117964_c0_seq1.p1	K.RNPFSVPAQ(+.98)PTWDYAVRDWYSEIKDFDK.G	Y	38.26	3430.63	28	7	687.137	5	42.17		F2:19617	2	200	227	Deamidation (NQ)	Q9:Deamidation (NQ):26.08
3	1	comp117964_c0_seq1.p1	E.LYTC(+57.02)NYGPGGNMLNAPIYE.R	Y	38.03	2145.95	19	-1	716.323	3	35.3	4300000	F11:15653	1	272	290	Carbamidomethylation	C4:Carbamidomethylation:1000.00
3	1	comp117964_c0_seq1.p1	S.F(sub G)ISDSDKETIVRVHNELR.S	Y	38.01	2157.12	18	-3.4	540.285	4	15.06		F1:6522	1	120	137	Mutation
3	1	comp117964_c0_seq1.p1	K.NFGVGQNLFKRNPFSVPAQ(+.98)PTWDYAVR.D	Y	37.78	3108.56	27	7.8	778.153	4	35.32		F1:16445	1	190	216	Deamidation (NQ)	Q19:Deamidation (NQ):0.00
3	1	comp117964_c0_seq1.p1	R.VHNE(+21.98)LR.S	Y	37.72	788.39	6	-0.3	395.202	2	2.67		F1:1180	3	132	137	Sodium adduct	E4:Sodium adduct:54.01
3	1	comp117964_c0_seq1.p1	S.VYKAGSGFEE.L	Y	37.69	1085.5	10	0.2	543.759	2	10.47	9310000	F15:4039	3	262	271
3	1	comp117964_c0_seq1.p1	G.PQVDGQAVAGT(+162.08)ANAIFELPALPGR.S	Y	37.63	2553.34	24	0	1277.67	2	39.46		F2:18296	1	402	425	O-Pinacolylmethylphosphonylation	T11:O-Pinacolylmethylphosphonylation:1000.00
3	1	comp117964_c0_seq1.p1	K.GAPAQYLEF.S	Y	37.62	994.476	9	0.3	498.245	2	30.93	2120000	F2:14140	1	463	471
3	1	comp117964_c0_seq1.p1	R.Q(+42.01)MVWDDELAAVAQKHANQC(+57.02)VFDHDC(+57.02)N(+.98)KC(+57.02)R.R	Y	37.55	3587.54	29	0.4	598.932	6	23.98		F2:10737	1	158	186	Acetylation (N-term); Carbamidomethylation; Deamidation (NQ)	Q1:Acetylation (N-term):1000.00;C19:Carbamidomethylation:1000.00;C25:Carbamidomethylation:1000.00;N26:Deamidation (NQ):18.61;C28:Carbamidomethylation:1000.00
3	1	comp117964_c0_seq1.p1	G.ISDSDKET.I	Y	37.52	893.398	8	0	447.706	2	6.84	9010000	F15:2165	6	121	128
3	1	comp117964_c0_seq1.p1	S.C(+58.01)SGGTRYPG.L	Y	37.51	954.386	9	-0.2	478.2	2	9.04	1380000	F15:3292	2	308	316	Carboxymethyl	C1:Carboxymethyl:1000.00
3	1	comp117964_c0_seq1.p1	G.NAC(+57.02)TNC(+57.02)PLNS(+58.03)C(+57.02)C(+57.02)GNSC(+57.02)SGGTRYPGLC(+57.02)R.I	Y	37.28	3150.25	27	3.3	788.572	4	15.34		F1:6661	1	293	319	Carbamidomethylation; 2 3-dihydro-2 2-dimethyl-7-benzofuranol N-methyl carbamate	C3:Carbamidomethylation:1000.00;C6:Carbamidomethylation:1000.00;S10:2 3-dihydro-2 2-dimethyl-7-benzofuranol N-methyl carbamate:76.17;C11:Carbamidomethylation:1000.00;C12:Carbamidomethylation:1000.00;C16:Carbamidomethylation:1000.00;C26:Carbamidomethylation:1000.00
3	1	comp117964_c0_seq1.p1	E.SNGYLSFTPFTN(+.98)TLGWNM(+15.99)E.T	Y	37.26	2194.95	19	8.9	1098.49	2	47.33		F10:22431	2	433	451	Deamidation (NQ); Oxidation (M)	N12:Deamidation (NQ):13.58;M18:Oxidation (M):1000.00
3	1	comp117964_c0_seq1.p1	V.AGTANAIFE(+356.19)LPALPGR.S	Y	37.19	1953.05	16	0.4	652.024	3	35.89		F1:16722	2	410	425	Biotin polyethyleneoxide amine	E9:Biotin polyethyleneoxide amine:1000.00
3	1	comp117964_c0_seq1.p1	E.TWRVGC(+57.02)GYSVYQ(sub K)AGSGFEE.L	Y	37.07	2151.93	19	0.7	1076.97	2	28.92	11400000	F10:13515	1	253	271	Carbamidomethylation; Mutation	C6:Carbamidomethylation:1000.00
3	1	comp117964_c0_seq1.p1	E.IKDFDKGQINGFV(sub I)D.G	Y	36.88	1594.8	14	0.3	532.607	3	18.7	7690000	F10:8524	1	222	235	Mutation
3	1	comp117964_c0_seq1.p1	H.DC(+57.02)N(+.98)KC(+57.02)RRVKNFGVGQNLFKRNPFSVPAQ(+.98)PTW.D	Y	36.79	3721.84	31	5.9	745.379	5	27.92		F4:12254	1	181	211	Carbamidomethylation; Deamidation (NQ)	C2:Carbamidomethylation:1000.00;N3:Deamidation (NQ):0.00;C5:Carbamidomethylation:1000.00;Q28:Deamidation (NQ):8.82
3	1	comp117964_c0_seq1.p1	R.VHN(-17.03)ELR.S	Y	36.43	749.382	6	0.3	375.698	2	2.14	1480000	F2:894	2	132	137	Ammonia-loss (N)	N3:Ammonia-loss (N):1000.00
3	1	comp117964_c0_seq1.p1	T.IVRA(sub V)HNELRSK.V	Y	36.36	1321.76	11	-0.8	441.593	3	7.97	2230000	F14:2518	1	129	139	Mutation
3	1	comp117964_c0_seq1.p1	E.LRSKVATGME(+57.02).T	Y	36.33	1147.6	10	0	383.541	3	1.75	66400000	F10:805	6	136	145	Carbamidomethylation (DHKE X@N-term)	E10:Carbamidomethylation (DHKE X@N-term):23.15
3	1	comp117964_c0_seq1.p1	G.DNAPQYN(+.98)RPEGVTFYC(+57.02)SFNNEP.D	Y	36.31	2619.1	22	8.7	874.047	3	29.94		F5:13744	15	323	344	Deamidation (NQ); Carbamidomethylation	N7:Deamidation (NQ):0.00;C16:Carbamidomethylation:1000.00
3	1	comp117964_c0_seq1.p1	E.LYTC(+57.02)NYGPGGNMLN(+.98)APIYE.R	Y	36.29	2146.93	19	9.9	1074.48	2	35.42		F10:16671	4	272	290	Carbamidomethylation; Deamidation (NQ)	C4:Carbamidomethylation:1000.00;N14:Deamidation (NQ):9.42
3	1	comp117964_c0_seq1.p1	Y.S(+164.06)KDHTFC(+57.02)LPPKSSC(+57.02)TILK.S	Y	36.24	2282.12	18	2.7	571.539	4	15.76		F2:6705	4	101	118	O-Diisopropylphosphorylation; Carbamidomethylation	S1:O-Diisopropylphosphorylation:12.28;C7:Carbamidomethylation:1000.00;C14:Carbamidomethylation:1000.00
3	1	comp117964_c0_seq1.p1	G.LCRISGDNAPQYNRPEG.V	Y	35.82	1888.88	17	-0.5	630.635	3	11.12	3110000	F14:4166	1	317	333
3	1	comp117964_c0_seq1.p1	E.TWRVGC(+57.02)GYSF(sub V)YKAGSGFEE.L	Y	35.79	2199.97	19	-4.5	734.327	3	23.61		F10:10913	1	253	271	Carbamidomethylation; Mutation	C6:Carbamidomethylation:1000.00
3	1	comp117964_c0_seq1.p1	K.N(+228.11)FGVGQNLFK.R	Y	35.49	1350.69	10	1.9	676.355	2	26.74	1490000	F2:12094	2	190	199	2 4-diacetamido-2 4 6-trideoxyglucopyranose	N1:2 4-diacetamido-2 4 6-trideoxyglucopyranose:71.27
3	1	comp117964_c0_seq1.p1	N.FGVGQNL.F	Y	35.46	733.376	7	0.1	367.695	2	19.24	1070000	F14:8115	4	191	197
3	1	comp117964_c0_seq1.p1	E.RGNAC(+57.02)TNC(+57.02)PLNSC(+57.02)C(+57.02)GN(+.98)SC(+57.02)SGGTRYPGLC(+57.02)RISGDN(+.98)APQYNRPE.G	Y	35.39	4748.97	42	9.1	950.81	5	15.96		F10:7180	2	291	332	Carbamidomethylation; Deamidation (NQ)	C5:Carbamidomethylation:1000.00;C8:Carbamidomethylation:1000.00;C13:Carbamidomethylation:1000.00;C14:Carbamidomethylation:1000.00;N16:Deamidation (NQ):0.10;C18:Carbamidomethylation:1000.00;C28:Carbamidomethylation:1000.00;N34:Deamidation (NQ):4.05
3	1	comp117964_c0_seq1.p1	W.D(-18.01)YAVR.D	Y	35.19	604.297	5	-2.5	303.155	2	9.53	17500000	F5:3686	2	212	216	Dehydration	D1:Dehydration:10.11
3	1	comp117964_c0_seq1.p1	G.DNAPQYN(+.98)RPEGVTFYC(+57.02)SFN(+.98)N(+.98)EPDC(+57.02)ASTVTGA.D	Y	35.09	3483.41	31	9.6	1162.16	3	33.33		F5:15398	2	323	353	Deamidation (NQ); Carbamidomethylation	N7:Deamidation (NQ):0.00;C16:Carbamidomethylation:1000.00;N19:Deamidation (NQ):0.00;N20:Deamidation (NQ):0.00;C24:Carbamidomethylation:1000.00
3	1	comp117964_c0_seq1.p1	G.DNAPQ(+.98)YNRPEGVTFYC(+57.02)SFNNEPDC(+57.02)ASTVTGA.D	Y	35.07	3481.45	31	-0.4	1161.49	3	38.92		F5:18113	3	323	353	Deamidation (NQ); Carbamidomethylation	Q5:Deamidation (NQ):0.00;C16:Carbamidomethylation:1000.00;C24:Carbamidomethylation:1000.00
3	1	comp117964_c0_seq1.p1	G.DNAPQYNRPEGVTFYC(+57.02)SFN(+.98)NEPDC(+57.02)ASTVTGA.D	Y	34.94	3481.45	31	7.5	871.375	4	31.92		F5:14711	1	323	353	Carbamidomethylation; Deamidation (NQ)	C16:Carbamidomethylation:1000.00;N19:Deamidation (NQ):0.00;C24:Carbamidomethylation:1000.00
3	1	comp117964_c0_seq1.p1	G.DNAPQYNRPEGVTFYC(+57.02)SFN(+.98)NEP.D	Y	34.9	2619.1	22	8.7	874.047	3	29.75		F5:13648	2	323	344	Carbamidomethylation; Deamidation (NQ)	C16:Carbamidomethylation:1000.00;N19:Deamidation (NQ):8.69
3	1	comp117964_c0_seq1.p1	E.LAAVAQKHAN(+15.99)QC(+57.02)VFDHD.C	Y	34.83	1938.9	17	4.1	485.734	4	12.91		F11:5460	3	165	181	Hydroxylation; Carbamidomethylation	N10:Hydroxylation:0.00;C12:Carbamidomethylation:1000.00
3	1	comp117964_c0_seq1.p1	E.SNGYLSFTPFTNTLGWNME(+57.02).T	Y	34.64	2234.99	19	-2.8	1118.5	2	40.87	113000000	F10:19325	1	433	451	Carbamidomethylation (DHKE X@N-term)	E19:Carbamidomethylation (DHKE X@N-term):19.61
3	1	comp117964_c0_seq1.p1	S.SC(+57.02)TILK.S	Y	34.61	720.384	6	0.2	361.199	2	9.68	5880000	F2:3676	2	113	118	Carbamidomethylation	C2:Carbamidomethylation:1000.00
3	1	comp117964_c0_seq1.p1	Y.AVRDWYSE.I	Y	34.56	1024.46	8	-0.3	513.238	2	14.68	3630000	F15:6102	2	214	221
3	1	comp117964_c0_seq1.p1	G.S(+58.01)C(+57.02)PALYLR.Y	Y	34.49	1036.5	8	0.7	519.258	2	17.99	2180000	F1:7978	3	92	99	Carboxymethyl (KW X@N-term); Carbamidomethylation	S1:Carboxymethyl (KW X@N-term):1000.00;C2:Carbamidomethylation:1000.00
3	1	comp117964_c0_seq1.p1	R.VD(sub G)CGYSVYK.A	N	34.39	1032.46	9	1.3	517.237	2	13.24	6840000	F2:5468	3	256	264	Mutation
3	1	comp117964_c0_seq1.p1	R.VKN(+.98)FGVGQNLFKRNPFSVPAQPTWDYAVR.D	Y	34.37	3335.72	29	-2.4	834.935	4	35.51	4890000	F1:16539	1	188	216	Deamidation (NQ)	N3:Deamidation (NQ):7.38
3	1	comp117964_c0_seq1.p1	R.Q(+42.01)MVWDDELAAVAQKHANQ(+.98)C(+57.02)VFDHDC(+57.02)NK.C	Y	34.25	3271.41	27	-2	655.288	5	26.9		F2:12172	1	158	184	Acetylation (N-term); Deamidation (NQ); Carbamidomethylation	Q1:Acetylation (N-term):1000.00;Q18:Deamidation (NQ):0.00;C19:Carbamidomethylation:1000.00;C25:Carbamidomethylation:1000.00
3	1	comp117964_c0_seq1.p1	M.LNAPIYE(+57.02)RGN(+14.02).A	Y	34.23	1216.62	10	0.1	609.317	2	12.74	3750000	F14:4948	1	284	293	Carbamidomethylation (DHKE X@N-term); Methyl ester	E7:Carbamidomethylation (DHKE X@N-term):90.32;N10:Methyl ester:1000.00
3	1	comp117964_c0_seq1.p1	Y.LSFTPFTNT.L	Y	34.16	1026.5	9	0.8	514.259	2	32.27	1040000	F14:14450	4	437	445
3	1	comp117964_c0_seq1.p1	E.GVTFYC(+57.02)SFNNEPDC(+57.02)A.S	Y	34.11	1779.69	15	-0.4	890.85	2	29.39	2190000	F10:13741	1	333	347	Carbamidomethylation	C6:Carbamidomethylation:1000.00;C14:Carbamidomethylation:1000.00
3	1	comp117964_c0_seq1.p1	K.RNPFSVPAQ(+.98)PTWDYAVRDWYSEIK.D	Y	33.93	2925.41	24	4.5	732.363	4	38.37		F1:17923	4	200	223	Deamidation (NQ)	Q9:Deamidation (NQ):37.50
3	1	comp117964_c0_seq1.p1	R.VHN(+15.99)ELR.S	Y	33.89	782.404	6	-0.8	392.209	2	2.74	581000	F1:1205	2	132	137	Hydroxylation	N3:Hydroxylation:11.27
3	1	comp117964_c0_seq1.p1	H.DC(+57.02)NKC(+57.02)RRVKNFGVGQNLFKRN(+.98)PFSVPAQ(+.98)PTW.D	Y	33.85	3721.84	31	6.5	745.379	5	26.49		F5:12058	3	181	211	Carbamidomethylation; Deamidation (NQ)	C2:Carbamidomethylation:1000.00;C5:Carbamidomethylation:1000.00;N21:Deamidation (NQ):23.70;Q28:Deamidation (NQ):16.22
3	1	comp117964_c0_seq1.p1	K.RNPFST(sub V)PAQPTWDYAVR.D	Y	33.75	2004.98	17	3.8	669.337	3	28.82		F1:13279	4	200	216	Mutation
3	1	comp117964_c0_seq1.p1	R.DW(+31.99)YSEIKDF.D	Y	33.7	1233.52	9	-2.2	617.765	2	38.52		F4:17404	1	217	225	Dihydroxy	W2:Dihydroxy:0.00
3	1	comp117964_c0_seq1.p1	R.G(+42.01)NAC(+57.02)TNC(+57.02)PLN(+.98)SC(+57.02)C(+57.02)GNSC(+57.02)SGGTRYPGLC(+57.02)R.I	Y	33.32	3192.24	28	2.9	1065.09	3	15.98		F2:6810	1	292	319	Acetylation (N-term); Carbamidomethylation; Deamidation (NQ)	G1:Acetylation (N-term):1000.00;C4:Carbamidomethylation:1000.00;C7:Carbamidomethylation:1000.00;N10:Deamidation (NQ):0.00;C12:Carbamidomethylation:1000.00;C13:Carbamidomethylation:1000.00;C17:Carbamidomethylation:1000.00;C27:Carbamidomethylation:1000.00
3	1	comp117964_c0_seq1.p1	D.KGQIN(+.98)GFIDGEGPPETGHFTQE.I	Y	33.19	2358.08	22	8.6	787.039	3	21.92		F10:10091	1	227	248	Deamidation (NQ)	N5:Deamidation (NQ):6.59
3	1	comp117964_c0_seq1.p1	G.VGQNLFK.R	Y	33.15	804.449	7	-0.2	403.232	2	12.16	474000	F2:4936	2	193	199
3	1	comp117964_c0_seq1.p1	T.VTGADKWE.I	Y	32.97	904.429	8	-0.4	453.222	2	10.07	2950000	F15:3838	2	350	357
3	1	comp117964_c0_seq1.p1	A.NQ(+.98)C(+57.02)VFDHDC(+57.02)N(+.98)KC(+57.02)RRVKNFGVGQ(+.98)NLFKRNPFSVPAQPTW.D	Y	32.59	4623.17	38	-5.2	925.637	5	35.2	1220000	F5:16306	1	174	211	Deamidation (NQ); Carbamidomethylation	Q2:Deamidation (NQ):0.00;C3:Carbamidomethylation:1000.00;C9:Carbamidomethylation:1000.00;N10:Deamidation (NQ):0.00;C12:Carbamidomethylation:1000.00;Q22:Deamidation (NQ):0.00
3	1	comp117964_c0_seq1.p1	R.QMR(sub V)WDDELAAVAQK.H	Y	32.58	1659.8	14	-0.1	554.275	3	20.21	16000000	F1:9061	2	158	171	Mutation
3	1	comp117964_c0_seq1.p1	G.DNAPQYNRPEGVTFYC(+57.02)SFNNEPDC(+57.02)ASTVTGA.D	Y	32.53	3480.46	31	-0.1	1161.16	3	34.59	10600000	F4:15501	1	323	353	Carbamidomethylation	C16:Carbamidomethylation:1000.00;C24:Carbamidomethylation:1000.00
3	1	comp117964_c0_seq1.p1	E.TWRVGC(+57.02)GYSVYKAGSS(sub G)FEE.L	Y	32.4	2181.98	19	1.4	1092	2	23.8	29000000	F10:11008	1	253	271	Carbamidomethylation; Mutation	C6:Carbamidomethylation:1000.00
3	1	comp117964_c0_seq1.p1	R.DWY(+31.99)SEIKDF.D	Y	32.1	1233.52	9	2.2	617.768	2	38.37		F5:17842	1	217	225	Dihydroxy	Y3:Dihydroxy:12.28
3	1	comp117964_c0_seq1.p1	M.LNAPIYERGNA.C	Y	31.97	1216.62	11	0.5	609.318	2	12.84	3750000	F14:4994	2	284	294
3	1	comp117964_c0_seq1.p1	Q.VDGQAVAGT(+438.09)ANAIFELPALPGR.S	Y	31.88	2604.24	22	1.5	869.088	3	39.66		F2:18392	1	404	425	O3-(riboflavin phosphoryl)	T9:O3-(riboflavin phosphoryl):1000.00
3	1	comp117964_c0_seq1.p1	K.NFGVGQN(+.98)LFK.R	Y	31.77	1123.57	10	1.4	562.791	2	25.45		F2:11458	1	190	199	Deamidation (NQ)	N7:Deamidation (NQ):17.01
3	1	comp117964_c0_seq1.p1	G.SGFEELY(+162.08)TC(+57.02)NYGPGGNMLNAPIYER.G	Y	31.76	3013.34	25	2.7	1005.46	3	33.85		F1:15732	1	267	291	O-Pinacolylmethylphosphonylation; Carbamidomethylation	Y7:O-Pinacolylmethylphosphonylation:0.00;C9:Carbamidomethylation:1000.00
3	1	comp117964_c0_seq1.p1	G.DNAPQ(+.98)YN(+.98)RPEGVTFYC(+57.02)SFNNEPDC(+57.02)ASTVTGA.D	Y	31.74	3482.43	31	9.3	1161.83	3	33.72		F5:15587	2	323	353	Deamidation (NQ); Carbamidomethylation	Q5:Deamidation (NQ):0.00;N7:Deamidation (NQ):0.00;C16:Carbamidomethylation:1000.00;C24:Carbamidomethylation:1000.00
3	1	comp117964_c0_seq1.p1	R.Q(+.98)M(+15.99)VWD(+57.02)DELAAVAQK.H	Y	31.72	1676.77	14	-1.7	559.93	3	27.47		F1:12620	1	158	171	Deamidation (NQ); Oxidation (M); Carbamidomethylation (DHKE X@N-term)	Q1:Deamidation (NQ):42.10;M2:Oxidation (M):1000.00;D5:Carbamidomethylation (DHKE X@N-term):0.00
3	1	comp117964_c0_seq1.p1	S.SC(+57.02)TILKSGISDSDKET.I	Y	31.7	1739.82	16	0.1	580.949	3	10.68	1100000	F14:3950	1	113	128	Carbamidomethylation	C2:Carbamidomethylation:1000.00
3	1	comp117964_c0_seq1.p1	E.SN(+.98)GYLSFTPFTNTLGWNME(+57.02).T	Y	31.52	2235.98	19	0.4	746.334	3	42.26	1350000	F10:20001	1	433	451	Deamidation (NQ); Carbamidomethylation (DHKE X@N-term)	N2:Deamidation (NQ):22.33;E19:Carbamidomethylation (DHKE X@N-term):14.77
3	1	comp117964_c0_seq1.p1	H.DC(+57.02)NKC(+57.02)RRVKN(+.98)FGVGQ(+.98)NLFKRNPFSVPAQPTW.D	Y	31.49	3721.84	31	7.3	745.38	5	28.67		F5:13122	1	181	211	Carbamidomethylation; Deamidation (NQ)	C2:Carbamidomethylation:1000.00;C5:Carbamidomethylation:1000.00;N10:Deamidation (NQ):8.82;Q15:Deamidation (NQ):0.00
3	1	comp117964_c0_seq1.p1	K.RN(+.98)PFSVPAQ(+.98)PTWDYAVR.D	Y	31.38	2004.97	17	9.7	669.337	3	28.68		F2:13041	1	200	216	Deamidation (NQ)	N2:Deamidation (NQ):1000.00;Q9:Deamidation (NQ):1000.00
3	1	comp117964_c0_seq1.p1	G.PQVDGQAVAGT(+146.06)ANAIFELPALPGR.S	Y	31.27	2537.31	24	3.1	1269.67	2	37.16		F2:17175	1	402	425	Fucose	T11:Fucose:1000.00
3	1	comp117964_c0_seq1.p1	E.TWRVGC(+57.02)GYSVYKAC(sub G)SGFEE.L	Y	31.26	2197.96	19	2.3	733.661	3	23.7		F10:10963	1	253	271	Carbamidomethylation; Mutation	C6:Carbamidomethylation:1000.00
3	1	comp117964_c0_seq1.p1	R.V(+42.01)GC(+57.02)GYSVYKAGSGFEELYTC(+57.02)NYGPGGN(+.98)M(+15.99)LNAPIYER.G	Y	31.09	4051.77	36	1.8	1351.6	3	36.13		F2:16675	3	256	291	Acetylation (N-term); Carbamidomethylation; Deamidation (NQ); Oxidation (M)	V1:Acetylation (N-term):1000.00;C3:Carbamidomethylation:1000.00;C20:Carbamidomethylation:1000.00;N27:Deamidation (NQ):0.00;M28:Oxidation (M):1000.00
3	1	comp117964_c0_seq1.p1	R.Q(+42.01)MVWDDELAAVAQ(+.98)KHANQC(+57.02)VFDHDC(+57.02)NKC(+57.02)R.R	Y	30.86	3587.54	29	-1.7	598.93	6	24.73		F1:11277	2	158	186	Acetylation (N-term); Deamidation (NQ); Carbamidomethylation	Q1:Acetylation (N-term):1000.00;Q13:Deamidation (NQ):11.12;C19:Carbamidomethylation:1000.00;C25:Carbamidomethylation:1000.00;C28:Carbamidomethylation:1000.00
3	1	comp117964_c0_seq1.p1	Y.LRYSKDHTF.C	Y	30.85	1165.59	9	-0.4	389.536	3	9.01	31900000	F15:3274	2	98	106
3	1	comp117964_c0_seq1.p1	R.ISGDNAPQY.N	Y	30.72	963.43	9	-0.2	482.722	2	11.64	1550000	F14:4422	1	320	328
3	1	comp117964_c0_seq1.p1	S.C(+57.02)PALYLRYS(+146.06)KDHTFC(+57.02)LPPKSSC(+57.02)TILK.S	Y	30.43	3300.63	26	1.7	551.114	6	22.87		F2:10194	1	93	118	Carbamidomethylation; Fucose	C1:Carbamidomethylation:1000.00;S9:Fucose:0.00;C15:Carbamidomethylation:1000.00;C22:Carbamidomethylation:1000.00
3	1	comp117964_c0_seq1.p1	E.IKDFD.K	N	30.4	636.312	5	-0.3	319.163	2	9.81	4530000	F10:4114	2	222	226
3	1	comp117964_c0_seq1.p1	G.S(+58.03)C(+57.02)PALYLRYSKD.H	Y	30.34	1529.74	12	-2.4	510.92	3	15.63		F10:7020	1	92	103	2 3-dihydro-2 2-dimethyl-7-benzofuranol N-methyl carbamate; Carbamidomethylation	S1:2 3-dihydro-2 2-dimethyl-7-benzofuranol N-methyl carbamate:77.76;C2:Carbamidomethylation:1000.00
3	1	comp117964_c0_seq1.p1	E.LYTC(+57.02)N(+.98)YGPGGN(+.98)M(+15.99)LNAPIYE.R	Y	30.33	2163.91	19	6.4	1082.97	2	32.44		F10:15227	1	272	290	Carbamidomethylation; Deamidation (NQ); Oxidation (M)	C4:Carbamidomethylation:1000.00;N5:Deamidation (NQ):0.00;N11:Deamidation (NQ):0.00;M12:Oxidation (M):1000.00
3	1	comp117964_c0_seq1.p1	R.DWY(+44.99)SEIKDF.D	Y	30.22	1246.51	9	-1.9	624.263	2	38.46	581000	F4:17379	1	217	225	Oxidation to nitro	Y3:Oxidation to nitro:17.01
3	1	comp117964_c0_seq1.p1	R.VGC(+57.02)GYSVYKAGSGFEELYTC(+57.02)N(+.98)YGPGGN(+.98)MLNAPIYER.G	Y	30.18	3994.75	36	9.6	999.704	4	37.37		F2:17278	1	256	291	Carbamidomethylation; Deamidation (NQ)	C3:Carbamidomethylation:1000.00;C20:Carbamidomethylation:1000.00;N21:Deamidation (NQ):7.81;N27:Deamidation (NQ):12.33
3	1	comp117964_c0_seq1.p1	G.APAQYLEFS(+58.03)ELSARPGPC(+57.02)	Y	30.12	2049.97	18	-0.2	1025.99	2	31.28		F2:14310	13	464	481	2 3-dihydro-2 2-dimethyl-7-benzofuranol N-methyl carbamate; Carbamidomethylation	S9:2 3-dihydro-2 2-dimethyl-7-benzofuranol N-methyl carbamate:47.09;C18:Carbamidomethylation:1000.00
3	1	comp117964_c0_seq1.p1	E.GVTFYC(+57.02)SFNNEPDC(+57.02)ASTVTGADKWE.I	Y	30.05	2854.19	25	1.2	1428.1	2	32.55	1970000	F11:14328	1	333	357	Carbamidomethylation	C6:Carbamidomethylation:1000.00;C14:Carbamidomethylation:1000.00
3	1	comp117964_c0_seq1.p1	E.SNGYLS(+58.03)FTPFTNTLGWNME.T	Y	29.84	2236	19	-0.8	1119.01	2	41.16		F10:19467	4	433	451	2 3-dihydro-2 2-dimethyl-7-benzofuranol N-methyl carbamate	S6:2 3-dihydro-2 2-dimethyl-7-benzofuranol N-methyl carbamate:30.64
3	1	comp117964_c0_seq1.p1	K.GAPAQYLEFSEL.S	Y	29.67	1323.63	12	0.1	662.825	2	37.84	1720000	F2:17506	2	463	474
3	1	comp117964_c0_seq1.p1	R.RVKN(+.98)FGVGQNLFKR.N	Y	29.61	1662.93	14	10.8	416.745	4	11.6		F2:4662	2	187	200	Deamidation (NQ)	N4:Deamidation (NQ):31.02
3	1	comp117964_c0_seq1.p1	H.DC(+57.02)NKC(+57.02)RRVKNFGVGQ(+.98)NLFKRN(+.98)PFSVPAQPTW.D	Y	29.59	3721.84	31	6.6	745.379	5	27.23		F4:11917	1	181	211	Carbamidomethylation; Deamidation (NQ)	C2:Carbamidomethylation:1000.00;C5:Carbamidomethylation:1000.00;Q15:Deamidation (NQ):4.15;N21:Deamidation (NQ):0.00
3	1	comp117964_c0_seq1.p1	R.Q(+.98)MVWDDELAAVAQKHANQC(+57.02)VFDHDC(+57.02)NKC(+57.02)R.R	Y	29.54	3545.53	29	-1.7	710.113	5	26.63		F2:12038	1	158	186	Deamidation (NQ); Carbamidomethylation	Q1:Deamidation (NQ):0.63;C19:Carbamidomethylation:1000.00;C25:Carbamidomethylation:1000.00;C28:Carbamidomethylation:1000.00
3	1	comp117964_c0_seq1.p1	E.TIA(sub V)RVHNE.L	Y	29.38	938.493	8	0.2	313.838	3	6.63	95200000	F10:2506	2	128	135	Mutation
3	1	comp117964_c0_seq1.p1	G.DNAPQ(+.98)YNRPEGVTFYC(+57.02)SFNNEP.D	Y	29.12	2619.1	22	7.7	874.046	3	30.34		F5:13937	1	323	344	Deamidation (NQ); Carbamidomethylation	Q5:Deamidation (NQ):5.47;C16:Carbamidomethylation:1000.00
3	1	comp117964_c0_seq1.p1	R.QMVWDDEW(sub L)AAVAQK.H	Y	29	1675.77	14	-2.5	838.888	2	27.55		F1:12661	1	158	171	Mutation
3	1	comp117964_c0_seq1.p1	K.HAN(+.98)QC(+57.02)VFDHDC(+57.02)N(+.98)KC(+57.02)RR.V	Y	28.96	2117.86	16	-9.4	706.953	3	9.51		F2:3586	1	172	187	Deamidation (NQ); Carbamidomethylation	N3:Deamidation (NQ):14.02;C5:Carbamidomethylation:1000.00;C11:Carbamidomethylation:1000.00;N12:Deamidation (NQ):13.99;C14:Carbamidomethylation:1000.00
3	1	comp117964_c0_seq1.p1	L.PALPGR.S	Y	28.85	609.36	6	0	305.687	2	9.7	4180000	F2:3687	2	420	425
3	1	comp117964_c0_seq1.p1	E.SNGYLSF(+31.99)TPFTNTLGWNME(+57.02).T	Y	28.82	2266.98	19	2.6	1134.5	2	41.07	773000	F10:19422	1	433	451	Dihydroxy; Carbamidomethylation (DHKE X@N-term)	F7:Dihydroxy:0.00;E19:Carbamidomethylation (DHKE X@N-term):14.77
3	1	comp117964_c0_seq1.p1	K.IDYRTGPQ(+.98)VDGQAVAGTAN(+.98)AIFELPALPGR.S	Y	28.69	3098.57	30	8	1033.87	3	39.75		F1:18589	1	396	425	Deamidation (NQ)	Q8:Deamidation (NQ):0.00;N19:Deamidation (NQ):8.82
3	1	comp117964_c0_seq1.p1	K.GGESSTLSFTIPFKVPTAPIC(+57.02)FKIDYR.T	Y	28.63	3030.55	27	2.9	758.648	4	41.4	17000000	F2:19244	1	373	399	Carbamidomethylation	C21:Carbamidomethylation:1000.00
3	1	comp117964_c0_seq1.p1	Y.SKDHT(+164.06)FC(+57.02)LPPKSSC(+57.02)TILK.S	Y	28.5	2282.12	18	4.2	571.54	4	17.94		F1:7950	7	101	118	O-Diisopropylphosphorylation; Carbamidomethylation	T5:O-Diisopropylphosphorylation:0.00;C7:Carbamidomethylation:1000.00;C14:Carbamidomethylation:1000.00
3	1	comp117964_c0_seq1.p1	R.Q(+42.01)MP(sub V)WDDELAAVAQ(+.98)K.H	Y	28.41	1643.75	14	1.1	822.883	2	28.76	14900000	F1:13249	1	158	171	Acetylation (N-term); Deamidation (NQ); Mutation	Q1:Acetylation (N-term):1000.00;Q13:Deamidation (NQ):1000.00
3	1	comp117964_c0_seq1.p1	K.A(+42.01)GSGFEELYY(sub T)CNYGPGGNMLNAPIYER.G	Y	28.41	3026.32	27	5.4	1009.79	3	37.4	862000	F1:17450	1	265	291	Acetylation (N-term); Mutation	A1:Acetylation (N-term):1000.00
3	1	comp117964_c0_seq1.p1	E.TWRVGC(+57.02)GYSVY(+44.99)KAGSGFEE.L	Y	28.27	2196.95	19	0.7	733.326	3	23.25		F11:10074	1	253	271	Carbamidomethylation; Oxidation to nitro	C6:Carbamidomethylation:1000.00;Y11:Oxidation to nitro:0.00
3	1	comp117964_c0_seq1.p1	G.FV(sub I)DGEGPPA(sub E)TGH.F	Y	28.17	1182.53	12	0.3	592.273	2	10.21	10600000	F15:3908	2	233	244	Mutation
3	1	comp117964_c0_seq1.p1	E.ISNTLS(+58.03)GSYMGIVLKGGE.S	Y	28.09	1882.96	18	-2.2	628.659	3	17.58		F10:7973	1	358	375	2 3-dihydro-2 2-dimethyl-7-benzofuranol N-methyl carbamate	S6:2 3-dihydro-2 2-dimethyl-7-benzofuranol N-methyl carbamate:0.00
3	1	comp117964_c0_seq1.p1	D.DELAAVAQ(+.98)KHANQC(+57.02)VF.D	Y	28.03	1800.85	16	10.6	901.44	2	20.28		F5:9031	1	163	178	Deamidation (NQ); Carbamidomethylation	Q8:Deamidation (NQ):0.00;C14:Carbamidomethylation:1000.00
3	1	comp117964_c0_seq1.p1	E.L(+57.02)YTC(+57.02)NYGPGGNM(+15.99)LNAPIYE.R	Y	27.64	2218.97	19	-0.1	1110.49	2	23.58	2590000	F11:10233	1	272	290	Carbamidomethylation (DHKE X@N-term); Carbamidomethylation; Oxidation (M)	L1:Carbamidomethylation (DHKE X@N-term):12.98;C4:Carbamidomethylation:1000.00;M12:Oxidation (M):1000.00
3	1	comp117964_c0_seq1.p1	A.NQ(+.98)C(+57.02)VFDHDC(+57.02)NKC(+57.02)RRVKNFGVGQ(+.98)NLFKRN(+.98)PFSVPAQPTW.D	Y	27.54	4623.17	38	-6.4	925.636	5	35.53		F4:15954	1	174	211	Deamidation (NQ); Carbamidomethylation	Q2:Deamidation (NQ):0.00;C3:Carbamidomethylation:1000.00;C9:Carbamidomethylation:1000.00;C12:Carbamidomethylation:1000.00;Q22:Deamidation (NQ):0.00;N28:Deamidation (NQ):0.00
3	1	comp117964_c0_seq1.p1	Y.S(+164.06)KDHTFC(+57.02)LPPK.S	Y	27.26	1492.71	11	3.8	747.368	2	13.78		F2:5734	1	101	111	O-Diisopropylphosphorylation; Carbamidomethylation	S1:O-Diisopropylphosphorylation:17.01;C7:Carbamidomethylation:1000.00
3	1	comp117964_c0_seq1.p1	A.NAC(sub I)FELPALPGR.S	Y	27.14	1286.64	12	2.2	644.331	2	39.51		F2:18319	1	414	425	Mutation
3	1	comp117964_c0_seq1.p1	E.RGNAC(+57.02)TNC(+57.02)PLNSC(+57.02)C(+57.02)GN(+.98)SC(+57.02)SGGTRYPGLC(+57.02)RISGDN(+.98)APQ(+.98)YNRPE.G	Y	26.93	4749.95	42	7.4	951.005	5	16.85		F10:7612	1	291	332	Carbamidomethylation; Deamidation (NQ)	C5:Carbamidomethylation:1000.00;C8:Carbamidomethylation:1000.00;C13:Carbamidomethylation:1000.00;C14:Carbamidomethylation:1000.00;N16:Deamidation (NQ):0.00;C18:Carbamidomethylation:1000.00;C28:Carbamidomethylation:1000.00;N34:Deamidation (NQ):5.79;Q37:Deamidation (NQ):4.64
3	1	comp117964_c0_seq1.p1	G.SC(+57.02)R(sub P)ALYLRYSKDHTFC(+57.02)LPPKSSC(+57.02)TILK.S	Y	26.8	3300.66	27	-0.1	661.139	5	23		F1:10436	1	92	118	Carbamidomethylation; Mutation	C2:Carbamidomethylation:1000.00;C16:Carbamidomethylation:1000.00;C23:Carbamidomethylation:1000.00
3	1	comp117964_c0_seq1.p1	E.LYTC(+57.02)NYD(sub G)PGGNMLNAPIYE.R	Y	26.79	2203.96	19	1.4	1102.99	2	28.61	2800000	F11:12565	1	272	290	Carbamidomethylation; Mutation	C4:Carbamidomethylation:1000.00
3	1	comp117964_c0_seq1.p1	R.ISGDNAPQ(+.98)YNRPEG.V	Y	26.71	1517.67	14	4	759.848	2	10.12		F15:3859	1	320	333	Deamidation (NQ)	Q8:Deamidation (NQ):20.41
3	1	comp117964_c0_seq1.p1	W.DDELAAT(sub V)AQKHANQC(+57.02)VF.D	Y	26.5	1916.87	17	4.9	639.967	3	25.07		F4:10861	1	162	178	Carbamidomethylation; Mutation	C15:Carbamidomethylation:1000.00
3	1	comp117964_c0_seq1.p1	R.V(+42.01)GC(+57.02)GYSVYKAGSGFEELYTC(+57.02)N(+.98)YGPGGNM(+15.99)LNAPIYER.G	Y	26.41	4051.77	36	1.2	1351.6	3	35.93		F1:16742	1	256	291	Acetylation (N-term); Carbamidomethylation; Deamidation (NQ); Oxidation (M)	V1:Acetylation (N-term):1000.00;C3:Carbamidomethylation:1000.00;C20:Carbamidomethylation:1000.00;N21:Deamidation (NQ):0.00;M28:Oxidation (M):1000.00
3	1	comp117964_c0_seq1.p1	K.N(+.98)FGVGQN(+.98)LFKRNPFSVPAQPTW.D	Y	26.41	2505.24	22	8.7	836.096	3	40.13		F5:18704	1	190	211	Deamidation (NQ)	N1:Deamidation (NQ):17.91;N7:Deamidation (NQ):0.00
3	1	comp117964_c0_seq1.p1	T.FCLPPKSSCTT(sub I)LKSGISDSDKETIVR.V	Y	26.3	2811.41	26	-1.9	469.575	6	12.51		F2:5107	1	106	131	Mutation
3	1	comp117964_c0_seq1.p1	N.FGVGQNLFKRNPFSVPAQPTW.D	Y	26.28	2389.23	21	0.8	797.419	3	36.2	1950000	F4:16283	1	191	211
3	1	comp117964_c0_seq1.p1	D.ELAAVAQKHANQC(+57.02)VF.D	Y	26.21	1684.84	15	1.7	562.62	3	14.93		F5:6416	1	164	178	Carbamidomethylation	C13:Carbamidomethylation:1000.00
3	1	comp117964_c0_seq1.p1	R.NPFSVPAQ(+.98)PTWDYAVRDWYSEIK.D	Y	26.04	2769.31	23	6.3	924.115	3	42.03		F2:19551	2	201	223	Deamidation (NQ)	Q8:Deamidation (NQ):17.76
3	1	comp117964_c0_seq1.p1	R.VGC(+57.02)GYSVYKAGSV(sub G)FEELY.T	Y	26.02	2026.93	18	-1.9	1014.47	2	21.91		F2:9723	1	256	273	Carbamidomethylation; Mutation	C3:Carbamidomethylation:1000.00
3	1	comp117964_c0_seq1.p1	E.SNGYLSFTPFTNTLM(sub G)WNME.T	Y	25.79	2251.99	19	1.1	1127	2	40.67		F11:18253	1	433	451	Mutation
3	1	comp117964_c0_seq1.p1	G.N(+.98)AC(+57.02)TNC(+57.02)PLNSC(+57.02)C(+57.02)GN(+.98)SC(+57.02)SGGTRYPGLC(+57.02)RISG.D	Y	25.79	3351.33	30	4	1118.12	3	20.65		F4:8710	1	293	322	Deamidation (NQ); Carbamidomethylation	N1:Deamidation (NQ):33.81;C3:Carbamidomethylation:1000.00;C6:Carbamidomethylation:1000.00;C11:Carbamidomethylation:1000.00;C12:Carbamidomethylation:1000.00;N14:Deamidation (NQ):0.00;C16:Carbamidomethylation:1000.00;C26:Carbamidomethylation:1000.00
3	1	comp117964_c0_seq1.p1	K.SGISDSDKETIVR(+.98)VHNELR.S	Y	25.58	2155.09	19	8.1	539.783	4	14.69		F2:6180	1	119	137	Deamidation (R)	R13:Deamidation (R):49.54
3	1	comp117964_c0_seq1.p1	R.Q(+43.01)M(+15.99)VWDDELAAVAQK.H	Y	25.47	1661.77	14	5.4	554.934	3	21.46		F1:9681	1	158	171	Carbamylation; Oxidation (M)	Q1:Carbamylation:38.29;M2:Oxidation (M):1000.00
4	2	comp127239_c0_seq1.p1	F.DRVEM(+15.99)GIEKEEELERIC(+57.02)A.D	Y	98.5	2221.04	18	1.7	556.267	4	21.01	12500000	F4:8883	2	370	387	Oxidation (M); Carbamidomethylation	M5:Oxidation (M):1000.00;C17:Carbamidomethylation:1000.00
4	2	comp127239_c0_seq1.p1	F.DRVEMGIEKEEELERIC(+57.02)A.D	Y	92.86	2205.04	18	-0.5	736.02	3	22.72	9120000	F4:9717	1	370	387	Carbamidomethylation	C17:Carbamidomethylation:1000.00
4	2	comp127239_c0_seq1.p1	M.DEATTAKAIDKV.D	Y	88.7	1260.66	12	0.1	631.335	2	10.6	143000000	F5:4260	11	437	448
4	2	comp127239_c0_seq1.p1	E.VSHGFDDQGSQFDRE.G	Y	87.89	1722.72	15	0.5	575.249	3	12.35	127000000	F10:5410	9	563	577
4	2	comp127239_c0_seq1.p1	A.DNGAVRNAYIAYTT.D	Y	86.66	1527.73	14	1.4	764.874	2	20.71	180000000	F5:9244	9	627	640
4	2	comp127239_c0_seq1.p1	F.DRVEM(-48.00)GIEKEEELERIC(+57.02)A.D	Y	85.71	2157.04	18	0.7	540.267	4	15.5	2820000	F5:6695	3	370	387	Dethiomethyl; Carbamidomethylation	M5:Dethiomethyl:1000.00;C17:Carbamidomethylation:1000.00
4	2	comp127239_c0_seq1.p1	R.IC(+57.02)ADEAVSSMGHAVGR.S	Y	84.57	1658.75	16	0.1	553.924	3	16.67	1000000	F2:7149	2	385	400	Carbamidomethylation	C2:Carbamidomethylation:1000.00
4	2	comp127239_c0_seq1.p1	A.DN(+.98)GAVRNAYIAYTT.D	Y	83.74	1528.72	14	2.1	765.367	2	22.24	20800000	F4:9480	14	627	640	Deamidation (NQ)	N2:Deamidation (NQ):0.00
4	2	comp127239_c0_seq1.p1	R.NAYIAYTTDVLQSR.G	Y	83.31	1613.8	14	2.4	807.912	2	26.68	103000000	F2:12066	12	633	646
4	2	comp127239_c0_seq1.p1	K.NRESTEVC(+57.02)TTPVC(+57.02)QETAR.Y	Y	81.14	2136.95	18	1.5	713.326	3	10.25	7210000	F2:3980	4	30	47	Carbamidomethylation	C8:Carbamidomethylation:1000.00;C13:Carbamidomethylation:1000.00
4	2	comp127239_c0_seq1.p1	F.DREGNLVNW(+31.99)WSEETKERF.D	Y	80.73	2326.06	18	-0.9	582.522	4	34.28	7510000	F4:15348	2	575	592	Dihydroxy	W9:Dihydroxy:11.06
4	2	comp127239_c0_seq1.p1	A.DEAVSSMGHAVGRSYV.D	Y	80.71	1663.76	16	0.8	555.595	3	16.2	6260000	F4:6534	6	388	403
4	2	comp127239_c0_seq1.p1	G.DGYEWQTQVATV.D	Y	80.5	1395.63	12	0.9	698.823	2	31.96	11200000	F4:14221	9	158	169
4	2	comp127239_c0_seq1.p1	F.DREGNLVNWWSEETKERF.D	Y	79.79	2294.07	18	0.7	574.526	4	34.09	290000000	F4:15260	1	575	592
4	2	comp127239_c0_seq1.p1	K.LAQLSKKPEDRR.D	Y	79.68	1439.82	12	0.5	720.918	2	8.66	5250000	F2:3124	6	260	271
4	2	comp127239_c0_seq1.p1	R.RDDFFSSYVQVR.K	Y	79.43	1517.73	12	0.9	506.916	3	24.44	1000000	F2:10963	2	480	491
4	2	comp127239_c0_seq1.p1	E.VSHGFDDQGSQ(+.98)FDRE.G	Y	78.66	1723.71	15	-0.2	575.576	3	13.45	12000000	F10:5951	4	563	577	Deamidation (NQ)	Q11:Deamidation (NQ):53.53
4	2	comp127239_c0_seq1.p1	E.VSHGFDDQ(+.98)GSQFDRE.G	Y	78.62	1723.71	15	0.4	575.577	3	13.64	12000000	F10:6046	3	563	577	Deamidation (NQ)	Q8:Deamidation (NQ):37.81
4	2	comp127239_c0_seq1.p1	R.AVLDSAMFYEAC(+57.02)ANR.E	Y	78.26	1716.76	15	1.8	859.389	2	28.18	3750000	F2:12799	4	113	127	Carbamidomethylation	C12:Carbamidomethylation:1000.00
4	2	comp127239_c0_seq1.p1	F.DREGNLVN(-17.03)WWSEETKERF.D	Y	78.26	2277.04	18	5.9	570.272	4	33.88		F5:15665	2	575	592	Ammonia-loss (N)	N8:Ammonia-loss (N):25.67
4	2	comp127239_c0_seq1.p1	R.AVLDSAM(+15.99)FYEAC(+57.02)ANR.E	Y	77.62	1732.75	15	1.4	867.386	2	23.3	3350000	F2:10403	3	113	127	Oxidation (M); Carbamidomethylation	M7:Oxidation (M):1000.00;C12:Carbamidomethylation:1000.00
4	2	comp127239_c0_seq1.p1	E.KDYIKNTLKLIQE.T	Y	77.36	1604.91	13	0.7	535.979	3	21.23		F11:9172	4	321	333
4	2	comp127239_c0_seq1.p1	V.DKYFPEEDKQ.D	Y	77.16	1297.58	10	2.1	433.536	3	10.53	89900000	F5:4224	6	404	413
4	2	comp127239_c0_seq1.p1	R.EST(-18.01)EVC(+57.02)TTPVC(+57.02)QETAR.Y	Y	75.71	1848.8	16	0.8	925.407	2	15.84	5000000	F2:6740	3	32	47	Dehydration; Carbamidomethylation	T3:Dehydration:0.00;C6:Carbamidomethylation:1000.00;C11:Carbamidomethylation:1000.00
4	2	comp127239_c0_seq1.p1	L.DQPYAFGIGRNELI.D	Y	75.31	1591.8	14	-0.2	531.607	3	34.7	5610000	F4:15553	15	198	211
4	2	comp127239_c0_seq1.p1	A.EVQRVTENTAFQWT.D	Y	74.83	1707.82	14	2.3	854.92	2	24.3	17200000	F4:10488	5	284	297
4	2	comp127239_c0_seq1.p1	V.DKYFPEEDKQ(+.98)DV.D	Y	74.27	1512.66	12	1.8	505.229	3	15.16	310000	F5:6530	2	404	415	Deamidation (NQ)	Q10:Deamidation (NQ):1000.00
4	2	comp127239_c0_seq1.p1	V.DKYFPEEDKQDV.D	Y	73.3	1511.68	12	0.6	504.9	3	14.19	876000	F5:6050	2	404	415
4	2	comp127239_c0_seq1.p1	E.GNLVNWWSEETKE.R	Y	73.09	1590.73	13	1.1	796.374	2	31.49	25700000	F10:14761	7	578	590
4	2	comp127239_c0_seq1.p1	L.DQ(+.98)PYAFGIGRNELI.D	Y	72.84	1592.78	14	1.1	797.4	2	35.81	7490000	F4:16090	5	198	211	Deamidation (NQ)	Q2:Deamidation (NQ):119.03
4	2	comp127239_c0_seq1.p1	V.DKYFPEEDKQ(+.98).D	Y	72.81	1298.57	10	-0.1	433.863	3	11.52	5690000	F4:4232	4	404	413	Deamidation (NQ)	Q10:Deamidation (NQ):1000.00
4	2	comp127239_c0_seq1.p1	R.AVLDSAMFYEAC(+57.02)AN(+.98)REAR.E	Y	72.02	2073.92	18	-0.3	692.315	3	25.88	13200000	F2:11670	1	113	130	Carbamidomethylation; Deamidation (NQ)	C12:Carbamidomethylation:1000.00;N14:Deamidation (NQ):1000.00
4	2	comp127239_c0_seq1.p1	A.DEIIEFESKLAQLSKKPE.D	Y	71.82	2103.11	18	0.3	1052.56	2	32.87	12000000	F5:15174	5	251	268
4	2	comp127239_c0_seq1.p1	P.DEKY(sub F)RYSTF.D	Y	70.98	1207.55	9	1.4	604.784	2	13.97	31200000	F4:5442	3	79	87	Mutation
4	2	comp127239_c0_seq1.p1	F.DREGNLVNW(+15.99)WSEETKERF.D	Y	70.47	2310.07	18	-3.4	578.522	4	34.3		F4:15362	1	575	592	Oxidation (HW)	W9:Oxidation (HW):17.01
4	2	comp127239_c0_seq1.p1	G.DGYEWQTQVATVD(+14.02)RNL.G	Y	70.21	1907.9	16	1.1	954.959	2	39.08	40500000	F5:18187	10	158	173	Methyl ester	D13:Methyl ester:10.22
4	2	comp127239_c0_seq1.p1	P.DEKFRYSTF.D	Y	69.9	1191.56	9	0.3	596.785	2	16.54	1290000	F5:7206	4	79	87
4	2	comp127239_c0_seq1.p1	A.DEAVSSM(+15.99)GHAVGRSYV.D	Y	69.74	1679.76	16	-0.3	560.926	3	10.88	17700000	F4:3903	3	388	403	Oxidation (M)	M7:Oxidation (M):1000.00
4	2	comp127239_c0_seq1.p1	E.STEVC(+57.02)TTPVC(+57.02)QE.T	Y	68.92	1409.58	12	0.8	705.798	2	12.96	38100000	F10:5709	5	33	44	Carbamidomethylation	C5:Carbamidomethylation:1000.00;C10:Carbamidomethylation:1000.00
4	2	comp127239_c0_seq1.p1	R.NAYIAYTTDVLQ(+.98)SR.G	Y	68.8	1614.79	14	0.7	808.402	2	28.5	3610000	F2:12955	4	633	646	Deamidation (NQ)	Q12:Deamidation (NQ):88.25
4	2	comp127239_c0_seq1.p1	A.DEIIEFESK(+15.99)LAQLSKKPE.D	Y	68.4	2119.1	18	-1.8	707.374	3	32.82	371000	F5:15150	1	251	268	Hydroxylation	K9:Hydroxylation:7.08
4	2	comp127239_c0_seq1.p1	R.NREIVAAYKTFMVATAK.L	Y	68.25	1912.02	17	0.6	638.349	3	23.55	747000	F1:10702	1	219	235
4	2	comp127239_c0_seq1.p1	A.DEAVSSMGH(+57.02)AVGRSYV.D	Y	68.18	1720.78	16	-0.4	861.399	2	9.81	24300000	F5:3836	11	388	403	Carbamidomethylation (DHKE X@N-term)	H9:Carbamidomethylation (DHKE X@N-term):35.35
4	2	comp127239_c0_seq1.p1	K.TFMVATAK.L	Y	68.11	867.452	8	0.4	434.734	2	11.45	13100000	F2:4584	5	228	235
4	2	comp127239_c0_seq1.p1	R.LPGVPATPK.Q	Y	67.94	878.523	9	-0.2	440.268	2	12.96		F2:5332	6	653	661
4	2	comp127239_c0_seq1.p1	R.KESLVWSIQ(+.98)YDPHTLNQFR.A	Y	67.76	2361.18	19	9.4	591.307	4	29.53		F2:13456	3	678	696	Deamidation (NQ)	Q9:Deamidation (NQ):61.82
4	2	comp127239_c0_seq1.p1	F.DREGNLVN(+.98)WWSEETKERF.D	Y	67.35	2295.06	18	8.9	574.776	4	33.97		F5:15706	21	575	592	Deamidation (NQ)	N8:Deamidation (NQ):25.20
4	2	comp127239_c0_seq1.p1	R.EGNLVN(+.98)WWSEETKERFDEKANC(+57.02)FR.A	Y	67.19	3044.37	24	5.9	609.885	5	32.15		F2:14740	1	577	600	Deamidation (NQ); Carbamidomethylation	N6:Deamidation (NQ):18.00;C22:Carbamidomethylation:1000.00
4	2	comp127239_c0_seq1.p1	P.DEKFR(+15.99)YSTF.D	Y	67.17	1207.55	9	1.9	604.784	2	13.6	43900000	F5:5761	6	79	87	Hydroxylation	R5:Hydroxylation:0.00
4	2	comp127239_c0_seq1.p1	E.VC(+57.02)TTPVC(+57.02)QE.T	Y	67.17	1092.46	9	1.2	547.237	2	10.77	69300000	F10:4619	4	36	44	Carbamidomethylation	C2:Carbamidomethylation:1000.00;C7:Carbamidomethylation:1000.00
4	2	comp127239_c0_seq1.p1	Q.DFYQYTC(+57.02)GGWIHNHPIP.D	Y	66.51	2103.93	17	0.7	1052.97	2	31.43	37900000	F4:13964	3	62	78	Carbamidomethylation	C7:Carbamidomethylation:1000.00
4	2	comp127239_c0_seq1.p1	R.ESTEVC(+57.02)TTPVC(+57.02)QETAR.Y	Y	66.31	1866.81	16	0.7	934.412	2	11.04		F2:4377	12	32	47	Carbamidomethylation	C6:Carbamidomethylation:1000.00;C11:Carbamidomethylation:1000.00
4	2	comp127239_c0_seq1.p1	R.SYVDKYFPEEDKQ(+.98)DVDELVGSIR.S	Y	66.24	2731.29	23	7	683.834	4	33.86		F2:15572	29	401	423	Deamidation (NQ)	Q13:Deamidation (NQ):1000.00
4	2	comp127239_c0_seq1.p1	F.DREGN(+.98)LVNWWSEETKERF.D	Y	65.86	2295.06	18	-0.2	574.771	4	36.66	1580000	F5:17014	2	575	592	Deamidation (NQ)	N5:Deamidation (NQ):47.09
4	2	comp127239_c0_seq1.p1	K.MTLAEVQR.V	Y	65.68	946.491	8	0	474.253	2	12.58	23400000	F2:5143	6	280	287
4	2	comp127239_c0_seq1.p1	R.FDEKANC(+57.02)FR.A	Y	65.38	1185.52	9	0.9	396.182	3	10.32	1600000	F2:4017	3	592	600	Carbamidomethylation	C7:Carbamidomethylation:1000.00
4	2	comp127239_c0_seq1.p1	F.DREGNLVNWWSEETK.E	Y	65.25	1861.86	15	-0.5	621.627	3	29.26	3190000	F5:13411	3	575	589
4	2	comp127239_c0_seq1.p1	M.GIEKEEELERIC(+57.02)A.D	Y	65.08	1574.76	13	-0.1	525.928	3	15.99	467000	F5:6937	2	375	387	Carbamidomethylation	C12:Carbamidomethylation:1000.00
4	2	comp127239_c0_seq1.p1	R.NREIVAAYK.T	Y	65.02	1062.58	9	0.8	532.299	2	9.67	58300000	F2:3674	6	219	227
4	2	comp127239_c0_seq1.p1	R.IC(+57.02)ADEAVSSM(-48.00)GHAVGR.S	Y	64.98	1610.75	16	-0.9	403.694	4	9.49	4430000	F2:3577	1	385	400	Carbamidomethylation; Dethiomethyl	C2:Carbamidomethylation:1000.00;M10:Dethiomethyl:1000.00
4	2	comp127239_c0_seq1.p1	K.LAQLSKKPEDR.R	Y	64.79	1283.72	11	0.4	428.914	3	8.88	19100000	F2:3246	2	260	270
4	2	comp127239_c0_seq1.p1	D.REGNLVNWWSEETKERF.D	Y	64.69	2179.04	17	0	545.768	4	30.25	1450000	F4:13390	1	576	592
4	2	comp127239_c0_seq1.p1	K.SSLNSNTWMD(+57.02)EATTAK.A	Y	64.46	1811.8	16	2.1	906.909	2	10.59	1730000	F2:4150	3	428	443	Carbamidomethylation (DHKE X@N-term)	D10:Carbamidomethylation (DHKE X@N-term):12.28
4	2	comp127239_c0_seq1.p1	E.VC(+57.02)TTPVC(+57.02)Q(+.98)E.T	Y	64.3	1093.44	9	1.3	547.729	2	11.09	4980000	F10:4789	7	36	44	Carbamidomethylation; Deamidation (NQ)	C2:Carbamidomethylation:1000.00;C7:Carbamidomethylation:1000.00;Q8:Deamidation (NQ):1000.00
4	2	comp127239_c0_seq1.p1	F.D(+14.02)REGNLVNWW(+15.99)SEETKERF.D	Y	63.85	2324.08	18	-2.3	582.026	4	36.25		F5:16814	1	575	592	Methyl ester; Oxidation (HW)	D1:Methyl ester:8.22;W10:Oxidation (HW):0.00
4	2	comp127239_c0_seq1.p1	E.SLKRFLNE.I	Y	63.45	1005.56	8	0.9	503.788	2	11.34	5960000	F10:4913	9	137	144
4	2	comp127239_c0_seq1.p1	A.DN(-17.03)GAVRNAYIAYTT.D	Y	63.42	1510.71	14	0.5	756.36	2	21.01	2140000	F5:9390	5	627	640	Ammonia-loss (N)	N2:Ammonia-loss (N):10.53
4	2	comp127239_c0_seq1.p1	R.GIVNKRLPGVPATPKQ(+.98)LFFIGYSSLWC(+57.02)GSERKE.S	Y	63.3	3734.96	33	5.8	748.004	5	34.62		F10:16281	5	647	679	Deamidation (NQ); Carbamidomethylation	Q16:Deamidation (NQ):44.94;C27:Carbamidomethylation:1000.00
4	2	comp127239_c0_seq1.p1	K.ESLVWSIQYDPHTLNQFR.A	Y	63.27	2232.1	18	0.4	745.04	3	33.89	1630000	F2:15585	2	679	696
4	2	comp127239_c0_seq1.p1	K.AIDKVDAMISK.M	Y	62.89	1189.64	11	-0.2	397.553	3	12.55	1500000	F2:5128	2	444	454
4	2	comp127239_c0_seq1.p1	F.DREGNLVNWW(+15.99)SEETKERF.D	Y	62.44	2310.07	18	-3.5	578.522	4	34.2		F4:15314	1	575	592	Oxidation (HW)	W10:Oxidation (HW):12.28
4	2	comp127239_c0_seq1.p1	M.DEATTAKAI.D	Y	62.27	918.466	9	-1	460.24	2	10.14	12000000	F5:4015	2	437	445
4	2	comp127239_c0_seq1.p1	S.TEVC(+57.02)TTPVC(+57.02)QE.T	Y	62	1322.55	11	0.1	662.281	2	12.7	1900000	F10:5581	3	34	44	Carbamidomethylation	C4:Carbamidomethylation:1000.00;C9:Carbamidomethylation:1000.00
4	2	comp127239_c0_seq1.p1	E.GNLVNWW(+31.99)SEETKE.R	Y	61.66	1622.72	13	-0.5	812.367	2	31.59	1250000	F10:14811	2	578	590	Dihydroxy	W7:Dihydroxy:0.00
4	2	comp127239_c0_seq1.p1	K.FAFDRVEMGIEKEEELER.I	Y	61.63	2226.06	18	1.2	557.524	4	28	3090000	F2:12710	3	367	384
4	2	comp127239_c0_seq1.p1	R.NAYIAY(+15.99)TTDVLQSR.G	Y	61.29	1629.8	14	-0.2	815.907	2	26.79	401000	F1:12291	1	633	646	Hydroxylation	Y6:Hydroxylation:28.36
4	2	comp127239_c0_seq1.p1	E.DHTRAVL.D	Y	61.28	810.435	7	-0.2	406.225	2	9.6	178000000	F4:3222	4	109	115
4	2	comp127239_c0_seq1.p1	E.SAGLESLKS(sub R)FLNE.I	Y	59.64	1393.71	13	0.5	697.862	2	33.03	32600000	F11:14557	9	132	144	Mutation
4	2	comp127239_c0_seq1.p1	E.GNLVNWWSEE.T	Y	59.6	1232.55	10	0.6	617.281	2	37.49	64900000	F10:17673	9	578	587
4	2	comp127239_c0_seq1.p1	A.DFPKVTSETEVILSEK.D	Y	59.46	1820.94	16	-0.4	607.987	3	27.42	9110000	F5:12516	7	306	321
4	2	comp127239_c0_seq1.p1	E.NKFAFDRVE.M	Y	59.23	1124.56	9	0.7	563.288	2	13.23		F11:5613	16	365	373
4	2	comp127239_c0_seq1.p1	R.YSTFDVLYDELR.D	Y	59.02	1519.72	12	1.2	760.868	2	37.9	614000	F1:17696	3	84	95
4	2	comp127239_c0_seq1.p1	L.DQPYAFGIGRN(+.98)ELI.D	Y	58.82	1592.78	14	1.3	797.4	2	35.82	9800000	F5:16608	4	198	211	Deamidation (NQ)	N11:Deamidation (NQ):66.19
4	2	comp127239_c0_seq1.p1	V.DKYFPEE.D	Y	58.37	926.402	7	2.1	464.209	2	14.87	7480000	F5:6386	5	404	410
4	2	comp127239_c0_seq1.p1	F.DREGNLVN(+.98)WW(+31.99)SEETKERF.D	Y	58.26	2327.05	18	7.5	582.773	4	33.85		F5:15650	1	575	592	Deamidation (NQ); Dihydroxy	N8:Deamidation (NQ):22.69;W10:Dihydroxy:0.00
4	2	comp127239_c0_seq1.p1	A.DNGAVRN(+.98)AYIAYTT.D	Y	58.02	1528.72	14	2.1	765.367	2	19.4	2540000	F5:8604	4	627	640	Deamidation (NQ)	N7:Deamidation (NQ):10.19
4	2	comp127239_c0_seq1.p1	R.EGNLL(sub V)NWWSEETKER.F	Y	57.94	1889.89	15	2	630.972	3	31	1350000	F2:14175	1	577	591	Mutation
4	2	comp127239_c0_seq1.p1	F.DREGNLVN(+30.01)WWSEETKERF.D	Y	57.44	2324.08	18	-3.1	582.026	4	36.41		F4:16386	3	575	592	Hydroxymethyl	N8:Hydroxymethyl:28.36
4	2	comp127239_c0_seq1.p1	E.GNLL(sub V)NWWSEETKE.R	Y	57.28	1604.75	13	0.8	803.381	2	34.39	18700000	F10:16167	6	578	590	Mutation
4	2	comp127239_c0_seq1.p1	L.DQPYAFGIGR.N	Y	57.13	1122.55	10	1.7	562.281	2	21.85	2680000	F4:9291	2	198	207
4	2	comp127239_c0_seq1.p1	F.DREGNLL(sub V)NWWSEETK.E	Y	56.58	1875.88	15	0.3	626.299	3	32.02	3430000	F5:14761	2	575	589	Mutation
4	2	comp127239_c0_seq1.p1	E.STEVC(+57.02)TTPVC(+57.02)Q(+.98)E.T	Y	56.54	1410.56	12	-0.2	706.289	2	13.88	1060000	F10:6162	2	33	44	Carbamidomethylation; Deamidation (NQ)	C5:Carbamidomethylation:1000.00;C10:Carbamidomethylation:1000.00;Q11:Deamidation (NQ):1000.00
4	2	comp127239_c0_seq1.p1	R.ESTEVC(+57.02)TTPVC(+57.02)Q(+.98)ETAR.Y	Y	56.36	1867.79	16	-0.9	934.903	2	12.54	5120000	F2:5122	6	32	47	Carbamidomethylation; Deamidation (NQ)	C6:Carbamidomethylation:1000.00;C11:Carbamidomethylation:1000.00;Q12:Deamidation (NQ):1000.00
4	2	comp127239_c0_seq1.p1	L.DQPY(+15.99)AFGIGRNELI.D	Y	56.35	1607.79	14	0.4	804.905	2	34.56	1440000	F5:15996	3	198	211	Hydroxylation	Y4:Hydroxylation:12.28
4	2	comp127239_c0_seq1.p1	V.N(+.98)WWSEETKERF.D	Y	55.44	1511.67	11	0.7	504.897	3	27.81	830000	F5:12704	1	582	592	Deamidation (NQ)	N1:Deamidation (NQ):1000.00
4	2	comp127239_c0_seq1.p1	A.DDTQL(sub M)SSQA.D	Y	55.26	963.414	9	1	482.715	2	10.92	22700000	F5:4428	4	242	250	Mutation
4	2	comp127239_c0_seq1.p1	E.VSHGFDD(-18.01)QGSQFDRE.G	Y	55.11	1704.71	15	0.3	569.245	3	12.78	1270000	F10:5622	1	563	577	Dehydration	D7:Dehydration:0.00
4	2	comp127239_c0_seq1.p1	G.DGYEWQTQVAS(sub T)VDRNL.G	Y	54.97	1879.87	16	1.4	940.944	2	34.94	4910000	F5:16180	4	158	173	Mutation
4	2	comp127239_c0_seq1.p1	D.EIIEFESKLAQLSKKPE.D	Y	54.82	1988.08	17	0.8	498.028	4	24.91	1850000	F4:10784	2	252	268
4	2	comp127239_c0_seq1.p1	R.ATVPLM(+15.99)NSDEFAEAFNC(+57.02)PR.G	Y	54.28	2183.96	19	1.5	728.995	3	35.5	1500000	F2:16368	4	697	715	Oxidation (M); Carbamidomethylation	M6:Oxidation (M):1000.00;C17:Carbamidomethylation:1000.00
4	2	comp127239_c0_seq1.p1	S.TEVC(+57.02)TTPVC(+57.02)QETAR.Y	Y	54.13	1650.73	14	5	826.379	2	10.64	605000	F2:4173	2	34	47	Carbamidomethylation	C4:Carbamidomethylation:1000.00;C9:Carbamidomethylation:1000.00
4	2	comp127239_c0_seq1.p1	E.TARYLLE.S	Y	53.99	864.471	7	0.5	433.243	2	14.37	16700000	F10:6405	13	45	51
4	2	comp127239_c0_seq1.p1	R.EGNLVNWWSEETKERFDEK.A	Y	53.91	2395.11	19	0.2	599.784	4	31.66	2060000	F1:14667	2	577	595
4	2	comp127239_c0_seq1.p1	G.DGYEWQTQ(+.98)VATVD(+14.02)RNL.G	Y	53.73	1908.89	16	-0.8	955.449	2	43.29	1160000	F4:19725	3	158	173	Deamidation (NQ); Methyl ester	Q8:Deamidation (NQ):0.00;D13:Methyl ester:9.42
4	2	comp127239_c0_seq1.p1	A.DEIIEFESKLAQ(+.98)LSKKPE.D	Y	53.65	2104.09	18	8.7	1053.06	2	32.77		F5:15125	17	251	268	Deamidation (NQ)	Q12:Deamidation (NQ):1000.00
4	2	comp127239_c0_seq1.p1	F.D(+14.02)REGN(+.98)LVNWWSEETKERF.D	Y	53.6	2309.07	18	8.6	578.28	4	36.22		F5:16801	3	575	592	Methyl ester; Deamidation (NQ)	D1:Methyl ester:9.40;N5:Deamidation (NQ):7.77
4	2	comp127239_c0_seq1.p1	F.DREGNLVN(+.98)W(+31.99)WSEETKERF.D	Y	53.59	2327.05	18	7.7	582.773	4	34.04		F5:15744	3	575	592	Deamidation (NQ); Dihydroxy	N8:Deamidation (NQ):25.20;W9:Dihydroxy:12.28
4	2	comp127239_c0_seq1.p1	R.DASSWYHK.M	Y	53.5	992.435	8	2.1	497.226	2	10.72	951000	F1:4353	2	272	279
4	2	comp127239_c0_seq1.p1	D.PC(+57.02)QDFYQ(+.98)YTC(+57.02)GGWIHNHPIPDEKFR.Y	Y	53.34	3165.39	25	6.1	634.088	5	26.47	739000	F2:11962	2	59	83	Carbamidomethylation; Deamidation (NQ)	C2:Carbamidomethylation:1000.00;Q7:Deamidation (NQ):61.69;C10:Carbamidomethylation:1000.00
4	2	comp127239_c0_seq1.p1	F.D(+14.02)REGNLVN(+.98)WWSEETKERF.D	Y	53.33	2309.07	18	9	770.705	3	36.11		F5:16747	5	575	592	Methyl ester; Deamidation (NQ)	D1:Methyl ester:9.40;N8:Deamidation (NQ):7.77
4	2	comp127239_c0_seq1.p1	R.AVLDSAMFYE(+57.02)AC(+57.02)ANR.E	Y	53.16	1773.78	15	2.2	887.9	2	17.26	7680000	F2:7434	3	113	127	Carbamidomethylation (DHKE X@N-term); Carbamidomethylation	E10:Carbamidomethylation (DHKE X@N-term):0.00;C12:Carbamidomethylation:1000.00
4	2	comp127239_c0_seq1.p1	E.VSHGFDDQGSQ.F	Y	53.14	1175.48	11	0.4	588.75	2	9.32	2030000	F14:3239	2	563	573
4	2	comp127239_c0_seq1.p1	E.AC(+57.02)AN(+.98)REARE.S	Y	52.81	1076.47	9	0.5	539.241	2	1.69	65300000	F10:777	21	123	131	Carbamidomethylation; Deamidation (NQ)	C2:Carbamidomethylation:1000.00;N4:Deamidation (NQ):1000.00
4	2	comp127239_c0_seq1.p1	E.GNLVNW(+15.99)WSEETKE.R	Y	52.3	1606.73	13	1	804.371	2	31.63	465000	F10:14828	2	578	590	Oxidation (HW)	W6:Oxidation (HW):0.00
4	2	comp127239_c0_seq1.p1	F.DREGNLVN(+.98)W(+15.99)WSEETKERF.D	Y	52.24	2311.05	18	8	578.774	4	33.85		F5:15649	1	575	592	Deamidation (NQ); Oxidation (HW)	N8:Deamidation (NQ):20.75;W9:Oxidation (HW):14.02
4	2	comp127239_c0_seq1.p1	A.DEAVSSM(-48.00)GHAVGRSYV.D	Y	52.08	1615.76	16	-0.9	404.947	4	9.9	4800000	F4:3384	2	388	403	Dethiomethyl	M7:Dethiomethyl:1000.00
4	2	comp127239_c0_seq1.p1	R.ATVPLMN(+.98)SDEFAEAFNC(+57.02)PR.G	Y	52.01	2168.95	19	9.2	1085.49	2	35.55		F2:16392	15	697	715	Deamidation (NQ); Carbamidomethylation	N7:Deamidation (NQ):45.63;C17:Carbamidomethylation:1000.00
4	2	comp127239_c0_seq1.p1	E.LERIC(+57.02)ADE.A	Y	51.91	1004.46	8	0.2	503.237	2	10	55700000	F11:4007	2	382	389	Carbamidomethylation	C5:Carbamidomethylation:1000.00
4	2	comp127239_c0_seq1.p1	R.ESTEVC(+57.02)TTPVC(+57.02)QE.T	Y	51.9	1538.62	13	0.1	770.319	2	13.9	67900000	F10:6171	5	32	44	Carbamidomethylation	C6:Carbamidomethylation:1000.00;C11:Carbamidomethylation:1000.00
4	2	comp127239_c0_seq1.p1	F.DREGNLVN(+15.00)WWSEETKERF.D	Y	51.9	2309.07	18	8.9	770.705	3	36.21		F5:16795	7	575	592	Deamidation followed by a methylation	N8:Deamidation followed by a methylation:28.36
4	2	comp127239_c0_seq1.p1	N.LVNWWSEETKER.F	Y	51.64	1575.77	12	0.2	526.263	3	20.23	9150000	F14:8594	8	580	591
4	2	comp127239_c0_seq1.p1	R.DASSWYHKMTLA.E	Y	51.52	1408.64	12	-0.1	470.555	3	23.78	1380000	F5:10740	3	272	283
4	2	comp127239_c0_seq1.p1	R.NREIVAAYK(+57.02)TFMVATAK.L	Y	51.33	1969.05	17	0.7	493.269	4	14.54	34700000	F1:6254	1	219	235	Carbamidomethylation (DHKE X@N-term)	K9:Carbamidomethylation (DHKE X@N-term):31.91
4	2	comp127239_c0_seq1.p1	R.AVLD(+57.02)SAMFYEAC(+57.02)ANR.E	Y	51.25	1773.78	15	1.2	887.899	2	17.77	8530000	F1:7867	6	113	127	Carbamidomethylation (DHKE X@N-term); Carbamidomethylation	D4:Carbamidomethylation (DHKE X@N-term):6.38;C12:Carbamidomethylation:1000.00
4	2	comp127239_c0_seq1.p1	R.VLANYIGWT(sub I)VLK.G	Y	51.22	1375.79	12	0.3	688.901	2	33.9	1080000	F2:15592	1	341	352	Mutation
4	2	comp127239_c0_seq1.p1	E.TKERFDE.K	Y	50.82	923.435	7	-0.1	462.725	2	8.64	117000000	F10:3486	6	588	594
4	2	comp127239_c0_seq1.p1	R.ATVPLM(-48.00)NSDEFAEAFNC(+57.02)PR.G	Y	50.69	2119.96	19	4.8	707.665	3	22.71	2780000	F2:10117	2	697	715	Dethiomethyl; Carbamidomethylation	M6:Dethiomethyl:1000.00;C17:Carbamidomethylation:1000.00
4	2	comp127239_c0_seq1.p1	E.GNLVNWWSE(+21.98)E.T	Y	50.65	1254.53	10	0	628.271	2	37.59	1490000	F10:17722	4	578	587	Sodium adduct	E9:Sodium adduct:11.06
4	2	comp127239_c0_seq1.p1	E.STEVC(+57.02)TTPVC(+57.02)QETAR.Y	Y	50.47	1737.77	15	5.3	869.895	2	10.66	3120000	F2:4184	2	33	47	Carbamidomethylation	C5:Carbamidomethylation:1000.00;C10:Carbamidomethylation:1000.00
4	2	comp127239_c0_seq1.p1	D.KQDVDELVGSIR.S	Y	50.2	1357.72	12	-0.1	453.581	3	16.93	2820000	F1:7449	1	412	423
4	2	comp127239_c0_seq1.p1	E.KC(+57.02)YLW	Y	49.89	768.363	5	0	385.189	2	17.67	9450000	F10:8019	3	724	728	Carbamidomethylation	C2:Carbamidomethylation:1000.00
4	2	comp127239_c0_seq1.p1	E.MGIEKEEE.L	Y	49.88	963.422	8	0.3	482.718	2	9.89	65400000	F10:4157	2	374	381
4	2	comp127239_c0_seq1.p1	L.V(+14.02)NWWSEETKER.F	Y	49.88	1476.7	11	0.5	493.241	3	17.72	17300000	F15:7582	6	581	591	Methylation	V1:Methylation:59.24
4	2	comp127239_c0_seq1.p1	R.DASSWYHK(+57.02)MTLAEVQR.V	Y	49.73	1977.94	16	0.1	495.491	4	11.14	33900000	F2:4430	3	272	287	Carbamidomethylation (DHKE X@N-term)	K8:Carbamidomethylation (DHKE X@N-term):0.00
4	2	comp127239_c0_seq1.p1	F.DRVEMGIEKEEELER(+.98)IC(+57.02)A.D	Y	49.5	2206.02	18	7.1	552.517	4	22.55		F4:9632	4	370	387	Deamidation (R); Carbamidomethylation	R15:Deamidation (R):55.45;C17:Carbamidomethylation:1000.00
4	2	comp127239_c0_seq1.p1	R.ESAGLESLK.R	Y	49.14	932.481	9	0.6	467.248	2	11.17	42200000	F2:4444	5	131	139
4	2	comp127239_c0_seq1.p1	R.SY(+15.99)VDKYFPEEDKQ(+.98)DVDELVGSIR.S	Y	49.1	2747.28	23	3.6	687.83	4	34.15		F1:15877	2	401	423	Hydroxylation; Deamidation (NQ)	Y2:Hydroxylation:0.00;Q13:Deamidation (NQ):1000.00
4	2	comp127239_c0_seq1.p1	F.DDQGSQF.D	Y	48.94	795.303	7	0.1	398.659	2	11.74	38200000	F4:4344	5	568	574
4	2	comp127239_c0_seq1.p1	D.Q(-17.03)PYAFGIGRNELI.D	Y	48.8	1459.75	13	1.2	730.881	2	41.22	825000	F5:19234	5	199	211	Pyro-glu from Q	Q1:Pyro-glu from Q:1000.00
4	2	comp127239_c0_seq1.p1	Y.VDKYFPEEDKQD.V	Y	48.75	1511.68	12	0.1	504.9	3	10.83	13900000	F15:4219	9	403	414
4	2	comp127239_c0_seq1.p1	G.FDDQGSQFDREGN.L	Y	48.7	1513.61	13	0.6	757.811	2	12.76	4550000	F15:5164	5	567	579
4	2	comp127239_c0_seq1.p1	L.VNWWSEETKER.F	Y	48.69	1462.68	11	0.1	488.569	3	16.37	4960000	F14:6717	5	581	591
4	2	comp127239_c0_seq1.p1	F.DREGN(+.98)LVN(+.98)WWSEETKERF.D	Y	48.67	2296.04	18	9	575.022	4	36.57		F5:16969	4	575	592	Deamidation (NQ)	N5:Deamidation (NQ):1000.00;N8:Deamidation (NQ):1000.00
4	2	comp127239_c0_seq1.p1	R.ES(-18.01)TEVC(+57.02)TTPVC(+57.02)QE.T	Y	48.61	1520.61	13	1.1	761.314	2	19.2	1750000	F10:8765	2	32	44	Dehydration; Carbamidomethylation	S2:Dehydration:0.00;C6:Carbamidomethylation:1000.00;C11:Carbamidomethylation:1000.00
4	2	comp127239_c0_seq1.p1	Y.IAYTTDVLQSRG.I	Y	48.44	1322.68	12	0.3	662.349	2	17.25	11300000	F14:7143	6	636	647
4	2	comp127239_c0_seq1.p1	R.FDEKAN(+.98)C(+57.02)FR.A	Y	48.34	1186.51	9	0	396.51	3	10.96		F1:4468	1	592	600	Deamidation (NQ); Carbamidomethylation	N6:Deamidation (NQ):1000.00;C7:Carbamidomethylation:1000.00
4	2	comp127239_c0_seq1.p1	R.IC(+57.02)ADEAVSSMGH(+57.02)AVGR.S	Y	48.17	1715.77	16	0.7	429.951	4	9.83	79900000	F1:3888	3	385	400	Carbamidomethylation; Carbamidomethylation (DHKE X@N-term)	C2:Carbamidomethylation:1000.00;H12:Carbamidomethylation (DHKE X@N-term):0.00
4	2	comp127239_c0_seq1.p1	E.V(sub D)HTRAVLD.S	Y	48.06	909.503	8	0	455.759	2	9.07	28900000	F10:3717	4	109	116	Mutation
4	2	comp127239_c0_seq1.p1	R.ATVPLMNS(+58.03)DEFAEAFNC(+57.02)PR.G	Y	47.77	2226	19	0.2	743.006	3	22.69		F2:10109	12	697	715	2 3-dihydro-2 2-dimethyl-7-benzofuranol N-methyl carbamate; Carbamidomethylation	S8:2 3-dihydro-2 2-dimethyl-7-benzofuranol N-methyl carbamate:1000.00;C17:Carbamidomethylation:1000.00
4	2	comp127239_c0_seq1.p1	R.TSALNYGGIGAVIGHEVSHGFDDQGSQ(+.98)FDREGN(+.98)LVNWWSEETKERFDEK.A	Y	47.72	5512.51	49	8	788.516	7	42.28		F2:19674	1	547	595	Deamidation (NQ)	Q27:Deamidation (NQ):6.58;N33:Deamidation (NQ):5.10
4	2	comp127239_c0_seq1.p1	K.WNQPTNR.A	Y	47.47	914.436	7	-0.2	458.225	2	9.53		F2:3596	2	502	508
4	2	comp127239_c0_seq1.p1	E.GNLL(sub V)NWWSEE.T	Y	46.67	1246.56	10	0.5	624.288	2	40.62	42800000	F10:19203	6	578	587	Mutation
4	2	comp127239_c0_seq1.p1	F.DREGNQ(sub L)VNWWSEETKERF.D	Y	46.5	2309.05	18	1.8	578.27	4	33.94		F5:15696	2	575	592	Mutation
4	2	comp127239_c0_seq1.p1	G.DGY(-18.01)EWQTQVATV.D	Y	46.48	1377.62	12	1.3	689.818	2	29.61	1540000	F4:13077	2	158	169	Dehydration	Y3:Dehydration:0.00
4	2	comp127239_c0_seq1.p1	R.ATVPLMNSDE(+57.02)FAEAFNC(+57.02)PR.G	Y	46.15	2224.99	19	0.2	557.254	4	22.71	2910000	F2:10118	2	697	715	Carbamidomethylation (DHKE X@N-term); Carbamidomethylation	E10:Carbamidomethylation (DHKE X@N-term):0.00;C17:Carbamidomethylation:1000.00
4	2	comp127239_c0_seq1.p1	E.VQRVTE.N	Y	46.14	730.397	6	-0.3	366.206	2	8.35	101000000	F10:3329	3	285	290
4	2	comp127239_c0_seq1.p1	R.TSALN(+.98)YGGIGAVIGHEVSHGFDDQGSQFDR.E	Y	46.1	3134.43	30	8.5	784.622	4	33.71		F2:15500	4	547	576	Deamidation (NQ)	N5:Deamidation (NQ):20.27
4	2	comp127239_c0_seq1.p1	P.DEK(+15.99)FRYSTF.D	Y	46.07	1207.55	9	0.4	403.524	3	13.68	39600000	F5:5800	2	79	87	Hydroxylation	K3:Hydroxylation:5.03
4	2	comp127239_c0_seq1.p1	R.TSALNYGGIGAVIGHEVSHGFDDQ(+.98)GSQ(+.98)FDREGNLVNWWSEETKER.F	Y	46.02	4993.28	45	9.2	833.229	6	41.29		F2:19188	3	547	591	Deamidation (NQ)	Q24:Deamidation (NQ):0.00;Q27:Deamidation (NQ):0.00
4	2	comp127239_c0_seq1.p1	R.GSPM(-48.00)NPEEK.C	Y	45.81	939.43	9	0.8	470.723	2	1	16400000	F1:454	37	716	724	Dethiomethyl	M4:Dethiomethyl:1000.00
4	2	comp127239_c0_seq1.p1	K.M(+57.02)TLAEVQR.V	Y	45.6	1003.51	8	-0.8	502.763	2	9.16	20200000	F1:3524	2	280	287	Carbamidomethylation (DHKE X@N-term)	M1:Carbamidomethylation (DHKE X@N-term):42.68
4	2	comp127239_c0_seq1.p1	K.ANC(+57.02)FR.A	N	45.58	666.291	5	0.1	334.153	2	8.39	75400000	F2:2978	2	596	600	Carbamidomethylation	C3:Carbamidomethylation:1000.00
4	2	comp127239_c0_seq1.p1	F.FSSYVQVRKA.M	Y	45.16	1183.63	10	0.7	395.553	3	9.98	4190000	F15:3788	2	484	493
4	2	comp127239_c0_seq1.p1	K.TFM(-48.00)VATAK.L	Y	45.13	819.449	8	0.6	410.732	2	9.11	94100000	F2:3368	4	228	235	Dethiomethyl	M3:Dethiomethyl:1000.00
4	2	comp127239_c0_seq1.p1	E.LVGSIRSAYKSS.L	Y	44.97	1266.69	12	0.3	634.354	2	9.96	9210000	F14:3582	2	418	429
4	2	comp127239_c0_seq1.p1	Q.DVDELVGSIRSAYKSSLNSN(+.98)TWM(+15.99).D	Y	44.92	2588.21	23	8	863.75	3	39.78		F5:18530	4	414	436	Deamidation (NQ); Oxidation (M)	N20:Deamidation (NQ):0.00;M23:Oxidation (M):1000.00
4	2	comp127239_c0_seq1.p1	G.DGYEWQ(+.98)TQVATVD(+14.02)RNL.G	Y	44.75	1908.89	16	-2.5	955.448	2	41.04	750000	F4:18635	1	158	173	Deamidation (NQ); Methyl ester	Q6:Deamidation (NQ):0.00;D13:Methyl ester:9.42
4	2	comp127239_c0_seq1.p1	R.ATVPLM(+15.99)N(+.98)SDEFAEAFNC(+57.02)PR.G	Y	44.68	2184.95	19	9.1	729.329	3	35.41		F2:16322	9	697	715	Oxidation (M); Deamidation (NQ); Carbamidomethylation	M6:Oxidation (M):1000.00;N7:Deamidation (NQ):45.63;C17:Carbamidomethylation:1000.00
4	2	comp127239_c0_seq1.p1	R.TSALNYGGIGAVIGHEVSHGFDDQ(+.98)GSQFDREGN(+.98)LVNWWSEETKER.F	Y	44.68	4993.28	45	9	833.228	6	41.49		F2:19284	6	547	591	Deamidation (NQ)	Q24:Deamidation (NQ):0.00;N33:Deamidation (NQ):0.00
4	2	comp127239_c0_seq1.p1	A.VGRSYVDKYFPEEDKQDVDE.L	Y	44.68	2417.1	20	-0.3	605.283	4	18.65	5200000	F14:7828	1	398	417
4	2	comp127239_c0_seq1.p1	R.NAYIAYTTDVLQS.R	Y	44.45	1457.7	13	1.2	729.86	2	31.22	20600000	F2:14281	7	633	645
4	2	comp127239_c0_seq1.p1	R.ATVPLMN(+.98)SDE(+57.02)FAEAFNC(+57.02)PR.G	Y	44.32	2225.97	19	7.3	1114	2	22.77		F2:10146	1	697	715	Deamidation (NQ); Carbamidomethylation (DHKE X@N-term); Carbamidomethylation	N7:Deamidation (NQ):34.08;E10:Carbamidomethylation (DHKE X@N-term):0.00;C17:Carbamidomethylation:1000.00
4	2	comp127239_c0_seq1.p1	R.SYVDKYFPEEDKM(sub Q)DVDELVGSIR.S	Y	44.09	2733.28	23	3.5	684.331	4	34.38		F2:15824	1	401	423	Mutation
4	2	comp127239_c0_seq1.p1	R.ATVPLMN(+.98)SDEFAE(+57.02)AFNC(+57.02)PR.G	Y	43.97	2225.97	19	7	1114	2	22.68		F2:10101	1	697	715	Deamidation (NQ); Carbamidomethylation (DHKE X@N-term); Carbamidomethylation	N7:Deamidation (NQ):22.83;E13:Carbamidomethylation (DHKE X@N-term):0.00;C17:Carbamidomethylation:1000.00
4	2	comp127239_c0_seq1.p1	E.TARY(+15.99)LLE.S	Y	43.87	880.465	7	-0.4	441.24	2	14.12	2640000	F11:6053	2	45	51	Hydroxylation	Y4:Hydroxylation:0.00
4	2	comp127239_c0_seq1.p1	R.ATVPLMNSD(+57.02)EFAEAFN(+.98)C(+57.02)PR.G	Y	43.8	2225.97	19	2.5	743	3	23.77	2330000	F1:10810	1	697	715	Carbamidomethylation (DHKE X@N-term); Deamidation (NQ); Carbamidomethylation	D9:Carbamidomethylation (DHKE X@N-term):0.00;N16:Deamidation (NQ):45.63;C17:Carbamidomethylation:1000.00
4	2	comp127239_c0_seq1.p1	Y.VDKYFPEEDKQDVDE.L	Y	43.58	1854.82	15	1.4	619.28	3	14.16	86100000	F14:5638	8	403	417
4	2	comp127239_c0_seq1.p1	R.ATVPLMNSDEFAEAFNC(+57.02)PR.G	Y	43.55	2167.97	19	-0.3	723.663	3	35.13	21900000	F2:16186	1	697	715	Carbamidomethylation	C17:Carbamidomethylation:1000.00
4	2	comp127239_c0_seq1.p1	Q.DVDELVGSIRSAYKSSLN(+.98)SNTWM(+15.99).D	Y	43.5	2588.21	23	8.5	863.75	3	39.68		F5:18483	1	414	436	Deamidation (NQ); Oxidation (M)	N18:Deamidation (NQ):5.03;M23:Oxidation (M):1000.00
4	2	comp127239_c0_seq1.p1	L.DQPYAFGIGRNE.L	Y	43.41	1365.63	12	-0.6	683.822	2	21.78	652000	F4:9261	2	198	209
4	2	comp127239_c0_seq1.p1	R.TSALNYGGIGAVIGHEVSHGFDDQGSQFDREGN(+.98)LVN(+.98)WWSEETKERFDEK.A	Y	43.31	5512.51	49	8	788.516	7	42.19		F2:19626	3	547	595	Deamidation (NQ)	N33:Deamidation (NQ):3.66;N36:Deamidation (NQ):3.34
4	2	comp127239_c0_seq1.p1	E.EKC(+57.02)YLW	Y	43.3	897.405	6	0	449.71	2	18.83	9700000	F10:8583	3	723	728	Carbamidomethylation	C3:Carbamidomethylation:1000.00
4	2	comp127239_c0_seq1.p1	F.DREGNLVN(+.98)WW(+15.99)SEETKERF.D	Y	43.06	2311.05	18	6.9	771.363	3	34.31		F4:15366	1	575	592	Deamidation (NQ); Oxidation (HW)	N8:Deamidation (NQ):47.09;W10:Oxidation (HW):0.00
4	2	comp127239_c0_seq1.p1	E.NKFAFD.R	Y	43.02	740.349	6	-0.3	371.182	2	13.62	4690000	F10:6035	3	365	370
4	2	comp127239_c0_seq1.p1	Q.DFYQYTC(+57.02)GGW(+15.99)IHNHPIP.D	Y	42.95	2119.92	17	-3.5	707.645	3	30.83		F5:14176	3	62	78	Carbamidomethylation; Oxidation (HW)	C7:Carbamidomethylation:1000.00;W10:Oxidation (HW):11.10
4	2	comp127239_c0_seq1.p1	R.FDEKANCFRAQY.A	Y	42.74	1490.66	12	0.1	497.894	3	15.64	868000	F15:6572	2	592	603
4	2	comp127239_c0_seq1.p1	F.DRVEM(+15.99)GIEK(+42.02)EEELERIC(+57.02)A.D	Y	42.73	2263.06	18	3.1	1132.54	2	15.48		F5:6684	2	370	387	Oxidation (M); Guanidination; Carbamidomethylation	M5:Oxidation (M):1000.00;K9:Guanidination:1000.00;C17:Carbamidomethylation:1000.00
4	2	comp127239_c0_seq1.p1	E.LRDIVAGILR.N	Y	42.72	1124.7	10	0.3	375.908	3	20.62	616000	F2:9082	1	94	103
4	2	comp127239_c0_seq1.p1	A.LNYGGIGAVIGHEVSHG.F	Y	42.69	1678.84	17	0.7	560.622	3	25.02	48800000	F15:11133	5	550	566
4	2	comp127239_c0_seq1.p1	P.FYQYGRTSA.L	Y	42.61	1091.5	9	1	546.76	2	10.97	995000	F15:4292	1	541	549
4	2	comp127239_c0_seq1.p1	K.SSLNS(+58.03)NTWMDEATTAK.A	Y	42.49	1812.81	16	0.2	605.277	3	10.59		F2:4148	1	428	443	2 3-dihydro-2 2-dimethyl-7-benzofuranol N-methyl carbamate	S5:2 3-dihydro-2 2-dimethyl-7-benzofuranol N-methyl carbamate:13.38
4	2	comp127239_c0_seq1.p1	F.DRVEMGIE(+57.02)KEEELERIC(+57.02)A.D	Y	42.39	2262.06	18	2.4	755.03	3	15.59	25400000	F4:6235	1	370	387	Carbamidomethylation (DHKE X@N-term); Carbamidomethylation	E8:Carbamidomethylation (DHKE X@N-term):0.00;C17:Carbamidomethylation:1000.00
4	2	comp127239_c0_seq1.p1	E.GNLVNW(+31.99)WSEE.T	Y	42.31	1264.54	10	-0.9	633.275	2	37.32	2490000	F11:16633	2	578	587	Dihydroxy	W6:Dihydroxy:12.28
4	2	comp127239_c0_seq1.p1	E.SLKS(sub R)FLNE.I	Y	41.73	936.492	8	1.2	469.254	2	18.18	296000000	F10:8265	8	137	144	Mutation
4	2	comp127239_c0_seq1.p1	R.EGNLVN(+.98)WWSEETKERFDEK.A	Y	41.71	2396.09	19	8.2	600.035	4	31.74		F2:14535	2	577	595	Deamidation (NQ)	N6:Deamidation (NQ):20.70
4	2	comp127239_c0_seq1.p1	S.IQYDPHT.L	Y	41.7	872.403	7	0	437.209	2	9.89	55100000	F14:3540	3	685	691
4	2	comp127239_c0_seq1.p1	F.DREGNLVNWWSEE(+53.92)TKERF.D	Y	41.69	2347.99	18	-1.1	588.004	4	33.9		F5:15673	1	575	592	Replacement of 2 protons by iron	E13:Replacement of 2 protons by iron:0.00
4	2	comp127239_c0_seq1.p1	D.PHTLNQFR.A	Y	41.47	1011.52	8	-0.7	338.182	3	9.74	5740000	F2:3711	2	689	696
4	2	comp127239_c0_seq1.p1	R.IC(+57.02)ADEAVSS(+58.03)MGHAVGR.S	Y	41.45	1716.78	16	-3.1	430.201	4	9.46		F2:3560	1	385	400	Carbamidomethylation; 2 3-dihydro-2 2-dimethyl-7-benzofuranol N-methyl carbamate	C2:Carbamidomethylation:1000.00;S9:2 3-dihydro-2 2-dimethyl-7-benzofuranol N-methyl carbamate:0.00
4	2	comp127239_c0_seq1.p1	D.PC(+57.02)QDFYQ(+.98)YTC(+57.02)GGWIHNHPIPDEK.F	Y	41.38	2862.22	23	8.4	716.567	4	25.46		F2:11462	2	59	81	Carbamidomethylation; Deamidation (NQ)	C2:Carbamidomethylation:1000.00;Q7:Deamidation (NQ):42.53;C10:Carbamidomethylation:1000.00
4	2	comp127239_c0_seq1.p1	N.IADNGAVRN.A	Y	41.24	928.473	9	0.8	465.244	2	8.57	49900000	F14:2838	2	625	633
4	2	comp127239_c0_seq1.p1	R.FDEKANC.F	Y	41.19	825.333	7	1.1	413.674	2	8.96	14700000	F15:3248	2	592	598
4	2	comp127239_c0_seq1.p1	Y.VDKYFPEEDKQ(+.98)DVDE.L	Y	41.19	1855.8	15	1.1	619.608	3	14.78	6750000	F15:6150	2	403	417	Deamidation (NQ)	Q11:Deamidation (NQ):1000.00
4	2	comp127239_c0_seq1.p1	R.TSALNYGGIGAVIGHEVSHGFDDQGSQ(+.98)FDREGN(+.98)LVN(+.98)WWSEETKER.F	Y	40.96	4994.27	45	7.4	833.391	6	41.88		F2:19476	3	547	591	Deamidation (NQ)	Q27:Deamidation (NQ):0.00;N33:Deamidation (NQ):0.00;N36:Deamidation (NQ):0.00
4	2	comp127239_c0_seq1.p1	F.D(+27.99)REGNLVNWWSEETKERF.D	Y	40.9	2322.07	18	-0.7	581.524	4	36.14	5160000	F5:16763	1	575	592	Formylation	D1:Formylation:11.03
4	2	comp127239_c0_seq1.p1	A.FGIGRNEL.I	Y	40.81	904.477	8	0.2	453.246	2	17.23	49300000	F15:7342	7	203	210
4	2	comp127239_c0_seq1.p1	V.DELVGSIRSAYKSSL.N	Y	40.73	1623.85	15	1.1	542.29	3	23.66	1300000	F4:10179	2	416	430
4	2	comp127239_c0_seq1.p1	R.TSALNYGGIGAVIGHEVSHGFDDQ(+.98)GSQ(+.98)FDREGN(+.98)LVNWWSEETKER.F	Y	40.59	4994.27	45	8.7	833.392	6	41.98		F2:19524	2	547	591	Deamidation (NQ)	Q24:Deamidation (NQ):0.00;Q27:Deamidation (NQ):0.00;N33:Deamidation (NQ):0.00
4	2	comp127239_c0_seq1.p1	Y.VDKYFPEEDKQ(+.98)D.V	Y	40.35	1512.66	12	0.5	505.228	3	11.32	2980000	F14:4265	4	403	414	Deamidation (NQ)	Q11:Deamidation (NQ):1000.00
4	2	comp127239_c0_seq1.p1	Y.IAYTTDVLQ(+.98)SRG.I	Y	40.29	1323.67	12	0.1	662.841	2	18.36		F14:7684	2	636	647	Deamidation (NQ)	Q9:Deamidation (NQ):1000.00
4	2	comp127239_c0_seq1.p1	E.GNLVN(+.98)WWSEE.T	Y	40.23	1233.53	10	0.5	617.773	2	40.2	385000	F10:18997	2	578	587	Deamidation (NQ)	N5:Deamidation (NQ):22.34
4	2	comp127239_c0_seq1.p1	R.DIVAGILR.N	Y	40.15	855.518	8	-0.6	428.766	2	23.06	1750000	F2:10287	3	96	103
4	2	comp127239_c0_seq1.p1	A.FYNPSSNS.I	Y	39.93	914.377	8	0	458.196	2	12.49	31800000	F15:5032	7	522	529
4	2	comp127239_c0_seq1.p1	F.FSSYVQVRK.A	Y	39.91	1112.6	9	-0.3	371.873	3	9.93		F14:3563	1	484	492
4	2	comp127239_c0_seq1.p1	K.RLPGVPATPKQ(+.98)LFFIGYSSLWC(+57.02)GSER.K	Y	39.78	2966.51	26	5.5	742.639	4	39.91		F1:18670	1	652	677	Deamidation (NQ); Carbamidomethylation	Q11:Deamidation (NQ):1000.00;C22:Carbamidomethylation:1000.00
4	2	comp127239_c0_seq1.p1	R.FDEKANC(+57.02).F	Y	39.75	882.354	7	1.1	442.185	2	8.6	4120000	F15:3057	2	592	598	Carbamidomethylation	C7:Carbamidomethylation:1000.00
4	2	comp127239_c0_seq1.p1	H.IISLDQPYA.F	Y	39.66	1018.53	9	0.5	510.274	2	25.59	12100000	F15:11409	8	194	202
4	2	comp127239_c0_seq1.p1	K.M(-48.00)TLAEVQR.V	Y	39.66	898.487	8	1	450.251	2	8.98		F2:3297	1	280	287	Dethiomethyl	M1:Dethiomethyl:1000.00
4	2	comp127239_c0_seq1.p1	Q.FDREGNL.V	Y	39.64	849.398	7	0.1	425.706	2	10.09	24300000	F15:3848	1	574	580
4	2	comp127239_c0_seq1.p1	F.DRVEMGIE(+17.03)KEEELERIC(+57.02)A.D	Y	39.52	2222.07	18	-6.8	556.52	4	20.68		F5:9227	3	370	387	Replacement of proton with ammonium ion; Carbamidomethylation	E8:Replacement of proton with ammonium ion:0.00;C17:Carbamidomethylation:1000.00
4	2	comp127239_c0_seq1.p1	Q.DFYQYTC(+57.02)GGWIHN(+.98)HPIP.D	Y	39.31	2104.91	17	9.2	1053.47	2	31.07		F5:14296	12	62	78	Carbamidomethylation; Deamidation (NQ)	C7:Carbamidomethylation:1000.00;N13:Deamidation (NQ):7.89
4	2	comp127239_c0_seq1.p1	F.DREGNLVNWWSE(+53.92)ETKERF.D	Y	39.24	2347.99	18	-1.4	588.004	4	34.28		F4:15349	1	575	592	Replacement of 2 protons by iron	E12:Replacement of 2 protons by iron:0.00
4	2	comp127239_c0_seq1.p1	A.DEIIEFESKLAQ(+.98)LSKKPEDRR.D	Y	39.18	2531.32	21	7.4	507.276	5	26.75		F5:12188	17	251	271	Deamidation (NQ)	Q12:Deamidation (NQ):1000.00
4	2	comp127239_c0_seq1.p1	R.DASSWYHKM(-48.00)TLA.E	Y	39.18	1360.64	12	2.1	454.555	3	11.27	3670000	F4:4108	3	272	283	Dethiomethyl	M9:Dethiomethyl:1000.00
4	2	comp127239_c0_seq1.p1	R.AVLD(+57.02)SAMFYEAC(+57.02)AN(+.98)REAR.E	Y	39.1	2130.95	18	-0.3	533.744	4	17.12	39500000	F2:7368	1	113	130	Carbamidomethylation (DHKE X@N-term); Carbamidomethylation; Deamidation (NQ)	D4:Carbamidomethylation (DHKE X@N-term):9.42;C12:Carbamidomethylation:1000.00;N14:Deamidation (NQ):1000.00
4	2	comp127239_c0_seq1.p1	S.DEFAEAFN(+.98)C(+57.02)PRGSPM(+15.99)NPEEKC(+57.02)YLW	Y	39.09	2963.22	24	6.9	988.754	3	33.28		F5:15372	3	705	728	Deamidation (NQ); Carbamidomethylation; Oxidation (M)	N8:Deamidation (NQ):0.00;C9:Carbamidomethylation:1000.00;M15:Oxidation (M):1000.00;C21:Carbamidomethylation:1000.00
4	2	comp127239_c0_seq1.p1	Q.DVDELVGSIRSAYKSSLNSN(+.98)TWM.D	Y	39.03	2572.21	23	5.8	858.416	3	43.51		F4:19832	3	414	436	Deamidation (NQ)	N20:Deamidation (NQ):0.00
4	2	comp127239_c0_seq1.p1	R.A(+42.01)TVPLM(+15.99)NSDEFAEAFNC(+57.02)PR.G	Y	38.95	2225.97	19	1.8	742.999	3	27.37	13800000	F2:12400	3	697	715	Acetylation (N-term); Oxidation (M); Carbamidomethylation	A1:Acetylation (N-term):1000.00;M6:Oxidation (M):1000.00;C17:Carbamidomethylation:1000.00
4	2	comp127239_c0_seq1.p1	R.NREIVAAYK(+42.02)TFM(+15.99)VATAK.L	Y	38.92	1970.04	17	4.4	493.52	4	14.21		F2:5942	3	219	235	Guanidination; Oxidation (M)	K9:Guanidination:31.91;M12:Oxidation (M):1000.00
4	2	comp127239_c0_seq1.p1	F.DRVEMGIEKEEELERICE(sub A).D	Y	38.84	2206.02	18	10.6	552.519	4	22.47		F5:10099	1	370	387	Mutation
4	2	comp127239_c0_seq1.p1	E.GNLVNWW(+31.99)SEE.T	Y	38.54	1264.54	10	0.7	633.276	2	37.56	1480000	F10:17710	4	578	587	Dihydroxy	W7:Dihydroxy:0.00
4	2	comp127239_c0_seq1.p1	F.DREGNLY(sub V)N(+.98)WWSEETKERF.D	Y	38.47	2359.05	18	1.3	590.771	4	33.92		F5:15685	1	575	592	Deamidation (NQ); Mutation	N8:Deamidation (NQ):28.36
4	2	comp127239_c0_seq1.p1	N.AFYNPSSNS.I	Y	38.38	985.414	9	0.3	493.714	2	14.66	1290000	F14:5885	1	521	529
4	2	comp127239_c0_seq1.p1	S.LNSNTWMD(+57.02)EATTAK(+14.02)(+57.02).A	Y	38.35	1708.77	14	0.8	855.394	2	10.11	2720000	F15:3856	2	430	443	Carbamidomethylation (DHKE X@N-term); Methyl ester	D8:Carbamidomethylation (DHKE X@N-term):9.34;K14:Methyl ester:45.16;K14:Carbamidomethylation (DHKE X@N-term):45.16
4	2	comp127239_c0_seq1.p1	R.AVLDSAMFYEAC(+57.02)ANREAR.E	Y	38.33	2072.94	18	6.8	691.992	3	24.91	3860000	F1:11366	1	113	130	Carbamidomethylation	C12:Carbamidomethylation:1000.00
4	2	comp127239_c0_seq1.p1	N.IADN(+.98)GAVRNAY.I	Y	38.12	1163.56	11	0.3	582.786	2	10.76	1820000	F14:3990	2	625	635	Deamidation (NQ)	N4:Deamidation (NQ):45.16
4	2	comp127239_c0_seq1.p1	R.IC(+57.02)ADE(+57.02)AVSSMGHAVGR.S	Y	38.06	1715.77	16	0.4	572.932	3	9.48	28300000	F2:3572	2	385	400	Carbamidomethylation; Carbamidomethylation (DHKE X@N-term)	C2:Carbamidomethylation:1000.00;E5:Carbamidomethylation (DHKE X@N-term):0.00
4	2	comp127239_c0_seq1.p1	K.RLPGVPATPKQLFFIGYSSLWC(+57.02)GSER.K	Y	37.97	2965.53	26	0.6	742.389	4	39.71	1570000	F2:18418	1	652	677	Carbamidomethylation	C22:Carbamidomethylation:1000.00
4	2	comp127239_c0_seq1.p1	E.LERICADEA.V	Y	37.71	1018.48	9	0.3	510.245	2	10.88	4510000	F14:4048	3	382	390
4	2	comp127239_c0_seq1.p1	R.GSPM(-48.00)NPEEKC(+57.02)YLW	Y	37.64	1561.69	13	-0.4	521.569	3	15.59	1240000	F2:6620	1	716	728	Dethiomethyl; Carbamidomethylation	M4:Dethiomethyl:1000.00;C10:Carbamidomethylation:1000.00
4	2	comp127239_c0_seq1.p1	G.FDDQGSQFDREGNL.V	Y	37.6	1626.69	14	-2.6	814.351	2	18.64	6000000	F15:8029	2	567	580
4	2	comp127239_c0_seq1.p1	R.DASSWYHK(+42.02)M(+15.99)TLAEVQR.V	Y	37.34	1978.93	16	4	495.742	4	11.05		F2:4382	4	272	287	Guanidination; Oxidation (M)	K8:Guanidination:1000.00;M9:Oxidation (M):1000.00
4	2	comp127239_c0_seq1.p1	G.ILSIPFYQYGRTSA.L	Y	37.26	1614.84	14	0.8	539.288	3	31.97	527000	F15:14511	7	536	549
4	2	comp127239_c0_seq1.p1	K.F(+42.01)AFDRVEM(+15.99)GIEKEEELERIC(+57.02)ADEAVSSMGHAVGR.S	Y	37.11	3924.81	34	5.2	655.145	6	35.59		F1:16573	2	367	400	Acetylation (N-term); Oxidation (M); Carbamidomethylation	F1:Acetylation (N-term):1000.00;M8:Oxidation (M):21.71;C20:Carbamidomethylation:1000.00
4	2	comp127239_c0_seq1.p1	R.AVLDS(+58.03)AMFYEAC(+57.02)ANREAR.E	Y	36.97	2130.97	18	1.4	711.332	3	16.34		F2:6987	5	113	130	2 3-dihydro-2 2-dimethyl-7-benzofuranol N-methyl carbamate; Carbamidomethylation	S5:2 3-dihydro-2 2-dimethyl-7-benzofuranol N-methyl carbamate:1000.00;C12:Carbamidomethylation:1000.00
4	2	comp127239_c0_seq1.p1	R.A(+57.02)VLDSAMFYEAC(+57.02)AN(+.98)REAR.E	Y	36.89	2130.95	18	0.5	533.744	4	17.92	35800000	F1:7942	1	113	130	Carbamidomethylation (DHKE X@N-term); Carbamidomethylation; Deamidation (NQ)	A1:Carbamidomethylation (DHKE X@N-term):0.00;C12:Carbamidomethylation:1000.00;N14:Deamidation (NQ):1000.00
4	2	comp127239_c0_seq1.p1	S.LDQPYAFGIGRNE.L	Y	36.83	1478.72	13	0.4	740.365	2	23.12	1290000	F14:10000	2	197	209
4	2	comp127239_c0_seq1.p1	E.TARY(+31.99)LLE.S	Y	36.59	896.46	7	-0.3	449.237	2	14.12	1460000	F11:6054	1	45	51	Dihydroxy	Y4:Dihydroxy:14.02
4	2	comp127239_c0_seq1.p1	E.GNLVNW(+15.99)WSEE.T	Y	36.58	1248.54	10	-1.3	625.277	2	37.36		F11:16653	3	578	587	Oxidation (HW)	W6:Oxidation (HW):17.01
4	2	comp127239_c0_seq1.p1	R.ESTE(+53.92)VC(+57.02)TTPVC(+57.02)QETAR.Y	Y	36.3	1920.73	16	-0.2	481.189	4	11.19		F2:4455	3	32	47	Replacement of 2 protons by iron; Carbamidomethylation	E4:Replacement of 2 protons by iron:0.00;C6:Carbamidomethylation:1000.00;C11:Carbamidomethylation:1000.00
4	2	comp127239_c0_seq1.p1	E.VSHGFDDQGSQFDREGN.L	Y	36.16	1893.79	17	0.7	632.27	3	11.25	755000	F14:4232	1	563	579
4	2	comp127239_c0_seq1.p1	N.IADNGAVRNAY.I	Y	36.15	1162.57	11	0.6	582.294	2	10.23	63500000	F14:3718	4	625	635
4	2	comp127239_c0_seq1.p1	R.AVLD(+57.02)SAMFYEAC(+57.02)ANREAR.E	Y	36.01	2129.96	18	1	533.498	4	16.4	3500000	F2:7016	2	113	130	Carbamidomethylation (DHKE X@N-term); Carbamidomethylation	D4:Carbamidomethylation (DHKE X@N-term):7.77;C12:Carbamidomethylation:1000.00
4	2	comp127239_c0_seq1.p1	K.T(+57.02)FMVATAK.L	Y	35.8	924.474	8	0.2	309.165	3	9.12	38500000	F2:3373	8	228	235	Carbamidomethylation (DHKE X@N-term)	T1:Carbamidomethylation (DHKE X@N-term):26.69
4	2	comp127239_c0_seq1.p1	R.TSALN(+.98)YGGIGAVIGHEVSHGFDD.Q	Y	35.73	2316.07	23	8.6	773.036	3	35.47		F2:16353	1	547	569	Deamidation (NQ)	N5:Deamidation (NQ):1000.00
4	2	comp127239_c0_seq1.p1	Q.FDREGN.L	Y	35.69	736.314	6	0.2	369.164	2	7.11	7650000	F15:2291	7	574	579
4	2	comp127239_c0_seq1.p1	R.KAM(-48.00)NAIELKK.W	Y	35.67	1096.66	10	-0.2	366.561	3	1.97	2820000	F1:872	2	492	501	Dethiomethyl	M3:Dethiomethyl:1000.00
4	2	comp127239_c0_seq1.p1	S.LWCGSERKES.L	Y	35.64	1193.55	10	1	398.858	3	9.23		F15:3392	1	671	680
4	2	comp127239_c0_seq1.p1	E.STEVC(+57.02)TTPVC(+57.02)QE(+21.98).T	Y	35.48	1431.56	12	-1.2	716.788	2	13.04	831000	F11:5521	1	33	44	Carbamidomethylation; Sodium adduct	C5:Carbamidomethylation:1000.00;C10:Carbamidomethylation:1000.00;E12:Sodium adduct:31.37
4	2	comp127239_c0_seq1.p1	E.STE(+17.03)VC(+57.02)TTPVC(+57.02)QE.T	Y	35.47	1426.61	12	0.3	714.311	2	12.94	2470000	F10:5701	1	33	44	Replacement of proton with ammonium ion; Carbamidomethylation	E3:Replacement of proton with ammonium ion:31.37;C5:Carbamidomethylation:1000.00;C10:Carbamidomethylation:1000.00
4	2	comp127239_c0_seq1.p1	L.DQPYAFGIGRNE(+21.98)LI.D	Y	35.44	1613.78	14	-1.4	538.934	3	34.5	1310000	F5:15966	1	198	211	Sodium adduct	E12:Sodium adduct:5.99
4	2	comp127239_c0_seq1.p1	K.LAQLSK.K	Y	35.44	658.401	6	0	330.208	2	9.19	139000000	F2:3416	3	260	265
4	2	comp127239_c0_seq1.p1	G.IEKEEELER.I	Y	35.08	1173.59	9	-0.4	392.203	3	9.11	2920000	F14:3126	1	376	384
4	2	comp127239_c0_seq1.p1	H.IIS(+14.02)LDQPYA.F	Y	34.93	1032.55	9	0.9	517.282	2	25.42	2070000	F15:11327	1	194	202	Methylation	S3:Methylation:11.10
4	2	comp127239_c0_seq1.p1	K.FAFDR.V	Y	34.92	654.312	5	-0.7	328.163	2	13.23	785000	F1:5602	1	367	371
4	2	comp127239_c0_seq1.p1	E.VC(+57.02)TTPVC(+57.02)QE(+17.03).T	Y	34.79	1109.48	9	0.7	555.75	2	10.34	3580000	F11:4182	1	36	44	Carbamidomethylation; Replacement of proton with ammonium ion	C2:Carbamidomethylation:1000.00;C7:Carbamidomethylation:1000.00;E9:Replacement of proton with ammonium ion:1000.00
4	2	comp127239_c0_seq1.p1	A.LNYGGIGAVIGHE.V	Y	34.68	1298.66	13	0.4	650.338	2	25.14	13400000	F15:11193	5	550	562
4	2	comp127239_c0_seq1.p1	A.FRENKF.A	Y	34.64	839.429	6	0.6	420.722	2	9.05	2690000	F14:3098	2	362	367
4	2	comp127239_c0_seq1.p1	A.FGIGRN(+.98)EL.I	Y	34.35	905.461	8	-0.3	453.738	2	18.86	1070000	F14:7930	3	203	210	Deamidation (NQ)	N6:Deamidation (NQ):1000.00
4	2	comp127239_c0_seq1.p1	E.RIC(+57.02)ADE.A	Y	34.31	762.333	6	0	382.174	2	7.98		F11:2920	2	384	389	Carbamidomethylation	C3:Carbamidomethylation:1000.00
4	2	comp127239_c0_seq1.p1	R.SYVDKYFPEEDKQDT(sub V)DELVGSIR.S	Y	34.3	2732.28	23	3.7	684.08	4	34.85		F1:16217	1	401	423	Mutation
4	2	comp127239_c0_seq1.p1	R.A(+57.02)VLDSAMFYEAC(+57.02)ANR.E	Y	34.21	1773.78	15	-0.2	592.268	3	17.12	25100000	F2:7370	1	113	127	Carbamidomethylation (DHKE X@N-term); Carbamidomethylation	A1:Carbamidomethylation (DHKE X@N-term):0.00;C12:Carbamidomethylation:1000.00
4	2	comp127239_c0_seq1.p1	Q.DFYQ(+.98)YTC(+57.02)GGWIHNHPIP.D	Y	34.16	2104.91	17	9.5	702.651	3	30.74		F5:14134	8	62	78	Deamidation (NQ); Carbamidomethylation	Q4:Deamidation (NQ):7.94;C7:Carbamidomethylation:1000.00
4	2	comp127239_c0_seq1.p1	R.G(+57.02)SPMNPEEK.C	Y	34.08	1044.45	9	0.3	523.235	2	0.64	29500000	F2:207	33	716	724	Carbamidomethylation (DHKE X@N-term)	G1:Carbamidomethylation (DHKE X@N-term):16.36
4	2	comp127239_c0_seq1.p1	G.IGAVIGHEVSHG.F	Y	33.95	1174.61	12	-0.2	392.544	3	9.77	4920000	F15:3676	2	555	566
4	2	comp127239_c0_seq1.p1	R.DASSWYH(+57.02)KMTLA.E	Y	33.89	1465.67	12	1	489.563	3	11.09	61800000	F5:4516	7	272	283	Carbamidomethylation (DHKE X@N-term)	H7:Carbamidomethylation (DHKE X@N-term):8.69
4	2	comp127239_c0_seq1.p1	Q.DVDELVGSIRSAYKSSLNSNTWM(+15.99).D	Y	33.73	2587.22	23	-2.8	863.412	3	39.67	4940000	F4:17966	2	414	436	Oxidation (M)	M23:Oxidation (M):1000.00
4	2	comp127239_c0_seq1.p1	C.FRAQYAS.I	Y	33.49	841.408	7	-0.4	421.711	2	9.41	39800000	F15:3488	2	599	605
4	2	comp127239_c0_seq1.p1	G.IGRNEL.I	Y	33.4	700.387	6	0.4	351.201	2	9.51	24900000	F14:3343	4	205	210
4	2	comp127239_c0_seq1.p1	A.VSSM(-48.00)GHAVGRSY.V	Y	33.34	1201.58	12	-0.2	401.535	3	8.22	5700000	F14:2653	2	391	402	Dethiomethyl	M4:Dethiomethyl:1000.00
4	2	comp127239_c0_seq1.p1	Q.DVDELVGSIRSAYK(+42.02)SSLNSNTWM(+15.99).D	Y	33.33	2629.24	23	2.1	1315.63	2	36.04		F5:16714	1	414	436	Guanidination; Oxidation (M)	K14:Guanidination:1000.00;M23:Oxidation (M):1000.00
4	2	comp127239_c0_seq1.p1	A.VSSMGH(+57.02)AVGRSY.V	Y	33.29	1306.61	12	0.3	436.544	3	8.21	14000000	F14:2646	2	391	402	Carbamidomethylation (DHKE X@N-term)	H6:Carbamidomethylation (DHKE X@N-term):0.00
4	2	comp127239_c0_seq1.p1	W.WSEETKER.F	Y	33.27	1063.49	8	0	532.754	2	8.65	2150000	F14:2879	1	584	591
4	2	comp127239_c0_seq1.p1	E.M(-48.00)GIEKEEE.L	Y	33.13	915.418	8	-1	458.716	2	2.08	14300000	F10:971	4	374	381	Dethiomethyl	M1:Dethiomethyl:1000.00
4	2	comp127239_c0_seq1.p1	E.LERIC(+57.02)ADEA.V	Y	33.08	1075.5	9	0.1	538.756	2	10.21	1840000	F15:3910	1	382	390	Carbamidomethylation	C5:Carbamidomethylation:1000.00
4	2	comp127239_c0_seq1.p1	R.TSALNYGGIGAVIGHEVSHGFDDQ(+.98)GSQFDR.E	Y	32.93	3134.43	30	7.5	1045.83	3	33.74		F2:15512	3	547	576	Deamidation (NQ)	Q24:Deamidation (NQ):3.29
4	2	comp127239_c0_seq1.p1	F.DDQGSQFDREGN(+.98)LVNWWSEETKERF.D	Y	32.91	3072.35	25	7.6	769.1	4	38.71		F5:18008	2	568	592	Deamidation (NQ)	N12:Deamidation (NQ):0.00
4	2	comp127239_c0_seq1.p1	R.DASSWYHKMTLAEVQRVTENTAFQWT.D	Y	32.83	3098.46	26	1.2	775.622	4	40.94	3320000	F4:18586	1	272	297
4	2	comp127239_c0_seq1.p1	K.LAQ(+.98)LSK.K	Y	32.61	659.385	6	-0.6	330.7	2	9.79		F1:3868	2	260	265	Deamidation (NQ)	Q3:Deamidation (NQ):1000.00
4	2	comp127239_c0_seq1.p1	Y.DPHTLNQFRATVPLMNS.D	Y	32.58	1939.96	17	-0.1	647.66	3	27.29	6490000	F4:11949	1	688	704
4	2	comp127239_c0_seq1.p1	S.DEFAEAFNC(+57.02)PRGSPM(+15.99)N(+.98)PEEKC(+57.02)YLW	Y	32.47	2963.22	24	6.4	988.754	3	33.34		F4:14893	1	705	728	Carbamidomethylation; Oxidation (M); Deamidation (NQ)	C9:Carbamidomethylation:1000.00;M15:Oxidation (M):1000.00;N16:Deamidation (NQ):0.00;C21:Carbamidomethylation:1000.00
4	2	comp127239_c0_seq1.p1	K.LMNPNADDTQMSS(+58.03)QADEIIEFESK.L	Y	32.46	2770.22	24	0.1	924.414	3	23.53		F1:10696	1	236	259	2 3-dihydro-2 2-dimethyl-7-benzofuranol N-methyl carbamate	S13:2 3-dihydro-2 2-dimethyl-7-benzofuranol N-methyl carbamate:0.00
4	2	comp127239_c0_seq1.p1	A.FDRVEM(-48.00)G.I	Y	32.4	804.377	7	0	403.196	2	8.01	7950000	F15:2738	2	369	375	Dethiomethyl	M6:Dethiomethyl:1000.00
4	2	comp127239_c0_seq1.p1	F.DREGNLF(sub V)NWWSEETKERF.D	Y	32.19	2342.07	18	-7.3	781.692	3	33.96	1610000	F5:15703	1	575	592	Mutation
4	2	comp127239_c0_seq1.p1	G.ILSIPFYQYGRT.S	Y	31.73	1456.77	12	0.3	729.393	2	32.21	1780000	F14:14420	2	536	547
4	2	comp127239_c0_seq1.p1	A.FYNPSSNSISFPAG.I	Y	31.64	1486.67	14	0.7	744.344	2	30.31	21500000	F14:13496	5	522	535
4	2	comp127239_c0_seq1.p1	T.IRRDDF.F	Y	31.64	820.419	6	0.4	411.217	2	8.82	24400000	F15:3172	2	478	483
4	2	comp127239_c0_seq1.p1	F.LNVVLADFPK.V	Y	31.59	1114.64	10	0.7	558.327	2	26.97	4750000	F15:12082	5	300	309
4	2	comp127239_c0_seq1.p1	Y.AFGIGRNEL.I	Y	31.54	975.514	9	0.8	488.764	2	18.72	1010000	F15:8071	2	202	210
4	2	comp127239_c0_seq1.p1	E.GNLVN(+.98)WWSEETKE.R	Y	31.51	1591.72	13	-1.3	796.864	2	35.16	137000	F10:16543	1	578	590	Deamidation (NQ)	N5:Deamidation (NQ):29.32
4	2	comp127239_c0_seq1.p1	E.GN(+.98)LVNWWSEE.T	Y	31.48	1233.53	10	-0.4	617.772	2	39.15	304000	F10:18487	1	578	587	Deamidation (NQ)	N2:Deamidation (NQ):12.33
4	2	comp127239_c0_seq1.p1	E.IIEFESK.L	Y	31.47	864.459	7	0.2	433.237	2	12.69	3320000	F15:5128	3	253	259
4	2	comp127239_c0_seq1.p1	N.IADNGAVRN(+.98)AY.I	Y	31.45	1163.56	11	0.1	582.786	2	10.47	1500000	F14:3846	2	625	635	Deamidation (NQ)	N9:Deamidation (NQ):38.32
4	2	comp127239_c0_seq1.p1	Q.DVDELVGSIRSAYKS(+58.03)SLNSNTWM.D	Y	31.44	2629.26	23	0.2	1315.64	2	36.15		F5:16766	1	414	436	2 3-dihydro-2 2-dimethyl-7-benzofuranol N-methyl carbamate	S15:2 3-dihydro-2 2-dimethyl-7-benzofuranol N-methyl carbamate:0.00
4	2	comp127239_c0_seq1.p1	V.DELVGSIRSAYKSSLN(+.98)SNTWM(+15.99).D	Y	31.22	2374.11	21	7.4	792.384	3	29.59		F4:13064	1	416	436	Deamidation (NQ); Oxidation (M)	N16:Deamidation (NQ):0.00;M21:Oxidation (M):1000.00
4	2	comp127239_c0_seq1.p1	Y.VDKYFPEEDKQDVDEL.V	Y	30.9	1967.9	16	1	656.975	3	21.29	11500000	F15:9315	2	403	418
4	2	comp127239_c0_seq1.p1	R.TSALNYGGIGAVIGHEVSHGFD.D	Y	30.88	2200.05	22	0.7	734.359	3	35.12	1560000	F1:16346	1	547	568
4	2	comp127239_c0_seq1.p1	S.LDQPYA.F	Y	30.69	705.333	6	-0.1	353.674	2	12.08	2300000	F15:4832	3	197	202
4	2	comp127239_c0_seq1.p1	S.LDQPYAFG.I	Y	30.49	909.423	8	-0.1	455.719	2	23.03	550000	F15:10163	1	197	204
4	2	comp127239_c0_seq1.p1	K.FAFDRVEM(+15.99)G.I	Y	30.22	1086.48	9	0.2	544.248	2	17.3	2240000	F15:7378	1	367	375	Oxidation (M)	M8:Oxidation (M):1000.00
4	2	comp127239_c0_seq1.p1	E.IVAAYKTF.M	Y	30.09	911.512	8	0.2	456.763	2	15.12	16000000	F15:6316	5	222	229
4	2	comp127239_c0_seq1.p1	Q.FRATVPL.M	Y	30.07	802.47	7	0.2	402.242	2	16.29	10000000	F15:6886	5	695	701
4	2	comp127239_c0_seq1.p1	R.TSALNYGGIGAVIGHEVSHGFDDQ(+.98)GSQFDREGNLVN(+.98)WWSEETKER.F	Y	29.92	4993.28	45	1.9	999.665	5	42.11	1720000	F1:19737	1	547	591	Deamidation (NQ)	Q24:Deamidation (NQ):0.00;N36:Deamidation (NQ):0.00
4	2	comp127239_c0_seq1.p1	E.IVAAYKT.F	Y	29.85	764.443	7	-1.1	383.228	2	9.55	40200000	F14:3360	4	222	228
4	2	comp127239_c0_seq1.p1	E.GNLVNWWS(+79.97)EETKE.R	Y	29.65	1670.7	13	5.3	836.361	2	30.84		F11:13535	1	578	590	Phosphorylation (STY)	S8:Phosphorylation (STY):22.45
4	2	comp127239_c0_seq1.p1	C.FRAQY.A	Y	29.39	683.339	5	0	342.677	2	9.82	24500000	F14:3505	2	599	603
4	2	comp127239_c0_seq1.p1	S.DEFAEAFN(+.98)C(+57.02)PRGSPMNPEEKC(+57.02)YLW	Y	29.27	2947.23	24	8.1	983.424	3	36.24		F4:16301	1	705	728	Deamidation (NQ); Carbamidomethylation	N8:Deamidation (NQ):0.00;C9:Carbamidomethylation:1000.00;C21:Carbamidomethylation:1000.00
4	2	comp127239_c0_seq1.p1	L.V(+27.99)NWWSEETKER.F	Y	28.95	1490.68	11	-0.9	497.9	3	17.72	1050000	F15:7580	1	581	591	Formylation	V1:Formylation:49.35
4	2	comp127239_c0_seq1.p1	R.ATVPLMNS(+59.02)DEFAEAFNC(+57.02)PR.G	Y	28.9	2226.99	19	-3.7	743.333	3	27.46		F2:12447	3	697	715	Aminoethylcysteine; Carbamidomethylation	S8:Aminoethylcysteine:10.92;C17:Carbamidomethylation:1000.00
4	2	comp127239_c0_seq1.p1	E.GNLVNW(+31.99)WSE(+14.02)ETKE.R	Y	28.76	1636.74	13	-1.2	819.375	2	34.4	862000	F10:16176	1	578	590	Dihydroxy; Methyl ester	W6:Dihydroxy:0.00;E9:Methyl ester:17.01
4	2	comp127239_c0_seq1.p1	K.FAFDRVEM(+15.99)GIEKEEELER.I	Y	28.73	2242.06	18	0.6	561.522	4	27.26	2020000	F2:12346	1	367	384	Oxidation (M)	M8:Oxidation (M):1000.00
4	2	comp127239_c0_seq1.p1	F.D(+14.02)REGNLVNWWSEETKERF.D	Y	28.66	2308.09	18	0.9	1155.05	2	36.12	1850000	F5:16751	1	575	592	Methyl ester	D1:Methyl ester:7.32
4	2	comp127239_c0_seq1.p1	A.EAFNC(+57.02)PRGSPM(+15.99)NPEEKC(+57.02)YLW	Y	28.59	2500.06	20	-1.7	834.36	3	23.25	2420000	F4:9976	1	709	728	Carbamidomethylation; Oxidation (M)	C5:Carbamidomethylation:1000.00;M11:Oxidation (M):1000.00;C17:Carbamidomethylation:1000.00
4	2	comp127239_c0_seq1.p1	E.LER(+.98)IC(+57.02)ADE.A	Y	28.5	1005.44	8	-0.1	503.729	2	11.16	3620000	F10:4825	3	382	389	Deamidation (R); Carbamidomethylation	R3:Deamidation (R):1000.00;C5:Carbamidomethylation:1000.00
4	2	comp127239_c0_seq1.p1	R.GSPMNPE(+57.02)EKC(+57.02)YLW	Y	28.48	1666.71	13	1.5	834.365	2	15.94	4510000	F1:6958	1	716	728	Carbamidomethylation (DHKE X@N-term); Carbamidomethylation	E7:Carbamidomethylation (DHKE X@N-term):0.00;C10:Carbamidomethylation:1000.00
4	2	comp127239_c0_seq1.p1	Y.IAYTTDVLQS.R	Y	28.47	1109.56	10	0.5	555.788	2	22.81	34300000	F15:10059	4	636	645
4	2	comp127239_c0_seq1.p1	R.DASSWYHKMTLAEVQ(+.98)RVTENTAFQWT.D	Y	28.41	3099.44	26	7.2	775.873	4	40.65		F5:18959	1	272	297	Deamidation (NQ)	Q15:Deamidation (NQ):0.00
4	2	comp127239_c0_seq1.p1	K.FAFDRVE.M	Y	28.37	882.423	7	0.8	442.219	2	17.29	616000	F14:7164	2	367	373
4	2	comp127239_c0_seq1.p1	Y.AFGIGRNE.L	Y	28.28	862.43	8	-0.9	432.222	2	11.07	782000	F15:4342	2	202	209
4	2	comp127239_c0_seq1.p1	R.SYT(sub V)DKYFPEEDKQDVDELVGSIR.S	Y	28.01	2732.28	23	4.4	684.081	4	34.68		F1:16133	1	401	423	Mutation
4	2	comp127239_c0_seq1.p1	T.VDRNLGIPA.I	Y	27.78	953.529	9	-0.2	477.772	2	13.74		F14:5432	1	169	177
4	2	comp127239_c0_seq1.p1	H.IISLDQ(+.98)PYA.F	Y	27.54	1019.52	9	0.6	510.766	2	27.15	462000	F15:12168	1	194	202	Deamidation (NQ)	Q6:Deamidation (NQ):1000.00
4	2	comp127239_c0_seq1.p1	R.TSALNYGGIGAVIGHEVSHGFDDQGSQFDREGN(+.98)LVN(+.98)WWSEETKER.F	Y	27.45	4993.28	45	7.9	1249.34	4	41.32		F2:19202	1	547	591	Deamidation (NQ)	N33:Deamidation (NQ):0.00;N36:Deamidation (NQ):0.00
4	2	comp127239_c0_seq1.p1	R.LPGVPATPKQ(+.98)LFFIGYSSLWC(+57.02)GSER.K	Y	27.43	2810.41	25	6.7	937.817	3	44		F2:20509	1	653	677	Deamidation (NQ); Carbamidomethylation	Q10:Deamidation (NQ):1000.00;C21:Carbamidomethylation:1000.00
4	2	comp127239_c0_seq1.p1	T.LAEVQR.V	N	26.89	714.402	6	-0.3	358.208	2	8.51	29800000	F15:3009	1	282	287
4	2	comp127239_c0_seq1.p1	R.NAYIAYTTD(+17.03)VLQS.R	Y	26.77	1474.73	13	1.6	738.374	2	31.26	8070000	F1:14473	1	633	645	Replacement of proton with ammonium ion	D9:Replacement of proton with ammonium ion:16.51
4	2	comp127239_c0_seq1.p1	A.FGIGRN(+.98)E.L	Y	26.67	792.377	7	-0.1	397.195	2	10.68	762000	F14:3949	1	203	209	Deamidation (NQ)	N6:Deamidation (NQ):1000.00
4	2	comp127239_c0_seq1.p1	R.EIVAAYK(+57.02)TFMVATAK.L	Y	26.61	1698.9	15	0.6	567.308	3	15.35		F1:6666	1	221	235	Carbamidomethylation (DHKE X@N-term)	K7:Carbamidomethylation (DHKE X@N-term):6.67
4	2	comp127239_c0_seq1.p1	R.ATVPLMN(+.98)SD(+57.02)EFAEAFN(+.98)C(+57.02)PR.G	Y	26.53	2226.96	19	8.3	743.332	3	23.57		F2:10539	1	697	715	Deamidation (NQ); Carbamidomethylation (DHKE X@N-term); Carbamidomethylation	N7:Deamidation (NQ):1000.00;D9:Carbamidomethylation (DHKE X@N-term):0.00;N16:Deamidation (NQ):1000.00;C17:Carbamidomethylation:1000.00
4	2	comp127239_c0_seq1.p1	V.DRNLGIPAIISISVDA.D	Y	26.49	1652.91	16	2.2	827.464	2	42.33	716000	F4:19261	1	170	185
4	2	comp127239_c0_seq1.p1	S.IQYDPHTLNQ.F	Y	26.38	1227.59	10	0.7	614.802	2	13.54	774000	F14:5339	1	685	694
4	2	comp127239_c0_seq1.p1	R.A(+43.01)TVPLM(+15.99)NSDEFAEAFNC(+57.02)PR.G	Y	26.37	2226.97	19	2.9	743.332	3	27.25		F2:12344	1	697	715	Carbamylation; Oxidation (M); Carbamidomethylation	A1:Carbamylation:1000.00;M6:Oxidation (M):1000.00;C17:Carbamidomethylation:1000.00
4	2	comp127239_c0_seq1.p1	A.FNC(+57.02)PR.G	Y	26.27	692.306	5	-0.3	347.16	2	9.53	3070000	F1:3727	1	711	715	Carbamidomethylation	C3:Carbamidomethylation:1000.00
4	2	comp127239_c0_seq1.p1	Q.VATVDRN.L	Y	26.17	773.403	7	0.1	387.709	2	6.02	358000	F14:1643	1	166	172
4	2	comp127239_c0_seq1.p1	Y.IAYTTDVLQ(+.98)S.R	Y	25.87	1110.54	10	0.9	556.28	2	23.66	3090000	F15:10473	1	636	645	Deamidation (NQ)	Q9:Deamidation (NQ):1000.00
4	2	comp127239_c0_seq1.p1	K.LMNPNW(sub A)DDTQMSSQADEIIEFESK.L	Y	25.66	2827.23	24	1.8	707.817	4	17.32		F1:7645	1	236	259	Mutation
1	9	comp57753_c0_seq1.p1	K.RSDDPILNSIGKVINAATK.A	Y	99.32	2011.11	19	0.5	671.376	3	33.28	153000000	F2:15291	22	88	106
1	9	comp57753_c0_seq1.p1	K.EKRSDDPILNSIGKVINAATK.A	Y	98.54	2268.24	21	0.7	757.089	3	29.82	28200000	F1:13769	5	86	106
1	9	comp57753_c0_seq1.p1	K.RSDDPILN(+.98)SIGKVINAATK.A	Y	95.9	2012.09	19	0.4	671.704	3	37.26	20300000	F2:17220	71	88	106	Deamidation (NQ)	N8:Deamidation (NQ):110.43
1	9	comp57753_c0_seq1.p1	D.PILNSIGKVINAATKAMSGC(+57.02)	Y	95.86	2044.08	20	0.8	682.368	3	40.69	194000000	F5:18973	20	92	111	Carbamidomethylation	C20:Carbamidomethylation:1000.00
1	9	comp57753_c0_seq1.p1	D.PILNSIGKVINAATKAM(+15.99)SGC(+57.02)	Y	93.89	2060.08	20	1.2	687.7	3	30.85	118000000	F4:13681	21	92	111	Oxidation (M); Carbamidomethylation	M17:Oxidation (M):1000.00;C20:Carbamidomethylation:1000.00
1	9	comp57753_c0_seq1.p1	R.S(-18.01)DDPILNSIGKVINAATK.A	Y	93.07	1836.99	18	0.3	613.339	3	36.92	9120000	F2:17059	1	89	106	Dehydration	S1:Dehydration:7.65
1	9	comp57753_c0_seq1.p1	K.RSDDPILNSIGKVIN(+.98)AATK.A	Y	91.8	2012.09	19	0.2	671.704	3	34.95	1760000	F2:16098	8	88	106	Deamidation (NQ)	N15:Deamidation (NQ):83.89
1	9	comp57753_c0_seq1.p1	S.DDPILNSIGKVINAATKAM(+15.99)SGC(+57.02)	Y	91.31	2290.13	22	0.1	764.384	3	43.78	11300000	F4:19960	6	90	111	Oxidation (M); Carbamidomethylation	M19:Oxidation (M):1000.00;C22:Carbamidomethylation:1000.00
1	9	comp57753_c0_seq1.p1	R.SDDPILNSIGKVINAATK.A	Y	91.25	1855.01	18	0.7	619.343	3	37.8	651000000	F2:17484	37	89	106
1	9	comp57753_c0_seq1.p1	R.SDDPILN(+.98)SIGKVINAATK.A	Y	90.82	1855.99	18	0.6	619.671	3	44.27	23900000	F2:20643	21	89	106	Deamidation (NQ)	N7:Deamidation (NQ):79.54
1	9	comp57753_c0_seq1.p1	R.SDD(-18.01)PILNSIGKVINAATK.A	Y	90.48	1836.99	18	0.3	613.339	3	36.73	9120000	F2:16963	2	89	106	Dehydration	D3:Dehydration:0.00
1	9	comp57753_c0_seq1.p1	R.SDDPILNSIGKVIN(+.98)AATK.A	Y	89.54	1855.99	18	1.1	619.671	3	40.69	15900000	F2:18896	5	89	106	Deamidation (NQ)	N14:Deamidation (NQ):67.12
1	9	comp57753_c0_seq1.p1	D.PILNSIGKVIN(+.98)AATK.A	Y	87.14	1538.9	15	1	513.976	3	28.78	11400000	F2:13092	9	92	106	Deamidation (NQ)	N11:Deamidation (NQ):136.94
1	9	comp57753_c0_seq1.p1	R.SD(-18.01)DPILNSIGKVINAATK.A	Y	87.1	1836.99	18	1.1	613.34	3	36.5		F2:16851	1	89	106	Dehydration	D2:Dehydration:0.00
1	9	comp57753_c0_seq1.p1	S.DDPILNSIGKVINA.A	Y	85.97	1467.79	14	0	734.904	2	38.83	16000000	F4:17557	29	90	103
1	9	comp57753_c0_seq1.p1	S.DDPILNSIGKVIN.A	Y	85.2	1396.76	13	0.6	699.386	2	34.73	3070000	F4:15570	17	90	102
1	9	comp57753_c0_seq1.p1	D.PILNSIGKVINAATK.A	Y	84.91	1537.92	15	1.1	513.648	3	26.07	1130000000	F2:11766	22	92	106
1	9	comp57753_c0_seq1.p1	L.N(+.98)SIGKVINAATKAMSGC(+57.02)	Y	83.92	1721.84	17	0.4	574.956	3	31.58	9470000	F5:14544	5	95	111	Deamidation (NQ); Carbamidomethylation	N1:Deamidation (NQ):44.44;C17:Carbamidomethylation:1000.00
1	9	comp57753_c0_seq1.p1	D.PILN(+.98)SIGKVINAATK.A	Y	83.06	1538.9	15	1.5	513.976	3	28.33	44200000	F2:12871	23	92	106	Deamidation (NQ)	N4:Deamidation (NQ):94.43
1	9	comp57753_c0_seq1.p1	D.DPILNSIGKVINAATK.A	Y	83.03	1652.95	16	1.8	827.482	2	36.16	4160000	F2:16688	27	91	106
1	9	comp57753_c0_seq1.p1	S.DDPILNSIGKVI.N	Y	82.62	1282.71	12	1.3	642.365	2	38.27	3080000	F4:17283	12	90	101
1	9	comp57753_c0_seq1.p1	K.VINAATKAM(+15.99)SGC(+57.02)	Y	81.33	1237.58	12	-0.7	619.797	2	9.62	19900000	F4:3234	9	100	111	Oxidation (M); Carbamidomethylation	M9:Oxidation (M):1000.00;C12:Carbamidomethylation:1000.00
1	9	comp57753_c0_seq1.p1	D.PILNSIGKVINAATKAM(-48.00).S	Y	81.29	1691.99	17	0.5	565.005	3	31.13	7770000	F12:14536	4	92	108	Homoserine lactone	M17:Homoserine lactone:1000.00
1	9	comp57753_c0_seq1.p1	R.SDDPILNSIGK(+42.01)VINAATK.A	Y	80.57	1897.02	18	0.6	633.346	3	42.71	4260000	F2:19880	2	89	106	Acetylation (K)	K11:Acetylation (K):43.57
1	9	comp57753_c0_seq1.p1	K.C(+57.02)SN(-17.03)HC(+57.02)DC(+57.02)C(+57.02)GK.T	Y	79.98	1279.38	10	0.6	640.7	2	8.7	354000000	F2:3146	4	58	67	Carbamidomethylation; Ammonia-loss (N)	C1:Carbamidomethylation:1000.00;N3:Ammonia-loss (N):1000.00;C5:Carbamidomethylation:1000.00;C7:Carbamidomethylation:1000.00;C8:Carbamidomethylation:1000.00
1	9	comp57753_c0_seq1.p1	D.DPILNSIGKVINAATKAM(+15.99)SGC(+57.02)	Y	79.66	2175.1	21	0.8	726.042	3	40.58	4110000	F4:18407	11	91	111	Oxidation (M); Carbamidomethylation	M18:Oxidation (M):1000.00;C21:Carbamidomethylation:1000.00
1	9	comp57753_c0_seq1.p1	R.E(-18.01)C(+57.02)KQLKEKC(+57.02)SNHC(+57.02).D	Y	79.56	1701.74	13	-0.4	568.253	3	8.82	209000000	F4:2799	8	50	62	Pyro-glu from E; Carbamidomethylation	E1:Pyro-glu from E:1000.00;C2:Carbamidomethylation:1000.00;C9:Carbamidomethylation:1000.00;C13:Carbamidomethylation:1000.00
1	9	comp57753_c0_seq1.p1	K.C(+57.02)(+27.99)SNHC(+57.02)DC(+57.02)C(+57.02)GK.T	Y	79.54	1324.41	10	-0.7	663.21	2	0.23	7190000	F1:109	9	58	67	Carbamidomethylation; Formylation	C1:Carbamidomethylation:1000.00;C1:Formylation:155.51;C5:Carbamidomethylation:1000.00;C7:Carbamidomethylation:1000.00;C8:Carbamidomethylation:1000.00
1	9	comp57753_c0_seq1.p1	R.SDDPILNSIGK.V	Y	78.73	1157.59	11	1.2	579.804	2	19.2	1610000000	F2:8388	27	89	99
1	9	comp57753_c0_seq1.p1	D.DPILNSIGKVINAATK(+57.02)AMSGC(+57.02)	Y	77.8	2216.13	21	0	739.717	3	34.46	6410000	F4:15438	7	91	111	Carbamidomethylation (DHKE X@N-term); Carbamidomethylation	K16:Carbamidomethylation (DHKE X@N-term):34.75;C21:Carbamidomethylation:1000.00
1	9	comp57753_c0_seq1.p1	R.SDDPILNSIGK(+57.02)VINAATK.A	Y	77.79	1912.03	18	1.4	638.35	3	38.24	1570000	F2:17701	1	89	106	Carbamidomethylation (DHKE X@N-term)	K11:Carbamidomethylation (DHKE X@N-term):31.93
1	9	comp57753_c0_seq1.p1	R.EC(+57.02)KQLKEKC(+57.02)SNHC(+57.02).D	Y	77.48	1719.75	13	0.5	574.257	3	7.24	29800000	F4:1998	55	50	62	Carbamidomethylation	C2:Carbamidomethylation:1000.00;C9:Carbamidomethylation:1000.00;C13:Carbamidomethylation:1000.00
1	9	comp57753_c0_seq1.p1	D.PILN(+.98)SIGKVINAATKAMSGC(+57.02)	Y	77.05	2045.06	20	1	682.696	3	43.19	2680000	F4:19677	5	92	111	Deamidation (NQ); Carbamidomethylation	N4:Deamidation (NQ):50.34;C20:Carbamidomethylation:1000.00
1	9	comp57753_c0_seq1.p1	K.E(-18.01)KRSDDPILNSIGKVINAATK.A	Y	76.96	2250.23	21	0.2	563.566	4	32.69	4140000	F2:15003	1	86	106	Pyro-glu from E	E1:Pyro-glu from E:1000.00
1	9	comp57753_c0_seq1.p1	R.S(+42.01)DDPILNSIGKVINAATK.A	Y	76.84	1897.02	18	-0.3	633.346	3	46.33	199000	F2:21644	2	89	106	Acetylation (N-term)	S1:Acetylation (N-term):1000.00
1	9	comp57753_c0_seq1.p1	K.TVLC(+57.02)ATVYVGR.N	Y	76.58	1237.65	11	1.2	619.832	2	25.02	54500000	F2:11246	838	68	78	Carbamidomethylation	C4:Carbamidomethylation:1000.00
1	9	comp57753_c0_seq1.p1	R.SDDPILNS(+42.01)IGKVINAATK.A	Y	75.66	1897.02	18	0	633.346	3	42.51	4260000	F2:19785	1	89	106	Acetylation (TSCYH)	S8:Acetylation (TSCYH):45.63
1	9	comp57753_c0_seq1.p1	N.SIGKVINAATKAMSGC(+57.02)	Y	75.28	1606.82	16	1.9	536.614	3	22.66	412000	F4:9687	2	96	111	Carbamidomethylation	C16:Carbamidomethylation:1000.00
1	9	comp57753_c0_seq1.p1	C.DC(+57.02)C(+57.02)GKTVLC(+57.02)ATVYVGRNTEM(-48.00).L	Y	74.13	2285.02	20	1.5	762.683	3	20.9	2330000	F5:9337	1	63	82	Carbamidomethylation; Homoserine lactone	C2:Carbamidomethylation:1000.00;C3:Carbamidomethylation:1000.00;C9:Carbamidomethylation:1000.00;M20:Homoserine lactone:1000.00
1	9	comp57753_c0_seq1.p1	K.EKRSDDPILNSIGK.V	Y	73.94	1570.83	14	1.6	524.619	3	12.58	339000000	F2:5142	34	86	99
1	9	comp57753_c0_seq1.p1	E.KRSDDPILNSIGKVINA.A	Y	73.74	1839.02	17	0.8	614.015	3	25.61	7870000	F10:11896	3	87	103
1	9	comp57753_c0_seq1.p1	K.RSDDPILNSIGK.V	Y	73.4	1313.69	12	2.9	657.856	2	15.01	144000000	F2:6336	22	88	99
1	9	comp57753_c0_seq1.p1	K.EKRSDDPILN(+.98)SIGKVINAATK.A	Y	72.88	2269.23	21	8.1	454.856	5	29.42		F2:13404	41	86	106	Deamidation (NQ)	N10:Deamidation (NQ):53.40
1	9	comp57753_c0_seq1.p1	R.E(+42.01)C(+57.02)KQLKEKC(+57.02)SNHC(+57.02).D	Y	72.22	1761.76	13	-1.9	588.259	3	8.87	6340000	F5:3330	4	50	62	Acetylation (N-term); Carbamidomethylation	E1:Acetylation (N-term):1000.00;C2:Carbamidomethylation:1000.00;C9:Carbamidomethylation:1000.00;C13:Carbamidomethylation:1000.00
1	9	comp57753_c0_seq1.p1	R.EC(+57.02)KQLKEKC(+57.02)SN(+.98)HC(+57.02).D	Y	72.21	1720.73	13	-0.1	861.374	2	8.33	7340000	F5:3038	6	50	62	Carbamidomethylation; Deamidation (NQ)	C2:Carbamidomethylation:1000.00;C9:Carbamidomethylation:1000.00;N11:Deamidation (NQ):30.82;C13:Carbamidomethylation:1000.00
1	9	comp57753_c0_seq1.p1	E.KRSDDPILNSIGKVINAATKAMSGC(+57.02)	Y	72.06	2645.36	25	-0.2	662.348	4	41.61	2380000	F11:18713	2	87	111	Carbamidomethylation	C25:Carbamidomethylation:1000.00
1	9	comp57753_c0_seq1.p1	K.E(-18.01)KC(+57.02)SNHC(+57.02)DC(+57.02)C(+57.02)GK.T	Y	71.42	1535.54	12	0.4	512.853	3	7.67	3190000	F2:2608	4	56	67	Pyro-glu from E; Carbamidomethylation	E1:Pyro-glu from E:1000.00;C3:Carbamidomethylation:1000.00;C7:Carbamidomethylation:1000.00;C9:Carbamidomethylation:1000.00;C10:Carbamidomethylation:1000.00
1	9	comp57753_c0_seq1.p1	R.SDDPILN(-17.03)SIGKVINAATK.A	Y	71.41	1837.98	18	0.3	613.667	3	33.07	2020000	F2:15188	3	89	106	Ammonia-loss (N)	N7:Ammonia-loss (N):21.15
1	9	comp57753_c0_seq1.p1	D.DPILNSIGKVINAATKAM(-48.00)SGC(+57.02)	Y	71.39	2111.1	21	0.4	528.784	4	34.62		F5:16027	2	91	111	Dethiomethyl; Carbamidomethylation	M18:Dethiomethyl:1000.00;C21:Carbamidomethylation:1000.00
1	9	comp57753_c0_seq1.p1	L.N(+.98)SIGKVINAATKAM(+15.99)SGC(+57.02)	Y	71.39	1737.84	17	-0.4	580.287	3	19.93	2700000	F5:8862	2	95	111	Deamidation (NQ); Oxidation (M); Carbamidomethylation	N1:Deamidation (NQ):27.78;M14:Oxidation (M):1000.00;C17:Carbamidomethylation:1000.00
1	9	comp57753_c0_seq1.p1	R.SDDPILNS(+42.01)IGK.V	Y	71.13	1199.6	11	0.5	600.809	2	24	3850000	F2:10748	4	89	99	Acetylation (TSCYH)	S8:Acetylation (TSCYH):104.80
1	9	comp57753_c0_seq1.p1	R.SDDPILN(+15.99)SIGKVINAATK.A	Y	70.86	1871	18	-0.6	624.674	3	38.79	787000	F1:18125	4	89	106	Hydroxylation	N7:Hydroxylation:25.70
1	9	comp57753_c0_seq1.p1	D.PILNSIGKVIN(+.98)AATKAMSGC(+57.02)	Y	70.66	2045.06	20	9.6	682.702	3	41.08		F5:19167	32	92	111	Deamidation (NQ); Carbamidomethylation	N11:Deamidation (NQ):32.55;C20:Carbamidomethylation:1000.00
1	9	comp57753_c0_seq1.p1	C.DC(+57.02)C(+57.02)GKTVLC(+57.02).A	Y	70.53	1111.45	9	0.5	556.731	2	10.55	19600000	F4:3728	1	63	71	Carbamidomethylation	C2:Carbamidomethylation:1000.00;C3:Carbamidomethylation:1000.00;C9:Carbamidomethylation:1000.00
1	9	comp57753_c0_seq1.p1	R.SDDPILN(+.98)SIGK.V	Y	70.35	1158.58	11	0.8	580.296	2	23.19	11700000	F2:10351	7	89	99	Deamidation (NQ)	N7:Deamidation (NQ):1000.00
1	9	comp57753_c0_seq1.p1	E.KRSDDPILNSIGK(+57.02)VIN(+.98)AATKAMSGC(+57.02)	Y	69.8	2703.37	25	0.6	541.681	5	29.92	4310000	F10:14000	1	87	111	Carbamidomethylation (DHKE X@N-term); Deamidation (NQ); Carbamidomethylation	K13:Carbamidomethylation (DHKE X@N-term):0.00;N16:Deamidation (NQ):20.76;C25:Carbamidomethylation:1000.00
1	9	comp57753_c0_seq1.p1	C.DC(+57.02)C(+57.02)GKTVLC(+57.02)AT.V	Y	69.63	1283.53	11	0	642.773	2	11.57	4630000	F4:4256	3	63	73	Carbamidomethylation	C2:Carbamidomethylation:1000.00;C3:Carbamidomethylation:1000.00;C9:Carbamidomethylation:1000.00
1	9	comp57753_c0_seq1.p1	S.DDPILN(+.98)SIGKVINAATKAM(+15.99)SGC(+57.02)	Y	69.58	2291.11	22	0.2	764.712	3	38.17	11900000	F4:17236	14	90	111	Deamidation (NQ); Oxidation (M); Carbamidomethylation	N6:Deamidation (NQ):0.00;M19:Oxidation (M):1000.00;C22:Carbamidomethylation:1000.00
1	9	comp57753_c0_seq1.p1	S.DDPILNSIGKVINAATKAM(-48.00)SGC(+57.02)	Y	69.33	2226.13	22	-2.3	743.049	3	38.25	800000	F5:17782	6	90	111	Dethiomethyl; Carbamidomethylation	M19:Dethiomethyl:1000.00;C22:Carbamidomethylation:1000.00
1	9	comp57753_c0_seq1.p1	R.SDDPILNSIGK(+27.99)VINAATK.A	Y	69.28	1883	18	0.4	628.674	3	41.38	874000	F1:19383	1	89	106	Formylation	K11:Formylation:37.50
1	9	comp57753_c0_seq1.p1	D.PILN(+.98)SIGKVINAATKAM(+15.99)SGC(+57.02)	Y	69.06	2061.06	20	0.9	688.028	3	32.54		F5:15013	6	92	111	Deamidation (NQ); Oxidation (M); Carbamidomethylation	N4:Deamidation (NQ):50.34;M17:Oxidation (M):1000.00;C20:Carbamidomethylation:1000.00
1	9	comp57753_c0_seq1.p1	D.PILNSIGKVIN(+.98)AATKAM(+15.99)SGC(+57.02)	Y	68.72	2061.06	20	9.6	688.034	3	30.55		F5:14039	21	92	111	Deamidation (NQ); Oxidation (M); Carbamidomethylation	N11:Deamidation (NQ):63.15;M17:Oxidation (M):1000.00;C20:Carbamidomethylation:1000.00
1	9	comp57753_c0_seq1.p1	D.PILNSIGKVINAATKAM(-29.99).S	Y	67.97	1710	17	-0.1	571.009	3	28.64	2860000	F12:13326	1	92	108	Homoserine	M17:Homoserine:1000.00
1	9	comp57753_c0_seq1.p1	R.SD(+57.02)DPILNSIGKVINAATK.A	Y	67.73	1912.03	18	0.7	638.35	3	38.98	1000000	F2:18063	1	89	106	Carbamidomethylation (DHKE X@N-term)	D2:Carbamidomethylation (DHKE X@N-term):7.65
1	9	comp57753_c0_seq1.p1	K.VINAATKAMSGC(+57.02)	Y	67.7	1221.58	12	2.4	611.801	2	10.95	33400000	F10:4715	5	100	111	Carbamidomethylation	C12:Carbamidomethylation:1000.00
1	9	comp57753_c0_seq1.p1	K.RSDDPILN(+15.99)SIGKVINAATK.A	Y	67.38	2027.1	19	-2	676.706	3	33.24	1010000	F1:15437	3	88	106	Hydroxylation	N8:Hydroxylation:28.73
1	9	comp57753_c0_seq1.p1	S.DDPILN(+.98)SIGKVI.N	Y	67.26	1283.7	12	0.5	642.856	2	32.7	864000	F5:15090	1	90	101	Deamidation (NQ)	N6:Deamidation (NQ):1000.00
1	9	comp57753_c0_seq1.p1	A.ATKAMSGC(+57.02)	Y	67.19	824.352	8	-0.2	413.183	2	0.56	5500000	F10:266	14	104	111	Carbamidomethylation	C8:Carbamidomethylation:1000.00
1	9	comp57753_c0_seq1.p1	D.DPILN(+.98)SIGKVINAATK.A	Y	66.9	1653.93	16	1.7	552.318	3	41.21	1540000	F2:19150	4	91	106	Deamidation (NQ)	N5:Deamidation (NQ):67.12
1	9	comp57753_c0_seq1.p1	K.EKRSDDPILN(+15.99)SIGKVINAATK.A	Y	66.34	2284.24	21	-1.4	762.419	3	29.7		F2:13540	3	86	106	Hydroxylation	N10:Hydroxylation:28.73
1	9	comp57753_c0_seq1.p1	S.DDPILN(+.98)SIGKVINA.A	Y	65.54	1468.78	14	2	735.397	2	32.95	4190000	F5:15215	5	90	103	Deamidation (NQ)	N6:Deamidation (NQ):52.22
1	9	comp57753_c0_seq1.p1	R.SDDPILNSIGKVINA.A	Y	65.21	1554.83	15	-0.1	778.42	2	36.94	3550000	F2:17064	11	89	103
1	9	comp57753_c0_seq1.p1	N.AATKAMSGC(+57.02)	Y	65.03	895.389	9	-0.8	448.702	2	8.25	2400000	F10:3276	2	103	111	Carbamidomethylation	C9:Carbamidomethylation:1000.00
1	9	comp57753_c0_seq1.p1	D.DPILNSIGKVINAATK(+42.02)AM(+15.99)SGC(+57.02)	Y	64.96	2217.12	21	3.6	555.29	4	34.53		F5:15983	17	91	111	Guanidination; Oxidation (M); Carbamidomethylation	K16:Guanidination:27.25;M18:Oxidation (M):1000.00;C21:Carbamidomethylation:1000.00
1	9	comp57753_c0_seq1.p1	E.KRSDDPILNSIGKVINAATKAMS(+59.02)GC(+57.02)	Y	64.94	2704.38	25	2.7	541.885	5	28.3	92100000	F10:13212	1	87	111	Aminoethylcysteine; Carbamidomethylation	S23:Aminoethylcysteine:0.00;C25:Carbamidomethylation:1000.00
1	9	comp57753_c0_seq1.p1	S.DDPILNSIGKVINAATKAM(-29.99).S	Y	64.37	1940.06	19	1.8	647.694	3	42.62	620000	F4:19398	1	90	108	Homoserine	M19:Homoserine:1000.00
1	9	comp57753_c0_seq1.p1	R.NTEMLC(+57.02)KEK.R	Y	64.28	1151.53	9	1.7	576.774	2	9.03	23900000	F2:3327	3	79	87	Carbamidomethylation	C6:Carbamidomethylation:1000.00
1	9	comp57753_c0_seq1.p1	D.DPILNSIGKVIN(+.98)AATKAM(+15.99)SGC(+57.02)	Y	64.01	2176.09	21	8.6	726.376	3	40.34		F5:18807	8	91	111	Deamidation (NQ); Oxidation (M); Carbamidomethylation	N12:Deamidation (NQ):26.08;M18:Oxidation (M):1000.00;C21:Carbamidomethylation:1000.00
1	9	comp57753_c0_seq1.p1	C.DC(+57.02)C(+57.02)GKTVLC(+57.02)ATVYVGRN(+.98)TEMLC(+57.02)KEKRS.D	Y	63.81	3235.49	27	6.9	809.886	4	20.01		F5:8899	3	63	89	Carbamidomethylation; Deamidation (NQ)	C2:Carbamidomethylation:1000.00;C3:Carbamidomethylation:1000.00;C9:Carbamidomethylation:1000.00;N17:Deamidation (NQ):1000.00;C22:Carbamidomethylation:1000.00
1	9	comp57753_c0_seq1.p1	D.PILN(+.98)SIGKVIN(+.98)AATK.A	Y	63.69	1539.89	15	0.9	514.303	3	22	1500000	F2:9770	1	92	106	Deamidation (NQ)	N4:Deamidation (NQ):1000.00;N11:Deamidation (NQ):1000.00
1	9	comp57753_c0_seq1.p1	S.DDPILN(+.98)SIGKVINAATKAMSGC(+57.02)	Y	63.6	2275.12	22	7.8	759.386	3	54.1		F5:24187	4	90	111	Deamidation (NQ); Carbamidomethylation	N6:Deamidation (NQ):8.82;C22:Carbamidomethylation:1000.00
1	9	comp57753_c0_seq1.p1	R.NTEM(+15.99)LC(+57.02)KEK.R	Y	63.19	1167.53	9	-0.3	584.77	2	8.48	27200000	F2:3027	6	79	87	Oxidation (M); Carbamidomethylation	M4:Oxidation (M):1000.00;C6:Carbamidomethylation:1000.00
1	9	comp57753_c0_seq1.p1	D.PILNSIGKVIN(+.98)AATK(+57.02)AMSGC(+57.02)	Y	63.01	2102.09	20	1.9	701.704	3	28.18	39800000	F5:12886	6	92	111	Deamidation (NQ); Carbamidomethylation (DHKE X@N-term); Carbamidomethylation	N11:Deamidation (NQ):61.82;K15:Carbamidomethylation (DHKE X@N-term):38.64;C20:Carbamidomethylation:1000.00
1	9	comp57753_c0_seq1.p1	R.EC(+57.02)KQLKEK(+27.99)C(+57.02)SNHC(+57.02).D	Y	62.92	1747.74	13	0.5	583.589	3	8.34	63700000	F4:2547	11	50	62	Carbamidomethylation; Formylation	C2:Carbamidomethylation:1000.00;K8:Formylation:15.73;C9:Carbamidomethylation:1000.00;C13:Carbamidomethylation:1000.00
1	9	comp57753_c0_seq1.p1	K.C(+57.02)SN(+.98)HC(+57.02)DC(+57.02)C(+57.02)GK.T	Y	62.8	1297.39	10	0.2	649.705	2	0.12	25600000	F1:56	13	58	67	Carbamidomethylation; Deamidation (NQ)	C1:Carbamidomethylation:1000.00;N3:Deamidation (NQ):1000.00;C5:Carbamidomethylation:1000.00;C7:Carbamidomethylation:1000.00;C8:Carbamidomethylation:1000.00
1	9	comp57753_c0_seq1.p1	R.SDDPILNSIGKVINAATK(+156.12).A	Y	62.75	2011.12	18	-5.8	671.377	3	35.95	7560000	F2:16585	5	89	106	4-hydroxynonenal (HNE)	K18:4-hydroxynonenal (HNE):52.22
1	9	comp57753_c0_seq1.p1	S.DDPILNSIGKVIN(+.98)AATKAM(+15.99)SGC(+57.02)	Y	62.52	2291.11	22	8.9	764.719	3	44.15		F4:20140	15	90	111	Deamidation (NQ); Oxidation (M); Carbamidomethylation	N13:Deamidation (NQ):4.59;M19:Oxidation (M):1000.00;C22:Carbamidomethylation:1000.00
1	9	comp57753_c0_seq1.p1	R.S(+43.01)DDPILNSIGKVINAATK.A	Y	62.48	1898.01	18	4.3	633.68	3	46.42		F2:21687	1	89	106	Carbamylation	S1:Carbamylation:71.03
1	9	comp57753_c0_seq1.p1	R.N(+.98)TEM(+15.99)LC(+57.02)KEKRS.D	Y	62.07	1411.64	11	0.2	706.829	2	9.03	1480000	F4:2916	3	79	89	Deamidation (NQ); Oxidation (M); Carbamidomethylation	N1:Deamidation (NQ):1000.00;M4:Oxidation (M):1000.00;C6:Carbamidomethylation:1000.00
1	9	comp57753_c0_seq1.p1	D.PILNSIGKVINAATK(+57.02)AMSGC(+57.02)	Y	62.05	2101.1	20	0.9	526.283	4	25.92	1910000000	F4:11280	13	92	111	Carbamidomethylation (DHKE X@N-term); Carbamidomethylation	K15:Carbamidomethylation (DHKE X@N-term):52.22;C20:Carbamidomethylation:1000.00
1	9	comp57753_c0_seq1.p1	R.EC(+57.02)KQLKEKC(+57.02)SNHC(+57.02)D.C	Y	61.91	1834.78	14	0.1	612.599	3	8.14	5480000	F10:3215	3	50	63	Carbamidomethylation	C2:Carbamidomethylation:1000.00;C9:Carbamidomethylation:1000.00;C13:Carbamidomethylation:1000.00
1	9	comp57753_c0_seq1.p1	K.RSDDPILNSIGKVIN(+.98)AATKAMSGC(+57.02)	Y	61.59	2518.25	24	8.6	840.432	3	46.32		F2:21634	17	88	111	Deamidation (NQ); Carbamidomethylation	N15:Deamidation (NQ):25.93;C24:Carbamidomethylation:1000.00
1	9	comp57753_c0_seq1.p1	E.KRSDDPILNSIGKVINAATKAM(-48.00)SGC(+57.02)	Y	61.18	2597.36	25	-1.5	520.478	5	27.89	7170000	F10:13012	1	87	111	Dethiomethyl; Carbamidomethylation	M22:Dethiomethyl:1000.00;C25:Carbamidomethylation:1000.00
1	9	comp57753_c0_seq1.p1	R.EC(+57.02)KQLKEKC(+57.02)N(sub S)NHC(+57.02).D	Y	60.64	1746.76	13	1.4	583.261	3	6.12	13400000	F5:1926	33	50	62	Carbamidomethylation; Mutation	C2:Carbamidomethylation:1000.00;C9:Carbamidomethylation:1000.00;C13:Carbamidomethylation:1000.00
1	9	comp57753_c0_seq1.p1	D.DPILNSIGKVINAATKAMS(+58.03)GC(+57.02)	Y	60.64	2217.14	21	-1.3	740.052	3	35.13		F4:15762	26	91	111	2 3-dihydro-2 2-dimethyl-7-benzofuranol N-methyl carbamate; Carbamidomethylation	S19:2 3-dihydro-2 2-dimethyl-7-benzofuranol N-methyl carbamate:18.31;C21:Carbamidomethylation:1000.00
1	9	comp57753_c0_seq1.p1	R.EC(+57.02)KQ(+.98)LKEKC(+57.02)SNHC(+57.02).D	Y	60.59	1720.73	13	-0.2	574.585	3	8.44	58300000	F5:3096	5	50	62	Carbamidomethylation; Deamidation (NQ)	C2:Carbamidomethylation:1000.00;Q4:Deamidation (NQ):71.72;C9:Carbamidomethylation:1000.00;C13:Carbamidomethylation:1000.00
1	9	comp57753_c0_seq1.p1	K.RSDDPILN(+.98)SIGK.V	Y	60.51	1314.68	12	0.4	658.346	2	13.44	953000	F2:5565	7	88	99	Deamidation (NQ)	N8:Deamidation (NQ):1000.00
1	9	comp57753_c0_seq1.p1	S.DDPILN(+.98)SIGKVIN(+.98)AATKAM(+15.99)SGC(+57.02)	Y	59.7	2292.1	22	9.2	765.047	3	37.82		F5:17576	11	90	111	Deamidation (NQ); Oxidation (M); Carbamidomethylation	N6:Deamidation (NQ):1000.00;N13:Deamidation (NQ):1000.00;M19:Oxidation (M):1000.00;C22:Carbamidomethylation:1000.00
1	9	comp57753_c0_seq1.p1	R.NTEMLC(+57.02)KEKRS.D	Y	59.63	1394.66	11	-0.7	465.895	3	8.68	32900000	F5:3224	3	79	89	Carbamidomethylation	C6:Carbamidomethylation:1000.00
1	9	comp57753_c0_seq1.p1	G.KVINAATK(+57.02)AMSGC(+57.02)	Y	59.54	1406.7	13	0.2	469.908	3	8.37	25000000	F5:3060	5	99	111	Carbamidomethylation (DHKE X@N-term); Carbamidomethylation	K8:Carbamidomethylation (DHKE X@N-term):44.44;C13:Carbamidomethylation:1000.00
1	9	comp57753_c0_seq1.p1	N.SIGKVINAATK.A	Y	59.52	1100.66	11	0.6	551.335	2	10.11	5880000	F2:3908	4	96	106
1	9	comp57753_c0_seq1.p1	R.SDDPILNSIGK(+31.99)VINAATK.A	Y	59.45	1886.99	18	0.9	630.006	3	38.89	1100000	F1:18174	3	89	106	Dihydroxy	K11:Dihydroxy:6.90
1	9	comp57753_c0_seq1.p1	N.SIGKVINAATKAM(+15.99)SGC(+57.02)	Y	59.06	1622.81	16	1.1	541.945	3	13.32		F5:5624	5	96	111	Oxidation (M); Carbamidomethylation	M13:Oxidation (M):1000.00;C16:Carbamidomethylation:1000.00
1	9	comp57753_c0_seq1.p1	R.SDDPILNSIGKVINAATKAMSGC(+57.02)	Y	59.01	2361.17	23	-0.8	788.062	3	51.94	556000	F1:24327	1	89	111	Carbamidomethylation	C23:Carbamidomethylation:1000.00
1	9	comp57753_c0_seq1.p1	K.EKRSDDPILNSIGKVIN(+.98)AATK.A	Y	58.95	2269.23	21	4.9	568.317	4	31.57		F2:14455	3	86	106	Deamidation (NQ)	N17:Deamidation (NQ):23.70
1	9	comp57753_c0_seq1.p1	D.PILNSIGKVINAATKAMS(+58.03)GC(+57.02)	Y	58.66	2102.11	20	0	526.535	4	25.63		F4:11136	61	92	111	2 3-dihydro-2 2-dimethyl-7-benzofuranol N-methyl carbamate; Carbamidomethylation	S18:2 3-dihydro-2 2-dimethyl-7-benzofuranol N-methyl carbamate:49.75;C20:Carbamidomethylation:1000.00
1	9	comp57753_c0_seq1.p1	E.MLC(+57.02)KEKRSD.D	Y	58.64	1165.56	9	-0.2	389.527	3	1.2	25300000	F10:553	16	82	90	Carbamidomethylation	C3:Carbamidomethylation:1000.00
1	9	comp57753_c0_seq1.p1	E.KRSDDPILNSIGKVIN(+.98)AATKAM(+15.99)SGC(+57.02)	Y	57.97	2662.34	25	8	666.598	4	32.11		F10:15061	16	87	111	Deamidation (NQ); Oxidation (M); Carbamidomethylation	N16:Deamidation (NQ):50.34;M22:Oxidation (M):1000.00;C25:Carbamidomethylation:1000.00
1	9	comp57753_c0_seq1.p1	E.KRSDDPILNSIGKVIN(+.98)AATKAMSGC(+57.02)	Y	57.97	2646.35	25	7.4	662.599	4	41.37		F10:19569	16	87	111	Deamidation (NQ); Carbamidomethylation	N16:Deamidation (NQ):21.61;C25:Carbamidomethylation:1000.00
1	9	comp57753_c0_seq1.p1	E.MLC(+57.02)KEKRSDDPILN(+.98)SIGKVINAATKAMSGC(+57.02)	Y	57.45	3307.64	30	5.3	662.539	5	39.2		F10:18508	5	82	111	Carbamidomethylation; Deamidation (NQ)	C3:Carbamidomethylation:1000.00;N14:Deamidation (NQ):11.52;C30:Carbamidomethylation:1000.00
1	9	comp57753_c0_seq1.p1	K.TVLC(+57.02)ATVYVGRNTEM(+15.99)LC(+57.02)K.E	Y	57.26	2130.03	18	-0.3	1066.02	2	19.25		F2:8408	3	68	85	Carbamidomethylation; Oxidation (M)	C4:Carbamidomethylation:1000.00;M15:Oxidation (M):1000.00;C17:Carbamidomethylation:1000.00
1	9	comp57753_c0_seq1.p1	R.NTEMLC(+57.02)KEKR.S	Y	57.17	1307.63	10	-0.1	436.885	3	8.71	10900000	F2:3152	2	79	88	Carbamidomethylation	C6:Carbamidomethylation:1000.00
1	9	comp57753_c0_seq1.p1	K.RSDDPILNSIGKVINAATK(+42.02)AM(+15.99)SGC(+57.02)	Y	57.14	2575.28	24	4	859.439	3	32.01		F2:14670	17	88	111	Guanidination; Oxidation (M); Carbamidomethylation	K19:Guanidination:20.76;M21:Oxidation (M):1000.00;C24:Carbamidomethylation:1000.00
1	9	comp57753_c0_seq1.p1	D.PILNS(+42.01)IGKVINAATK.A	Y	57.04	1579.93	15	0.8	527.651	3	29.11	3210000	F2:13249	2	92	106	Acetylation (TSCYH)	S5:Acetylation (TSCYH):48.12
1	9	comp57753_c0_seq1.p1	D.P(+15.99)ILNSIGKVINAATK.A	Y	56.62	1553.91	15	-1	518.978	3	26.38	1830000	F1:12091	3	92	106	Hydroxylation	P1:Hydroxylation:0.00
1	9	comp57753_c0_seq1.p1	R.SDDPILN(+.98)SIGKVINAATKAM(+15.99)SGC(+57.02)	Y	56.61	2378.15	23	8.9	793.73	3	42.25		F2:19657	5	89	111	Deamidation (NQ); Oxidation (M); Carbamidomethylation	N7:Deamidation (NQ):31.93;M20:Oxidation (M):1000.00;C23:Carbamidomethylation:1000.00
1	9	comp57753_c0_seq1.p1	S.DDPILNSIGKVIN(+.98)AATKAMSGC(+57.02)	Y	56.42	2275.12	22	1.7	759.381	3	38.11	323000	F5:17713	4	90	111	Deamidation (NQ); Carbamidomethylation	N13:Deamidation (NQ):0.00;C22:Carbamidomethylation:1000.00
1	9	comp57753_c0_seq1.p1	K.EKRSDDPILN(+.98)SIGK.V	Y	56.09	1571.82	14	0.6	524.946	3	10.96	2700000	F1:4467	2	86	99	Deamidation (NQ)	N10:Deamidation (NQ):1000.00
1	9	comp57753_c0_seq1.p1	K.RSDDPILNSIGKVINAATKAM(+15.99)SGC(+57.02)	Y	55.81	2533.26	24	0.3	845.428	3	37.06		F1:17288	4	88	111	Oxidation (M); Carbamidomethylation	M21:Oxidation (M):1000.00;C24:Carbamidomethylation:1000.00
1	9	comp57753_c0_seq1.p1	S.DDPILNSIGK(+57.02)VINAATKAMSGC(+57.02)	Y	55.64	2331.16	22	3	1166.59	2	38.48	13500000	F4:17388	1	90	111	Carbamidomethylation (DHKE X@N-term); Carbamidomethylation	K10:Carbamidomethylation (DHKE X@N-term):0.00;C22:Carbamidomethylation:1000.00
1	9	comp57753_c0_seq1.p1	D.PILNSIGKVINAATKAMSGC	Y	55.59	1987.06	20	0	663.36	3	41.99		F13:19495	1	92	111
1	9	comp57753_c0_seq1.p1	L.N(+.98)SIGKVINAATK(+57.02)AMSGC(+57.02)	Y	55.43	1778.87	17	1.7	593.963	3	14.95	13800000	F5:6427	3	95	111	Deamidation (NQ); Carbamidomethylation (DHKE X@N-term); Carbamidomethylation	N1:Deamidation (NQ):31.93;K12:Carbamidomethylation (DHKE X@N-term):43.57;C17:Carbamidomethylation:1000.00
1	9	comp57753_c0_seq1.p1	R.SDDPILNSIGKVIN.A	Y	55.16	1483.79	14	0.1	742.902	2	32.94	3970000	F2:15124	1	89	102
1	9	comp57753_c0_seq1.p1	E.KRSDDPILNSIGKVINAATK(+42.02)AM(+15.99)SGC(+57.02)	Y	54.9	2703.38	25	1.9	541.684	5	28.6	1820000	F10:13358	3	87	111	Guanidination; Oxidation (M); Carbamidomethylation	K20:Guanidination:0.00;M22:Oxidation (M):1000.00;C25:Carbamidomethylation:1000.00
1	9	comp57753_c0_seq1.p1	G.KVINAATKAM(-48.00)SGC(+57.02)	Y	54.9	1301.68	13	0	434.899	3	8.08	2840000	F11:2971	2	99	111	Dethiomethyl; Carbamidomethylation	M10:Dethiomethyl:1000.00;C13:Carbamidomethylation:1000.00
1	9	comp57753_c0_seq1.p1	D.PILNSIGKVINAATKAMS(+44.01)GC(+57.02)	Y	54.53	2088.09	20	1.4	697.038	3	32.66		F5:15072	2	92	111	S-Ethylcystine from Serine; Carbamidomethylation	S18:S-Ethylcystine from Serine:38.29;C20:Carbamidomethylation:1000.00
1	9	comp57753_c0_seq1.p1	D.PILNSIGKVINAATK(+42.01)AM(+15.99)SGC(+57.02)	Y	54.39	2102.09	20	1.7	701.704	3	26.91	18800000	F4:11760	6	92	111	Acetylation (K); Oxidation (M); Carbamidomethylation	K15:Acetylation (K):38.64;M17:Oxidation (M):1000.00;C20:Carbamidomethylation:1000.00
1	9	comp57753_c0_seq1.p1	R.SDDPILNSIGK(+43.01)VINAATK.A	Y	54.24	1898.01	18	3.4	633.68	3	42.31		F2:19690	3	89	106	Carbamylation	K11:Carbamylation:29.98
1	9	comp57753_c0_seq1.p1	D.DPILNSIGK.V	Y	53.96	955.534	9	0.4	478.774	2	16.61	3140000	F2:7118	7	91	99
1	9	comp57753_c0_seq1.p1	D.PILN(-17.03)SIGKVINAATK.A	Y	53.94	1520.89	15	0.5	507.972	3	27.8	742000	F2:12615	3	92	106	Ammonia-loss (N)	N4:Ammonia-loss (N):59.53
1	9	comp57753_c0_seq1.p1	R.NTEMLC(+57.02)K.E	Y	53.87	894.394	7	-0.6	448.204	2	9.64	72400000	F2:3656	4	79	85	Carbamidomethylation	C6:Carbamidomethylation:1000.00
1	9	comp57753_c0_seq1.p1	R.SD(-18.01)DPILN(+.98)SIGKVINAATK.A	Y	53.81	1837.98	18	9.8	613.673	3	37.02		F2:17106	1	89	106	Dehydration; Deamidation (NQ)	D2:Dehydration:0.00;N7:Deamidation (NQ):43.57
1	9	comp57753_c0_seq1.p1	E.KC(+57.02)SNHC(+57.02)DC(+57.02)C(+57.02)GKTVLC(+57.02)ATVYVGRN(+.98)TE.M	Y	53.75	2989.26	25	4.9	997.433	3	13.85		F11:5919	22	57	81	Carbamidomethylation; Deamidation (NQ)	C2:Carbamidomethylation:1000.00;C6:Carbamidomethylation:1000.00;C8:Carbamidomethylation:1000.00;C9:Carbamidomethylation:1000.00;C15:Carbamidomethylation:1000.00;N23:Deamidation (NQ):0.00
1	9	comp57753_c0_seq1.p1	E.KRSDDPILNSIGKVINAATKAMS(+58.03)GC(+57.02)	Y	53.67	2703.39	25	-0.3	541.686	5	27.61		F10:12876	14	87	111	2 3-dihydro-2 2-dimethyl-7-benzofuranol N-methyl carbamate; Carbamidomethylation	S23:2 3-dihydro-2 2-dimethyl-7-benzofuranol N-methyl carbamate:27.74;C25:Carbamidomethylation:1000.00
1	9	comp57753_c0_seq1.p1	K.RSDDPILNSIGKVIN(+.98)AATKAM(+15.99)SGC(+57.02)	Y	53.29	2534.25	24	7.8	634.574	4	36.96		F2:17077	22	88	111	Deamidation (NQ); Oxidation (M); Carbamidomethylation	N15:Deamidation (NQ):20.76;M21:Oxidation (M):1000.00;C24:Carbamidomethylation:1000.00
1	9	comp57753_c0_seq1.p1	D.PILNSIGKVINAATKAM(-48.00)SGC(+57.02)	Y	53.25	1996.08	20	-1	500.026	4	25.65		F10:11918	11	92	111	Dethiomethyl; Carbamidomethylation	M17:Dethiomethyl:1000.00;C20:Carbamidomethylation:1000.00
1	9	comp57753_c0_seq1.p1	K.EKRS(-18.01)DDPILN(+.98)SIGKVINAATK.A	Y	53.1	2251.22	21	9.1	563.817	4	32.49		F2:14907	1	86	106	Dehydration; Deamidation (NQ)	S4:Dehydration:10.11;N10:Deamidation (NQ):37.50
1	9	comp57753_c0_seq1.p1	R.N(+.98)TEMLC(+57.02)KEKRS.D	Y	53.04	1395.65	11	0.8	466.224	3	9.53	9890000	F4:3182	1	79	89	Deamidation (NQ); Carbamidomethylation	N1:Deamidation (NQ):1000.00;C6:Carbamidomethylation:1000.00
1	9	comp57753_c0_seq1.p1	R.NTEM(+15.99)LC(+57.02)K.E	Y	52.79	910.389	7	0.7	911.397	1	9.06	4890000	F1:3474	5	79	85	Oxidation (M); Carbamidomethylation	M4:Oxidation (M):1000.00;C6:Carbamidomethylation:1000.00
1	9	comp57753_c0_seq1.p1	K.RSDDPILNSIGKVINA.A	Y	52.77	1710.93	16	0.2	571.316	3	30.92	8830000	F2:14136	6	88	103
1	9	comp57753_c0_seq1.p1	M.LC(+57.02)KEKRSDDPILNS.I	Y	52.53	1673.84	14	0.3	837.928	2	9.39	5400000	F14:3275	8	83	96	Carbamidomethylation	C2:Carbamidomethylation:1000.00
1	9	comp57753_c0_seq1.p1	C.DC(+57.02)C(+57.02)GKTVLC(+57.02)ATVYVGRN(+.98)TEM(+15.99)LC(+57.02)KEKRS.D	Y	52.47	3251.49	27	5.7	651.308	5	17.95		F5:7894	3	63	89	Carbamidomethylation; Deamidation (NQ); Oxidation (M)	C2:Carbamidomethylation:1000.00;C3:Carbamidomethylation:1000.00;C9:Carbamidomethylation:1000.00;N17:Deamidation (NQ):1000.00;M20:Oxidation (M):1000.00;C22:Carbamidomethylation:1000.00
1	9	comp57753_c0_seq1.p1	R.NTEM(+15.99)LC(+57.02)KEKR.S	Y	52.45	1323.63	10	-0.3	442.216	3	8.23	81700000	F2:2894	3	79	88	Oxidation (M); Carbamidomethylation	M4:Oxidation (M):1000.00;C6:Carbamidomethylation:1000.00
1	9	comp57753_c0_seq1.p1	R.S(+42.01)DDPILN(+.98)SIGKVINAATK.A	Y	52.39	1898	18	9.8	950.016	2	46.33		F2:21642	1	89	106	Acetylation (N-term); Deamidation (NQ)	S1:Acetylation (N-term):1000.00;N7:Deamidation (NQ):26.08
1	9	comp57753_c0_seq1.p1	R.S(-18.01)DDPILN(+.98)SIGKVINAATK.A	Y	52.11	1837.98	18	9.4	613.673	3	36.83		F1:17173	2	89	106	Dehydration; Deamidation (NQ)	S1:Dehydration:0.00;N7:Deamidation (NQ):79.54
1	9	comp57753_c0_seq1.p1	E.KRSDDPILNSIGKVIN.A	Y	52.01	1767.98	16	1.5	590.336	3	22.28	3360000	F10:10265	3	87	102
1	9	comp57753_c0_seq1.p1	K.RSDDL(sub P)ILNSIGKVINAATK.A	Y	52	2027.14	19	2.6	676.721	3	38.23		F2:17698	1	88	106	Mutation
1	9	comp57753_c0_seq1.p1	S.DDPILNSIG.K	Y	51.8	942.466	9	0.1	472.24	2	27.72	1880000	F5:12661	5	90	98
1	9	comp57753_c0_seq1.p1	S.DDPILNSIGKVINAATK(+42.02)AM(+15.99)SGC(+57.02)	Y	51.75	2332.15	22	4.3	778.394	3	37.96		F5:17641	5	90	111	Guanidination; Oxidation (M); Carbamidomethylation	K17:Guanidination:0.00;M19:Oxidation (M):1000.00;C22:Carbamidomethylation:1000.00
1	9	comp57753_c0_seq1.p1	S.DDPILNSIGKVINAATKAMSGC(+57.02)	Y	50.53	2274.13	22	0.5	759.053	3	54.15	967000	F4:23660	2	90	111	Carbamidomethylation	C22:Carbamidomethylation:1000.00
1	9	comp57753_c0_seq1.p1	D.PILNSIGKVINAATKAMS(+59.02)GC(+57.02)	Y	50.31	2103.1	20	-4.7	526.78	4	28.25		F5:12917	14	92	111	Aminoethylcysteine; Carbamidomethylation	S18:Aminoethylcysteine:0.00;C20:Carbamidomethylation:1000.00
1	9	comp57753_c0_seq1.p1	R.SDDPILNSIGKVIN(+.98)AATKAM(+15.99)SGC(+57.02)	Y	50.25	2378.15	23	8.3	793.729	3	41.95		F2:19512	9	89	111	Deamidation (NQ); Oxidation (M); Carbamidomethylation	N14:Deamidation (NQ):1.11;M20:Oxidation (M):1000.00;C23:Carbamidomethylation:1000.00
1	9	comp57753_c0_seq1.p1	S.DDPILNSIGK(+42.02)VINAATKAM(+15.99)SGC(+57.02)	Y	50.23	2332.15	22	3.3	1167.09	2	38.58		F4:17433	3	90	111	Guanidination; Oxidation (M); Carbamidomethylation	K10:Guanidination:0.00;M19:Oxidation (M):1000.00;C22:Carbamidomethylation:1000.00
1	9	comp57753_c0_seq1.p1	R.E(-18.01)C(+57.02)KQLKEK.C	Y	50.05	1043.54	8	-0.6	522.779	2	8.53	4980000	F2:3056	4	50	57	Pyro-glu from E; Carbamidomethylation	E1:Pyro-glu from E:1000.00;C2:Carbamidomethylation:1000.00
1	9	comp57753_c0_seq1.p1	K.C(+58.01)SNHC(+57.02)DC(+57.02)C(+57.02)GK.T	Y	49.97	1297.39	10	0.3	433.472	3	0.44	36300000	F1:212	1	58	67	Carboxymethyl; Carbamidomethylation	C1:Carboxymethyl:61.69;C5:Carbamidomethylation:1000.00;C7:Carbamidomethylation:1000.00;C8:Carbamidomethylation:1000.00
1	9	comp57753_c0_seq1.p1	R.EC(+57.02)KQLKEKC(+57.02)N(sub S)NHC(+57.02)DC(+57.02)C(+57.02)GK.T	Y	49.84	2366.96	18	-0.1	592.748	4	8.32	2480000	F2:2940	1	50	67	Carbamidomethylation; Mutation	C2:Carbamidomethylation:1000.00;C9:Carbamidomethylation:1000.00;C13:Carbamidomethylation:1000.00;C15:Carbamidomethylation:1000.00;C16:Carbamidomethylation:1000.00
1	9	comp57753_c0_seq1.p1	K.RSDDPILNSIGKVIN(+.98)AATK(+43.01)AMSGC(+57.02)	Y	49.37	2561.26	24	7.4	641.327	4	38.83		F2:17991	1	88	111	Deamidation (NQ); Carbamylation; Carbamidomethylation	N15:Deamidation (NQ):11.90;K19:Carbamylation:27.25;C24:Carbamidomethylation:1000.00
1	9	comp57753_c0_seq1.p1	K.RSDDPILNS(+79.97)IGK(+15.99)VINAATK.A	Y	49.29	2107.07	19	7.9	703.369	3	44.75	898000	F2:20876	2	88	106	Phosphorylation (STY); Hydroxylation	S9:Phosphorylation (STY):28.92;K12:Hydroxylation:0.00
1	9	comp57753_c0_seq1.p1	C.DC(+57.02)C(+57.02)GKTVLC(+57.02)ATVYVGRN(+.98)TE(+57.02)MLC(+57.02)KE.K	Y	49.19	2921.28	24	8	731.334	4	19.39		F5:8596	8	63	86	Carbamidomethylation; Deamidation (NQ); Carbamidomethylation (DHKE X@N-term)	C2:Carbamidomethylation:1000.00;C3:Carbamidomethylation:1000.00;C9:Carbamidomethylation:1000.00;N17:Deamidation (NQ):1000.00;E19:Carbamidomethylation (DHKE X@N-term):19.86;C22:Carbamidomethylation:1000.00
1	9	comp57753_c0_seq1.p1	K.RSDDPILNSIGKVINAATKAV(sub M)S.G	Y	49.07	2268.24	22	-0.2	568.068	4	30.66	51800000	F2:14006	2	88	109	Mutation
1	9	comp57753_c0_seq1.p1	K.EKRSDDP(+31.99)ILNSIGKVINAATK.A	Y	48.95	2300.23	21	-0.8	576.065	4	29.62	1950000	F2:13504	1	86	106	Dihydroxy	P7:Dihydroxy:20.76
1	9	comp57753_c0_seq1.p1	K.RSDDPILN(+.98)SIGKVIN(+.98)AATK.A	Y	48.94	2013.07	19	9.8	672.039	3	37.45		F2:17316	4	88	106	Deamidation (NQ)	N8:Deamidation (NQ):1000.00;N15:Deamidation (NQ):1000.00
1	9	comp57753_c0_seq1.p1	K.EKRSDDPILN(+.98)SIGKVIN(+.98)AATK.A	Y	48.9	2270.21	21	8.8	757.751	3	33.64		F2:15465	11	86	106	Deamidation (NQ)	N10:Deamidation (NQ):1000.00;N17:Deamidation (NQ):1000.00
1	9	comp57753_c0_seq1.p1	D.PILNSIGKVINAAT(+59.02)KAMSGC(+57.02)	Y	48.77	2103.1	20	-3.5	702.038	3	28.09		F5:12838	14	92	111	Aminoethylcysteine; Carbamidomethylation	T14:Aminoethylcysteine:0.00;C20:Carbamidomethylation:1000.00
1	9	comp57753_c0_seq1.p1	K.RSDDPILNSIGKVINAATKAMS(+58.03)GC(+57.02)	Y	48.68	2575.3	24	0.6	859.44	3	32.24		F2:14781	3	88	111	2 3-dihydro-2 2-dimethyl-7-benzofuranol N-methyl carbamate; Carbamidomethylation	S22:2 3-dihydro-2 2-dimethyl-7-benzofuranol N-methyl carbamate:39.02;C24:Carbamidomethylation:1000.00
1	9	comp57753_c0_seq1.p1	K.TVLC(+57.02)ATVYVGRNTEM(+15.99)LC(+57.02)KEK.R	Y	48.61	2387.16	20	1.1	597.799	4	16.89	10100000	F1:7424	1	68	87	Carbamidomethylation; Oxidation (M)	C4:Carbamidomethylation:1000.00;M15:Oxidation (M):1000.00;C17:Carbamidomethylation:1000.00
1	9	comp57753_c0_seq1.p1	S.DDPILNS(+58.03)IGKVINAATKAMSGC(+57.02)	Y	48.58	2332.16	22	-0.1	1167.09	2	38.67		F4:17481	3	90	111	2 3-dihydro-2 2-dimethyl-7-benzofuranol N-methyl carbamate; Carbamidomethylation	S7:2 3-dihydro-2 2-dimethyl-7-benzofuranol N-methyl carbamate:0.00;C22:Carbamidomethylation:1000.00
1	9	comp57753_c0_seq1.p1	S.DDPILNSIGKVINAATKAMS(+58.03)GC(+57.02)	Y	48.5	2332.16	22	-1.3	778.394	3	38.16		F4:17230	6	90	111	2 3-dihydro-2 2-dimethyl-7-benzofuranol N-methyl carbamate; Carbamidomethylation	S20:2 3-dihydro-2 2-dimethyl-7-benzofuranol N-methyl carbamate:0.97;C22:Carbamidomethylation:1000.00
1	9	comp57753_c0_seq1.p1	K.RSDDPILNSIGKVIN.A	Y	48.32	1639.89	15	1.1	547.638	3	27.26	1810000	F1:12517	1	88	102
1	9	comp57753_c0_seq1.p1	S.DDPILNSI(-.98).G	Y	48.1	884.46	8	0.2	443.238	2	26.94	11300000	F5:12282	1	90	97	Amidation	I8:Amidation:1000.00
1	9	comp57753_c0_seq1.p1	R.NTEM(+15.99)LC(+57.02)KEKRS.D	Y	48.1	1410.66	11	-0.4	471.227	3	8.26	88500000	F5:3000	6	79	89	Oxidation (M); Carbamidomethylation	M4:Oxidation (M):1000.00;C6:Carbamidomethylation:1000.00
1	9	comp57753_c0_seq1.p1	E.KRSDDPILNSIGKVINAATK(+43.01)AM(+15.99)SGC(+57.02)	Y	47.83	2704.36	25	2.8	541.881	5	29.82		F10:13952	6	87	111	Carbamylation; Oxidation (M); Carbamidomethylation	K20:Carbamylation:0.00;M22:Oxidation (M):1000.00;C25:Carbamidomethylation:1000.00
1	9	comp57753_c0_seq1.p1	K.VINAATK.A	Y	47.69	715.423	7	2	358.719	2	7.78	1380000000	F2:2661	29	100	106
1	9	comp57753_c0_seq1.p1	E.MLC(+57.02)KEKRSDDPILNSIGKVIN(+.98)AATKAM(+15.99)SGC(+57.02)	Y	47.61	3323.63	30	6.2	665.738	5	30.23		F10:14148	4	82	111	Carbamidomethylation; Deamidation (NQ); Oxidation (M)	C3:Carbamidomethylation:1000.00;N21:Deamidation (NQ):20.76;M27:Oxidation (M):85.15;C30:Carbamidomethylation:1000.00
1	9	comp57753_c0_seq1.p1	C.DC(+57.02)C(+57.02)GKTVLC(+57.02)ATVYVGRN(+.98)TEMLC(+57.02)KEKRSDD.P	Y	47.01	3465.55	29	6.8	694.121	5	20.89		F5:9329	3	63	91	Carbamidomethylation; Deamidation (NQ)	C2:Carbamidomethylation:1000.00;C3:Carbamidomethylation:1000.00;C9:Carbamidomethylation:1000.00;N17:Deamidation (NQ):1000.00;C22:Carbamidomethylation:1000.00
1	9	comp57753_c0_seq1.p1	K.RSDDPILN(+.98)SIGKVINAATKAMSGC(+57.02)	Y	46.89	2518.25	24	7.5	630.575	4	46.54		F2:21744	2	88	111	Deamidation (NQ); Carbamidomethylation	N8:Deamidation (NQ):9.25;C24:Carbamidomethylation:1000.00
1	9	comp57753_c0_seq1.p1	K.VINAATK(+57.02)AMSGC(+57.02)	Y	46.87	1278.61	12	0.7	640.311	2	8.83	16100000	F1:3351	18	100	111	Carbamidomethylation (DHKE X@N-term); Carbamidomethylation	K7:Carbamidomethylation (DHKE X@N-term):23.62;C12:Carbamidomethylation:1000.00
1	9	comp57753_c0_seq1.p1	C.DC(+57.02)C(+57.02)GKTVLC(+57.02)ATVYV(-.98).G	Y	46.72	1643.75	14	3.2	822.883	2	23.62	5720000	F5:10664	5	63	76	Carbamidomethylation; Amidation	C2:Carbamidomethylation:1000.00;C3:Carbamidomethylation:1000.00;C9:Carbamidomethylation:1000.00;V14:Amidation:1000.00
1	9	comp57753_c0_seq1.p1	K.EKRSDDPILNS(-18.01)IGK.V	Y	46.56	1552.82	14	1.1	389.213	4	12.98	2640000	F1:5476	1	86	99	Dehydration	S11:Dehydration:28.54
1	9	comp57753_c0_seq1.p1	C.DC(+57.02)C(+57.02)GKTVLC(+57.02)ATVY(+17.99)VGRNTEMLC(+57.02)KEKRSDD.P	Y	46.54	3482.55	29	3.7	697.52	5	18.85		F4:7830	3	63	91	Carbamidomethylation; Fluorination	C2:Carbamidomethylation:1000.00;C3:Carbamidomethylation:1000.00;C9:Carbamidomethylation:1000.00;Y13:Fluorination:1000.00;C22:Carbamidomethylation:1000.00
1	9	comp57753_c0_seq1.p1	D.PILNSIGKVINAATKAM(+31.99)SGC(+57.02)	Y	46.28	2076.07	20	-3.2	693.029	3	26.3		F12:12192	1	92	111	Sulphone; Carbamidomethylation	M17:Sulphone:1000.00;C20:Carbamidomethylation:1000.00
1	9	comp57753_c0_seq1.p1	S.DDPILN(+.98)SIGKVIN.A	Y	46.25	1397.74	13	-0.7	699.877	2	29.02	636000	F5:13291	1	90	102	Deamidation (NQ)	N6:Deamidation (NQ):23.70
1	9	comp57753_c0_seq1.p1	D.PILNSIGK(+42.01)VINAATK.A	Y	46.14	1579.93	15	1.1	790.973	2	35.79		F2:16510	2	92	106	Acetylation (K)	K8:Acetylation (K):37.50
1	9	comp57753_c0_seq1.p1	K.TVLC(+57.02)ATVYVGRN(+.98)TE(+57.02)MLC(+57.02)K.E	Y	45.76	2172.04	18	7.9	1087.03	2	15.66		F2:6655	6	68	85	Carbamidomethylation; Deamidation (NQ); Carbamidomethylation (DHKE X@N-term)	C4:Carbamidomethylation:1000.00;N12:Deamidation (NQ):1000.00;E14:Carbamidomethylation (DHKE X@N-term):49.79;C17:Carbamidomethylation:1000.00
1	9	comp57753_c0_seq1.p1	K.RSDDPILNSIGKVINAATK(+43.01)AM(+15.99)SGC(+57.02)	Y	45.69	2576.27	24	2.7	645.076	4	34.18		F2:15728	3	88	111	Carbamylation; Oxidation (M); Carbamidomethylation	K19:Carbamylation:6.08;M21:Oxidation (M):1000.00;C24:Carbamidomethylation:1000.00
1	9	comp57753_c0_seq1.p1	S.DDPILNSIGKVINAATK(+43.01)AM(+15.99)SGC(+57.02)	Y	45.6	2333.14	22	3.9	778.722	3	41.24		F5:19244	11	90	111	Carbamylation; Oxidation (M); Carbamidomethylation	K17:Carbamylation:0.00;M19:Oxidation (M):1000.00;C22:Carbamidomethylation:1000.00
1	9	comp57753_c0_seq1.p1	R.SDDPILNS(+79.97)IGKVINAAT(+79.97)K.A	Y	45.46	2014.94	18	0.6	672.654	3	35.79	5920000	F2:16509	1	89	106	Phosphorylation (STY)	S8:Phosphorylation (STY):34.75;T17:Phosphorylation (STY):23.99
1	9	comp57753_c0_seq1.p1	R.SDDP(+13.98)ILNSIGK.V	Y	45.17	1171.57	11	-0.1	586.793	2	19.83		F1:8877	2	89	99	Proline oxidation to pyroglutamic acid	P4:Proline oxidation to pyroglutamic acid:1000.00
1	9	comp57753_c0_seq1.p1	N.SIGKVINAATK(+57.02)AMSGC(+57.02)	Y	45.09	1663.84	16	1	555.621	3	9.89	60700000	F11:3947	4	96	111	Carbamidomethylation (DHKE X@N-term); Carbamidomethylation	K11:Carbamidomethylation (DHKE X@N-term):32.83;C16:Carbamidomethylation:1000.00
1	9	comp57753_c0_seq1.p1	K.EKC(+57.02)SN(+.98)HC(+57.02)DC(+57.02)C(+57.02)GKTVLC(+57.02)ATVYVGR.N	Y	44.95	2774.17	23	6.4	694.554	4	13.11		F2:5403	6	56	78	Carbamidomethylation; Deamidation (NQ)	C3:Carbamidomethylation:1000.00;N5:Deamidation (NQ):1000.00;C7:Carbamidomethylation:1000.00;C9:Carbamidomethylation:1000.00;C10:Carbamidomethylation:1000.00;C16:Carbamidomethylation:1000.00
1	9	comp57753_c0_seq1.p1	D.DPILNSIGKVINAAT(+59.02)KAMSGC(+57.02)	Y	44.75	2218.13	21	3.9	740.386	3	34.03	125000	F5:15738	2	91	111	Aminoethylcysteine; Carbamidomethylation	T15:Aminoethylcysteine:0.00;C21:Carbamidomethylation:1000.00
1	9	comp57753_c0_seq1.p1	K.C(+57.02)SNHC(+57.02)DCC(+57.02)GK(+42.01)TVLC(+57.02)ATVYVGR.N	Y	44.7	2501.04	21	-1.8	834.685	3	19.99		F1:8956	3	58	78	Carbamidomethylation; Acetylation (K)	C1:Carbamidomethylation:1000.00;C5:Carbamidomethylation:1000.00;C8:Carbamidomethylation:1000.00;K10:Acetylation (K):1000.00;C14:Carbamidomethylation:1000.00
1	9	comp57753_c0_seq1.p1	E.KRSDDPILN(+.98)SIGKVINAATKAMSGC(+57.02)	Y	44.49	2646.35	25	7.6	662.599	4	41.08		F11:18454	1	87	111	Deamidation (NQ); Carbamidomethylation	N9:Deamidation (NQ):25.93;C25:Carbamidomethylation:1000.00
1	9	comp57753_c0_seq1.p1	D.PILNSIGK.V	Y	44.3	840.507	8	0.5	421.261	2	12.98	895000000	F1:5474	8	92	99
1	9	comp57753_c0_seq1.p1	R.SDDPILNSIGKVINAAT(-18.01)K.A	Y	44.25	1836.99	18	1.2	919.506	2	40.9	32500000	F2:18996	6	89	106	Dehydration	T17:Dehydration:9.99
1	9	comp57753_c0_seq1.p1	K.EKC(+57.02)SNHC(+57.02)DC(+57.02)C(+57.02)GR(sub K)TVLC(+57.02)ATVYVGR.N	Y	44.23	2801.19	23	2.9	701.307	4	13.42		F1:5694	3	56	78	Carbamidomethylation; Mutation	C3:Carbamidomethylation:1000.00;C7:Carbamidomethylation:1000.00;C9:Carbamidomethylation:1000.00;C10:Carbamidomethylation:1000.00;C16:Carbamidomethylation:1000.00
1	9	comp57753_c0_seq1.p1	K.EKC(+57.02)SN(+28.03)HC(+57.02)DC(+57.02)C(+57.02)GKTVLC(+57.02)ATVYVGR.N	Y	44.15	2801.22	23	-4.8	701.308	4	13.15		F2:5425	1	56	78	Carbamidomethylation; Dimethylation	C3:Carbamidomethylation:1000.00;N5:Dimethylation:0.00;C7:Carbamidomethylation:1000.00;C9:Carbamidomethylation:1000.00;C10:Carbamidomethylation:1000.00;C16:Carbamidomethylation:1000.00
1	9	comp57753_c0_seq1.p1	E.KRSDDPILNSI(-.98).G	Y	43.93	1255.69	11	-0.1	419.57	3	14.74	2250000	F10:6585	3	87	97	Amidation	I11:Amidation:1000.00
1	9	comp57753_c0_seq1.p1	D.DPILNSIGKVINAATKAMS(+59.02)GC(+57.02)	Y	43.45	2218.13	21	4.4	555.542	4	34.46		F10:16203	1	91	111	Aminoethylcysteine; Carbamidomethylation	S19:Aminoethylcysteine:0.00;C21:Carbamidomethylation:1000.00
1	9	comp57753_c0_seq1.p1	R.SDDPIP(sub L)NSIGKVINAATK.A	Y	43.31	1838.97	18	4.5	614.001	3	33.2		F1:15416	1	89	106	Mutation
1	9	comp57753_c0_seq1.p1	E.KRSDDPILNSIGKVINAATKAMS(+60.00)GC(+57.02)	Y	42.96	2705.37	25	2.8	542.082	5	29.1		F10:13603	1	87	111	2-OH-ethyl thio-Ser; Carbamidomethylation	S23:2-OH-ethyl thio-Ser:0.00;C25:Carbamidomethylation:1000.00
1	9	comp57753_c0_seq1.p1	D.PILNSIGKVINAATK(+57.02)AM(+15.99)SGC(+57.02)	Y	42.79	2117.1	20	0.7	706.707	3	25.39	1340000	F4:11019	3	92	111	Carbamidomethylation (DHKE X@N-term); Oxidation (M); Carbamidomethylation	K15:Carbamidomethylation (DHKE X@N-term):9.75;M17:Oxidation (M):1000.00;C20:Carbamidomethylation:1000.00
1	9	comp57753_c0_seq1.p1	D.PILN(+.98)SIGKVINAATK(+57.02)AMSGC(+57.02)	Y	42.61	2102.09	20	0.5	701.703	3	31.15	11200000	F2:14245	3	92	111	Deamidation (NQ); Carbamidomethylation (DHKE X@N-term); Carbamidomethylation	N4:Deamidation (NQ):34.75;K15:Carbamidomethylation (DHKE X@N-term):21.15;C20:Carbamidomethylation:1000.00
1	9	comp57753_c0_seq1.p1	R.N(+.98)TE(+57.02)MLC(+57.02)KEKRS.D	Y	42.47	1452.67	11	0.4	485.231	3	7.67	2710000	F4:2213	20	79	89	Deamidation (NQ); Carbamidomethylation (DHKE X@N-term); Carbamidomethylation	N1:Deamidation (NQ):1000.00;E3:Carbamidomethylation (DHKE X@N-term):42.68;C6:Carbamidomethylation:1000.00
1	9	comp57753_c0_seq1.p1	S.IGKVINAATKAM(+15.99)SGC	Y	42.46	1478.76	15	-0.4	493.927	3	9.8	4380000	F15:3692	1	97	111	Oxidation (M)	M12:Oxidation (M):1000.00
1	9	comp57753_c0_seq1.p1	C.DC(+57.02)C(+57.02)GKTVLC(+57.02)ATVYVGRN(+.98)TEM(+15.99)LC(+57.02)KEKRSDD.P	Y	42.46	3481.54	29	6.6	697.32	5	18.95		F4:7878	3	63	91	Carbamidomethylation; Deamidation (NQ); Oxidation (M)	C2:Carbamidomethylation:1000.00;C3:Carbamidomethylation:1000.00;C9:Carbamidomethylation:1000.00;N17:Deamidation (NQ):1000.00;M20:Oxidation (M):1000.00;C22:Carbamidomethylation:1000.00
1	9	comp57753_c0_seq1.p1	K.R(+31.99)SD(+14.02)DPILNSIGKVINAATK.A	Y	42.45	2057.11	19	9.1	686.717	3	38.1	3010000	F2:17632	1	88	106	Dihydroxy; Methyl ester	R1:Dihydroxy:11.12;D3:Methyl ester:0.00
1	9	comp57753_c0_seq1.p1	E.KRSDDPILNSIGKVINAATKAMS(+114.04)G.C	Y	42.29	2599.38	24	0.5	650.851	4	27.71		F10:12922	1	87	110	Ubiquitin	S23:Ubiquitin:0.71
1	9	comp57753_c0_seq1.p1	G.KVINAATKAMSGC(+57.02)	Y	42.17	1349.68	13	0.2	450.901	3	8.34	15000000	F12:3367	2	99	111	Carbamidomethylation	C13:Carbamidomethylation:1000.00
1	9	comp57753_c0_seq1.p1	K.E(-18.01)KRSDDPILN(+.98)SIGKVINAATK.A	Y	42.13	2251.22	21	8.8	563.817	4	32.48		F1:15067	2	86	106	Pyro-glu from E; Deamidation (NQ)	E1:Pyro-glu from E:1000.00;N10:Deamidation (NQ):29.06
1	9	comp57753_c0_seq1.p1	C.DC(+57.02)C(+57.02)GKTVLC(+57.02)ATVY(+17.99)VGRNTEMLC(+57.02)KEKRS.D	Y	42.12	3252.5	27	3.2	651.509	5	17.56		F4:7200	3	63	89	Carbamidomethylation; Fluorination	C2:Carbamidomethylation:1000.00;C3:Carbamidomethylation:1000.00;C9:Carbamidomethylation:1000.00;Y13:Fluorination:1000.00;C22:Carbamidomethylation:1000.00
1	9	comp57753_c0_seq1.p1	S.IGKVINAATKA.M	Y	41.89	1084.66	11	0	543.337	2	9.19	12500000	F14:3169	6	97	107
1	9	comp57753_c0_seq1.p1	K.C(+57.02)SNHC(+57.02)DC(+57.02)C(+57.02)GKTVP(sub L)C(+57.02)ATVYVGR.N	Y	41.58	2500.02	21	2.3	834.348	3	19.1		F1:8515	17	58	78	Carbamidomethylation; Mutation	C1:Carbamidomethylation:1000.00;C5:Carbamidomethylation:1000.00;C7:Carbamidomethylation:1000.00;C8:Carbamidomethylation:1000.00;C14:Carbamidomethylation:1000.00
1	9	comp57753_c0_seq1.p1	D.DPILNSIGKVINAATKAMS(+60.00)GC(+57.02)	Y	41.32	2219.11	21	2.8	555.787	4	35.79		F5:16591	1	91	111	2-OH-ethyl thio-Ser; Carbamidomethylation	S19:2-OH-ethyl thio-Ser:0.00;C21:Carbamidomethylation:1000.00
1	9	comp57753_c0_seq1.p1	R.SDDPILNS(-18.01)IGK.V	Y	41.32	1139.58	11	0.2	570.798	2	29.68	4470000	F2:13533	6	89	99	Dehydration	S8:Dehydration:33.54
1	9	comp57753_c0_seq1.p1	R.N(+42.01)TE(+57.02)MLC(+57.02)KEKRS.D	Y	40.94	1493.7	11	-0.9	374.431	4	8.53	10600000	F5:3144	2	79	89	Acetylation (N-term); Carbamidomethylation (DHKE X@N-term); Carbamidomethylation	N1:Acetylation (N-term):1000.00;E3:Carbamidomethylation (DHKE X@N-term):25.11;C6:Carbamidomethylation:1000.00
1	9	comp57753_c0_seq1.p1	M.LCKEKRSDDPILNS.I	Y	40.9	1616.82	14	1.5	539.948	3	9.49	7730000	F14:3330	1	83	96
1	9	comp57753_c0_seq1.p1	R.EC(+57.02)K(+15.99)QLKEKC(+57.02)SNHC(+57.02).D	Y	40.76	1735.74	13	-0.2	579.588	3	6.61	1340000	F5:2165	2	50	62	Carbamidomethylation; Hydroxylation	C2:Carbamidomethylation:1000.00;K3:Hydroxylation:5.77;C9:Carbamidomethylation:1000.00;C13:Carbamidomethylation:1000.00
1	9	comp57753_c0_seq1.p1	K.VINAATKAM(+15.99)SGC	Y	40.64	1180.56	12	1	591.287	2	9.43	2500000	F14:3298	1	100	111	Oxidation (M)	M9:Oxidation (M):1000.00
1	9	comp57753_c0_seq1.p1	K.C(+57.02)SNHC(+57.02)DC(+57.02)CGK(+42.01)TVLC(+57.02)ATVYVGR.N	Y	40.41	2501.04	21	-3.7	834.683	3	19.58		F1:8754	1	58	78	Carbamidomethylation; Acetylation (K)	C1:Carbamidomethylation:1000.00;C5:Carbamidomethylation:1000.00;C7:Carbamidomethylation:1000.00;K10:Acetylation (K):1000.00;C14:Carbamidomethylation:1000.00
1	9	comp57753_c0_seq1.p1	S.DDPILN(+.98)SIGKVIN(+.98)AATKAMSGC(+57.02)	Y	40.29	2276.1	22	8.8	759.715	3	39.08		F4:17680	4	90	111	Deamidation (NQ); Carbamidomethylation	N6:Deamidation (NQ):1000.00;N13:Deamidation (NQ):1000.00;C22:Carbamidomethylation:1000.00
1	9	comp57753_c0_seq1.p1	R.N(+.98)TEM(+15.99)LC(+57.02)K.E	Y	40.28	911.373	7	-0.2	456.694	2	9.68	5770000	F2:3679	2	79	85	Deamidation (NQ); Oxidation (M); Carbamidomethylation	N1:Deamidation (NQ):1000.00;M4:Oxidation (M):1000.00;C6:Carbamidomethylation:1000.00
1	9	comp57753_c0_seq1.p1	D.PILNSIGKVINAATKAM(+15.99)SGC	Y	40.16	2003.05	20	-1.1	668.691	3	31.29	181000	F13:14291	2	92	111	Oxidation (M)	M17:Oxidation (M):1000.00
1	9	comp57753_c0_seq1.p1	D.PILNSIGKVINAATK(+183.04)AMSGC(+57.02)	Y	40.11	2227.12	20	4.4	557.789	4	38.65		F4:17471	1	92	111	Aminoethylbenzenesulfonylation; Carbamidomethylation	K15:Aminoethylbenzenesulfonylation:0.00;C20:Carbamidomethylation:1000.00
1	9	comp57753_c0_seq1.p1	E.MLC(+57.02)KE.K	Y	39.97	679.303	5	-0.1	340.659	2	8.29	165000000	F11:3084	4	82	86	Carbamidomethylation	C3:Carbamidomethylation:1000.00
1	9	comp57753_c0_seq1.p1	R.EC(+57.02)KQLKE.K	Y	39.73	933.459	7	-0.2	467.737	2	3.93	2390000	F10:1459	7	50	56	Carbamidomethylation	C2:Carbamidomethylation:1000.00
1	9	comp57753_c0_seq1.p1	D.PILN(+.98)SIGKVIN(+.98)AATKAMSGC(+57.02)	Y	39.68	2046.05	20	9.5	683.03	3	43.39		F4:19773	5	92	111	Deamidation (NQ); Carbamidomethylation	N4:Deamidation (NQ):1000.00;N11:Deamidation (NQ):1000.00;C20:Carbamidomethylation:1000.00
1	9	comp57753_c0_seq1.p1	R.SDDPILN(+.98)SIGK(+31.99)VINAATK.A	Y	39.55	1887.98	18	9	630.339	3	38.35		F2:17757	1	89	106	Deamidation (NQ); Dihydroxy	N7:Deamidation (NQ):34.75;K11:Dihydroxy:4.54
1	9	comp57753_c0_seq1.p1	K.VINAATKAM(-48.00)SGC(+57.02)	Y	39.54	1173.58	12	-0.1	392.201	3	8.85	15300000	F1:3362	6	100	111	Dethiomethyl; Carbamidomethylation	M9:Dethiomethyl:1000.00;C12:Carbamidomethylation:1000.00
1	9	comp57753_c0_seq1.p1	G.KVINAATK.A	Y	39.33	843.518	8	-0.3	422.766	2	2.46	2950000	F1:1096	3	99	106
1	9	comp57753_c0_seq1.p1	E.MLC(+57.02)KEKRSDDPILNSIGKVIN(+.98)AATKAMSGC(+57.02)	Y	39.15	3307.64	30	6.6	662.54	5	39.52	315000	F10:18666	4	82	111	Carbamidomethylation; Deamidation (NQ)	C3:Carbamidomethylation:1000.00;N21:Deamidation (NQ):0.00;C30:Carbamidomethylation:1000.00
1	9	comp57753_c0_seq1.p1	R.SDDPILNG(sub S)IGK.V	Y	39.03	1127.58	11	1.2	564.799	2	37		F1:17257	1	89	99	Mutation
1	9	comp57753_c0_seq1.p1	E.KRSDDPILNSIGK(+43.01)VINAATKAM(+15.99)SGC(+57.02)	Y	38.75	2704.36	25	3	541.882	5	32.07		F10:15045	1	87	111	Carbamylation; Oxidation (M); Carbamidomethylation	K13:Carbamylation:0.00;M22:Oxidation (M):1000.00;C25:Carbamidomethylation:1000.00
1	9	comp57753_c0_seq1.p1	E.KRSDDPILNSIGKVINAATK(+42.01)AM(+31.99)SGC(+57.02)	Y	38.26	2719.36	25	4.5	544.882	5	27.85		F10:12991	1	87	111	Acetylation (K); Sulphone; Carbamidomethylation	K20:Acetylation (K):0.00;M22:Sulphone:1000.00;C25:Carbamidomethylation:1000.00
1	9	comp57753_c0_seq1.p1	K.TVLC(+57.02)ATVYVGRNTE(+57.02)MLC(+57.02)K.E	Y	38.18	2171.05	18	1.7	543.772	4	15.58	11800000	F2:6614	3	68	85	Carbamidomethylation; Carbamidomethylation (DHKE X@N-term)	C4:Carbamidomethylation:1000.00;E14:Carbamidomethylation (DHKE X@N-term):9.85;C17:Carbamidomethylation:1000.00
1	9	comp57753_c0_seq1.p1	R.NTEM(-48.00)LC(+57.02)K.E	Y	38.16	846.391	7	-0.2	424.202	2	0.11	23100000	F1:51	6	79	85	Dethiomethyl; Carbamidomethylation	M4:Dethiomethyl:1000.00;C6:Carbamidomethylation:1000.00
1	9	comp57753_c0_seq1.p1	E.KC(+57.02)SN(+.98)HC(+57.02)DC(+57.02)C(+57.02)GKTVLC(+57.02)ATVYVGRNTE.M	Y	37.99	2989.26	25	1.5	598.86	5	20.61		F10:9453	26	57	81	Carbamidomethylation; Deamidation (NQ)	C2:Carbamidomethylation:1000.00;N4:Deamidation (NQ):16.89;C6:Carbamidomethylation:1000.00;C8:Carbamidomethylation:1000.00;C9:Carbamidomethylation:1000.00;C15:Carbamidomethylation:1000.00
1	9	comp57753_c0_seq1.p1	D.PILNSIGKVINAATKR(sub A).M	Y	37.61	1694.02	16	0.9	565.681	3	24.36	7170000	F2:10920	10	92	107	Mutation
1	9	comp57753_c0_seq1.p1	E.MLC(+57.02)KEKRSDD.P	Y	37.41	1280.59	10	-0.2	427.869	3	5.92		F10:2193	1	82	91	Carbamidomethylation	C3:Carbamidomethylation:1000.00
1	9	comp57753_c0_seq1.p1	S.IGKVINAATK(+57.02)AMSGC(+57.02)	Y	37.4	1576.81	15	0.8	526.61	3	9.12	13500000	F10:3744	2	97	111	Carbamidomethylation (DHKE X@N-term); Carbamidomethylation	K10:Carbamidomethylation (DHKE X@N-term):38.24;C15:Carbamidomethylation:1000.00
1	9	comp57753_c0_seq1.p1	K.RSDDPILNSI(-.98).G	Y	37.15	1127.59	10	1.4	564.805	2	19.55	6560000	F1:8737	10	88	97	Amidation	I10:Amidation:1000.00
1	9	comp57753_c0_seq1.p1	Q.LKEKC(+57.02)SNHCDC(+57.02)C(+57.02)GKT.V	Y	37.13	1838.75	15	-0.3	460.695	4	7.98	3450000	F14:2527	1	54	68	Carbamidomethylation	C5:Carbamidomethylation:1000.00;C11:Carbamidomethylation:1000.00;C12:Carbamidomethylation:1000.00
1	9	comp57753_c0_seq1.p1	R.NTEM(+15.99)LC(+57.02)KE.K	Y	37.07	1039.43	8	-0.7	520.723	2	8.85	10700000	F11:3390	1	79	86	Oxidation (M); Carbamidomethylation	M4:Oxidation (M):1000.00;C6:Carbamidomethylation:1000.00
1	9	comp57753_c0_seq1.p1	R.E(+42.01)C(+57.02)KQLKEK.C	Y	36.97	1103.56	8	-0.1	368.862	3	8.89	13500000	F1:3381	2	50	57	Acetylation (N-term); Carbamidomethylation	E1:Acetylation (N-term):1000.00;C2:Carbamidomethylation:1000.00
1	9	comp57753_c0_seq1.p1	R.SDDPILN(+.98)SIGKVIN(+.98)AATK.A	Y	36.94	1856.97	18	9.1	929.502	2	40.64		F1:19024	1	89	106	Deamidation (NQ)	N7:Deamidation (NQ):1000.00;N14:Deamidation (NQ):1000.00
1	9	comp57753_c0_seq1.p1	D.DPILN(+203.08)SIGKVINAATK.A	Y	36.92	1856.03	16	-8.5	619.677	3	37.6		F2:17390	10	91	106	HexNAcylation (N)	N5:HexNAcylation (N):79.54
1	9	comp57753_c0_seq1.p1	D.DPILNSIGKVINAATK(+42.01)AM(+15.99)SGC(+57.02)	Y	36.89	2217.11	21	-1	555.285	4	37.57	411000	F5:17452	1	91	111	Acetylation (K); Oxidation (M); Carbamidomethylation	K16:Acetylation (K):0.00;M18:Oxidation (M):1000.00;C21:Carbamidomethylation:1000.00
1	9	comp57753_c0_seq1.p1	E.KRSDDPILN(+.98)SIGKVINAATK(+42.01)AM(+15.99)SGC(+57.02)	Y	36.78	2704.35	25	7.5	541.882	5	31.96		F10:14990	1	87	111	Deamidation (NQ); Acetylation (K); Oxidation (M); Carbamidomethylation	N9:Deamidation (NQ):34.75;K20:Acetylation (K):15.08;M22:Oxidation (M):1000.00;C25:Carbamidomethylation:1000.00
1	9	comp57753_c0_seq1.p1	R.EC(+57.02)KQ(+.98)LKE.K	Y	36.73	934.443	7	0.4	468.229	2	7.67	23100000	F11:2758	7	50	56	Carbamidomethylation; Deamidation (NQ)	C2:Carbamidomethylation:1000.00;Q4:Deamidation (NQ):1000.00
1	9	comp57753_c0_seq1.p1	K.E(+14.02)KC(+57.02)SN(+.98)HC(+57.02)D(+14.02)C(+57.02)C(+57.02)GKTVLC(+57.02)ATVYVGR.N	Y	36.04	2802.2	23	1.8	701.559	4	13.66		F1:5812	4	56	78	Methyl ester; Carbamidomethylation; Deamidation (NQ)	E1:Methyl ester:45.90;C3:Carbamidomethylation:1000.00;N5:Deamidation (NQ):1000.00;C7:Carbamidomethylation:1000.00;D8:Methyl ester:57.60;C9:Carbamidomethylation:1000.00;C10:Carbamidomethylation:1000.00;C16:Carbamidomethylation:1000.00
1	9	comp57753_c0_seq1.p1	R.EC(+57.02)K(+31.99)QLKEKC(+57.02)SNHC(+57.02).D	Y	35.9	1751.74	13	0.5	584.92	3	6.69	5520000	F5:2208	2	50	62	Carbamidomethylation; Dihydroxy	C2:Carbamidomethylation:1000.00;K3:Dihydroxy:0.00;C9:Carbamidomethylation:1000.00;C13:Carbamidomethylation:1000.00
1	9	comp57753_c0_seq1.p1	E.M(+15.99)LC(+57.02)KEKRSDDPILN(+.98)SIGKVINAATKAMSGC(+57.02)	Y	35.87	3323.63	30	6.4	665.738	5	38.52	396000	F10:18179	1	82	111	Oxidation (M); Carbamidomethylation; Deamidation (NQ)	M1:Oxidation (M):48.63;C3:Carbamidomethylation:1000.00;N14:Deamidation (NQ):4.59;C30:Carbamidomethylation:1000.00
1	9	comp57753_c0_seq1.p1	K.TVLC(+57.02)ATVYVGRN(+.98)TE(+57.02)MLC(+57.02)KEKR.S	Y	35.69	2585.28	21	7.1	518.066	5	11.03		F2:4375	7	68	88	Carbamidomethylation; Deamidation (NQ); Carbamidomethylation (DHKE X@N-term)	C4:Carbamidomethylation:1000.00;N12:Deamidation (NQ):1000.00;E14:Carbamidomethylation (DHKE X@N-term):12.42;C17:Carbamidomethylation:1000.00
1	9	comp57753_c0_seq1.p1	R.SDDT(sub P)ILNSIGKVINAATK.A	Y	35.53	1859	18	5.7	620.678	3	38.57		F2:17864	1	89	106	Mutation
1	9	comp57753_c0_seq1.p1	C.DC(+57.02)C(+57.02)GKTVLC(+57.02)ATVYVGRNT(+59.02)EMLC(+57.02)KEKRSD.D	Y	35.43	3408.55	28	2.2	569.101	6	15.55		F4:6217	1	63	90	Carbamidomethylation; Aminoethylcysteine	C2:Carbamidomethylation:1000.00;C3:Carbamidomethylation:1000.00;C9:Carbamidomethylation:1000.00;T18:Aminoethylcysteine:0.00;C22:Carbamidomethylation:1000.00
1	9	comp57753_c0_seq1.p1	G.KVINAATKAMS(+58.03)GC(+57.02)	Y	35.36	1407.71	13	-3.2	470.242	3	8.05		F11:2958	1	99	111	2 3-dihydro-2 2-dimethyl-7-benzofuranol N-methyl carbamate; Carbamidomethylation	S11:2 3-dihydro-2 2-dimethyl-7-benzofuranol N-methyl carbamate:1000.00;C13:Carbamidomethylation:1000.00
1	9	comp57753_c0_seq1.p1	D.PILN(+.98)SIGK.V	Y	35.22	841.491	8	0	421.753	2	15.14	2750000	F1:6562	4	92	99	Deamidation (NQ)	N4:Deamidation (NQ):1000.00
1	9	comp57753_c0_seq1.p1	D.PILNSIGKVINA.A	Y	35.17	1237.74	12	0.8	619.877	2	25.63	16000000	F12:11865	2	92	103
1	9	comp57753_c0_seq1.p1	D.PILN(+.98)SIGKVIN(+.98)AATKAM(+15.99)SGC(+57.02)	Y	35.14	2062.04	20	8.8	688.361	3	32.55		F4:14512	1	92	111	Deamidation (NQ); Oxidation (M); Carbamidomethylation	N4:Deamidation (NQ):1000.00;N11:Deamidation (NQ):1000.00;M17:Oxidation (M):1000.00;C20:Carbamidomethylation:1000.00
1	9	comp57753_c0_seq1.p1	D.PILNSIGKVINAATKAMSGC(+58.01)	Y	35.09	2045.06	20	9.7	682.702	3	26.01		F13:11756	1	92	111	Carboxymethyl	C20:Carboxymethyl:1000.00
1	9	comp57753_c0_seq1.p1	R.E(+42.01)C(+57.02)KQLKE.K	Y	34.95	975.47	7	-1	488.741	2	9.15	7060000	F11:3552	2	50	56	Acetylation (N-term); Carbamidomethylation	E1:Acetylation (N-term):1000.00;C2:Carbamidomethylation:1000.00
1	9	comp57753_c0_seq1.p1	R.EC(+57.02)KQLK(+31.99)EKC(+57.02)SNHC(+57.02).D	Y	34.68	1751.74	13	-0.2	438.942	4	6.6	21000000	F5:2161	2	50	62	Carbamidomethylation; Dihydroxy	C2:Carbamidomethylation:1000.00;K6:Dihydroxy:0.00;C9:Carbamidomethylation:1000.00;C13:Carbamidomethylation:1000.00
1	9	comp57753_c0_seq1.p1	S.IGKVINA.A	Y	34.55	713.443	7	0.1	357.729	2	9.61	107000000	F14:3396	4	97	103
1	9	comp57753_c0_seq1.p1	R.E(-18.01)C(+57.02)KQLKE.K	Y	34.46	915.448	7	0	458.731	2	8.84		F11:3385	4	50	56	Pyro-glu from E; Carbamidomethylation	E1:Pyro-glu from E:1000.00;C2:Carbamidomethylation:1000.00
1	9	comp57753_c0_seq1.p1	K.RSDDPILNSIGK(+175.04)VINAATK.A	Y	34.36	2186.15	19	-9.4	729.717	3	43.44		F2:20240	2	88	106	Naphthalene-2 3-dicarboxaldehyde	K12:Naphthalene-2 3-dicarboxaldehyde:41.98
1	9	comp57753_c0_seq1.p1	D.PILNSIGKVINAATK(+156.12).A	Y	34.19	1694.03	15	-8.1	565.681	3	24.59	4980000	F1:11210	1	92	106	4-hydroxynonenal (HNE)	K15:4-hydroxynonenal (HNE):85.08
1	9	comp57753_c0_seq1.p1	R.E(-18.01)C(+57.02)KQLK.E	Y	34.15	786.406	6	-1.1	394.21	2	8.63	30300000	F2:3110	2	50	55	Pyro-glu from E; Carbamidomethylation	E1:Pyro-glu from E:1000.00;C2:Carbamidomethylation:1000.00
1	9	comp57753_c0_seq1.p1	K.RSDDPILN(+.98)SIGK(+15.99)VINAATK.A	Y	34.13	2028.09	19	7.7	677.041	3	32.84		F1:15243	1	88	106	Deamidation (NQ); Hydroxylation	N8:Deamidation (NQ):19.99;K12:Hydroxylation:11.94
1	9	comp57753_c0_seq1.p1	R.N(+42.01)TEM(+15.99)LC(+57.02)KEKRS.D	Y	33.03	1452.67	11	0.6	364.175	4	6.75	23200000	F5:2238	6	79	89	Acetylation (N-term); Oxidation (M); Carbamidomethylation	N1:Acetylation (N-term):1000.00;M4:Oxidation (M):1000.00;C6:Carbamidomethylation:1000.00
1	9	comp57753_c0_seq1.p1	R.SDDPILN(+.98)SIGKVINAATKR(sub A).M	Y	32.99	2012.09	19	0	504.03	4	41.17	2620000	F2:19128	1	89	107	Deamidation (NQ); Mutation	N7:Deamidation (NQ):61.82
1	9	comp57753_c0_seq1.p1	R.N(+.98)TE(+57.02)MLC(+57.02)KEK.R	Y	32.96	1209.54	9	-0.1	605.776	2	8.28	3340000	F2:2923	4	79	87	Deamidation (NQ); Carbamidomethylation (DHKE X@N-term); Carbamidomethylation	N1:Deamidation (NQ):1000.00;E3:Carbamidomethylation (DHKE X@N-term):42.68;C6:Carbamidomethylation:1000.00
1	9	comp57753_c0_seq1.p1	K.C(+57.02)(+27.99)SN(+.98)HC(+57.02)DC(+57.02)C(+57.02)GK.T	Y	32.76	1325.39	10	-0.8	663.702	2	6.74	251000	F1:2298	1	58	67	Carbamidomethylation; Formylation; Deamidation (NQ)	C1:Carbamidomethylation:1000.00;C1:Formylation:32.47;N3:Deamidation (NQ):1000.00;C5:Carbamidomethylation:1000.00;C7:Carbamidomethylation:1000.00;C8:Carbamidomethylation:1000.00
1	9	comp57753_c0_seq1.p1	M.LC(+57.02)KEKRSDDPILN(+.98)SIGKVINAATKAMSGC(+57.02)	Y	32.54	3176.6	29	4.1	636.33	5	38.61	1160000	F10:18220	2	83	111	Carbamidomethylation; Deamidation (NQ)	C2:Carbamidomethylation:1000.00;N13:Deamidation (NQ):6.08;C29:Carbamidomethylation:1000.00
1	9	comp57753_c0_seq1.p1	M.LC(+57.02)KEKRSDDPILN(+.98)S.I	Y	32.51	1674.82	14	1.8	559.283	3	9.51	3910000	F15:3538	1	83	96	Carbamidomethylation; Deamidation (NQ)	C2:Carbamidomethylation:1000.00;N13:Deamidation (NQ):1000.00
1	9	comp57753_c0_seq1.p1	S.IGKVINAATK.A	Y	32.5	1013.62	10	0.1	338.882	3	9.21	8900000	F2:3423	2	97	106
1	9	comp57753_c0_seq1.p1	R.SDD(+53.92)PILNSIGKVINAATK.A	Y	32.4	1908.92	18	-1.5	637.314	3	38.41		F2:17782	1	89	106	Replacement of 2 protons by iron	D3:Replacement of 2 protons by iron:14.02
1	9	comp57753_c0_seq1.p1	C.DC(+57.02)C(+57.02)GKTVLC(+57.02)ATVYVGRNT(+59.02)EMLC(+57.02)KEKRS.D	Y	32.27	3293.53	27	4	549.931	6	15.22		F5:6558	1	63	89	Carbamidomethylation; Aminoethylcysteine	C2:Carbamidomethylation:1000.00;C3:Carbamidomethylation:1000.00;C9:Carbamidomethylation:1000.00;T18:Aminoethylcysteine:0.00;C22:Carbamidomethylation:1000.00
1	9	comp57753_c0_seq1.p1	E.KRSDDPILN.S	Y	32.21	1056.56	9	0.1	529.285	2	9.44	12900000	F11:3708	5	87	95
1	9	comp57753_c0_seq1.p1	D.PILNSIGKVINAATKAMS(+154.00)GC(+57.02)	Y	32.01	2198.08	20	1.6	733.703	3	36.81	489000	F5:17086	2	92	111	Glycerophospho; Carbamidomethylation	S18:Glycerophospho:6.92;C20:Carbamidomethylation:1000.00
1	9	comp57753_c0_seq1.p1	N.SIGKVINAATKA.M	Y	31.88	1171.69	12	0.3	391.572	3	10.31	5980000	F14:3763	4	96	107
1	9	comp57753_c0_seq1.p1	N.SIGKVINAATKAMS(+421.07)GC(+57.02)	Y	31.82	2027.89	16	-9.3	676.965	3	10.25		F13:4289	1	96	111	Fluorescein-5-thiosemicarbazide; Carbamidomethylation	S14:Fluorescein-5-thiosemicarbazide:7.77;C16:Carbamidomethylation:1000.00
1	9	comp57753_c0_seq1.p1	K.TVLC(+57.02)ATVYVGRNT(+59.02)EMLC(+57.02)KEKR.S	Y	31.81	2586.29	21	3	518.267	5	11.99		F1:4987	1	68	88	Carbamidomethylation; Aminoethylcysteine	C4:Carbamidomethylation:1000.00;T13:Aminoethylcysteine:0.00;C17:Carbamidomethylation:1000.00
1	9	comp57753_c0_seq1.p1	D.PILNS(+42.01)IGK.V	Y	31.79	882.518	8	0.5	442.266	2	16.47	1670000	F1:7216	1	92	99	Acetylation (TSCYH)	S5:Acetylation (TSCYH):1000.00
1	9	comp57753_c0_seq1.p1	K.RSDDPILNSIGKVINAATKAMSGC(+57.02)	Y	31.53	2517.27	24	1.3	630.325	4	45.95	250000	F1:21598	1	88	111	Carbamidomethylation	C24:Carbamidomethylation:1000.00
1	9	comp57753_c0_seq1.p1	K.TVLC(+57.02)ATVYVGRNTE(+57.02)MLC(+57.02)KEK.R	Y	31.42	2428.19	20	-0.8	608.055	4	14.31	41000000	F1:6138	1	68	87	Carbamidomethylation; Carbamidomethylation (DHKE X@N-term)	C4:Carbamidomethylation:1000.00;E14:Carbamidomethylation (DHKE X@N-term):6.38;C17:Carbamidomethylation:1000.00
1	9	comp57753_c0_seq1.p1	D.PILNSR(sub I)GKVINAATK.A	Y	31.38	1580.94	15	-2.3	527.985	3	29.23		F1:13479	1	92	106	Mutation
1	9	comp57753_c0_seq1.p1	K.C(+57.02)(+42.01)SNHC(+57.02)DCC(+57.02)GKTVLC(+57.02)ATVYVGR.N	Y	31.16	2501.04	21	-3.6	834.684	3	21.86		F2:9698	1	58	78	Carbamidomethylation; Acetylation (N-term)	C1:Carbamidomethylation:1000.00;C1:Acetylation (N-term):1000.00;C5:Carbamidomethylation:1000.00;C8:Carbamidomethylation:1000.00;C14:Carbamidomethylation:1000.00
1	9	comp57753_c0_seq1.p1	K.TVLC(+57.02)ATVYVGRN(+.98)TE(+57.02)MLC(+57.02)KEK.R	Y	31.01	2429.18	20	7.4	486.846	5	13.82		F2:5751	4	68	87	Carbamidomethylation; Deamidation (NQ); Carbamidomethylation (DHKE X@N-term)	C4:Carbamidomethylation:1000.00;N12:Deamidation (NQ):1000.00;E14:Carbamidomethylation (DHKE X@N-term):14.19;C17:Carbamidomethylation:1000.00
1	9	comp57753_c0_seq1.p1	D.DPILN(+15.99)SIGKVINAATK.A	Y	30.99	1668.94	16	-0.7	557.321	3	36.54		F1:17037	1	91	106	Hydroxylation	N5:Hydroxylation:0.00
1	9	comp57753_c0_seq1.p1	K.EKRSDDPILNSIGKVINA.A	Y	30.73	1968.06	18	-0.7	493.023	4	27.34	697000	F1:12561	2	86	103
1	9	comp57753_c0_seq1.p1	K.VINAATK(+14.02)(+57.02).A	Y	30.66	786.46	7	1.1	394.238	2	8.5	42200000	F15:3002	2	100	106	Methyl ester; Carbamidomethylation (DHKE X@N-term)	K7:Methyl ester:1000.00;K7:Carbamidomethylation (DHKE X@N-term):84.46
1	9	comp57753_c0_seq1.p1	C.D(+42.01)C(+57.02)C(+57.02)GKTVLC(+57.02)ATVYVGRN(+.98)TEM(+15.99)LC(+57.02)KEKRSDDPILNSIGKVINAATKAMSGC(+57.02)	Y	30.44	5549.62	49	5.2	793.814	7	38.5		F4:17397	1	63	111	Acetylation (N-term); Carbamidomethylation; Deamidation (NQ); Oxidation (M)	D1:Acetylation (N-term):1000.00;C2:Carbamidomethylation:1000.00;C3:Carbamidomethylation:1000.00;C9:Carbamidomethylation:1000.00;N17:Deamidation (NQ):0.00;M20:Oxidation (M):18.14;C22:Carbamidomethylation:1000.00;C49:Carbamidomethylation:1000.00
1	9	comp57753_c0_seq1.p1	E.KC(+57.02)SNHC(+57.02)DC(+57.02)C(+57.02)GKTVLC(+57.02)ATVYVGRNTE.M	Y	30.4	2988.28	25	-1.4	748.075	4	44.97		F11:20333	3	57	81	Carbamidomethylation	C2:Carbamidomethylation:1000.00;C6:Carbamidomethylation:1000.00;C8:Carbamidomethylation:1000.00;C9:Carbamidomethylation:1000.00;C15:Carbamidomethylation:1000.00
[truncated: 1,718 more rows]

## Sheet: Supp.Table_3
Supplementary Table 3. Proteins identified from multiple enzyme digestion and LC-MS/MS analysis of the Acanthoscurria rondoniae peptidomic venom fraction. Identification performed in PEAKS Studio 7.5.
[truncated: 75 more rows]

[truncated: 1 more sheets: Supp.Table_4]
